# Supplementary material for: A comparative transcriptomic analysis reveals the core genetic components of salt and osmotic stress responses in Braya humilis
Source: PLoS One. 2017 Aug 31;12(8):e0183778. doi: 10.1371/journal.pone.0183778 (PMC5578489; doi:10.1371/journal.pone.0183778)
Supplement: S2 Table — (XLSX) [file pone.0183778.s006.xlsx]

## Sheet: Sheet1
Summary of GO annotations for the B. humilis transcriptome.
#GO_Function	Unigene_number
Biological Process	129308
Biological Process: 'de novo' AMP biosynthetic process (GO:0044208);	3
Biological Process: 'de novo' GDP-L-fucose biosynthetic process (GO:0042351);	3
Biological Process: 'de novo' IMP biosynthetic process (GO:0006189);	18
Biological Process: 'de novo' UMP biosynthetic process (GO:0044205);	5
Biological Process: 'de novo' pyrimidine nucleobase biosynthetic process (GO:0006207);	10
Biological Process: (-)-pinoresinol biosynthetic process (GO:1901599);	2
Biological Process: (1->3)-beta-D-glucan biosynthetic process (GO:0006075);	38
Biological Process: 1-aminocyclopropane-1-carboxylate biosynthetic process (GO:0042218);	19
Biological Process: 1-deoxy-D-xylulose 5-phosphate biosynthetic process (GO:0052865);	3
Biological Process: 1-methylguanosine metabolic process (GO:0080179);	1
Biological Process: 10-formyltetrahydrofolate biosynthetic process (GO:0009257);	2
Biological Process: 2-methylbut-2-enoyl-CoA(4-) metabolic process (GO:1902192);	1
Biological Process: 2-methylbutanoyl-CoA(4-) catabolic process (GO:1902190);	1
Biological Process: 2-methylguanosine metabolic process (GO:0080180);	1
Biological Process: 2-oxoglutarate metabolic process (GO:0006103);	4
Biological Process: 3-methylbut-2-enoyl-CoA(4-) metabolic process (GO:1902198);	1
Biological Process: 5-carbamoylmethyluridine metabolic process (GO:0080178);	2
Biological Process: 5-formyltetrahydrofolate transport (GO:0015885);	3
Biological Process: 7-methylguanosine RNA capping (GO:0009452);	2
Biological Process: 7-methylguanosine mRNA capping (GO:0006370);	4
Biological Process: 7-methylguanosine metabolic process (GO:0008618);	2
Biological Process: 9,9'-di-cis-zeta-carotene desaturation to 7,9,7',9'-tetra-cis-lycopene (GO:0052889);	7
Biological Process: ADP transport (GO:0015866);	7
Biological Process: AMP biosynthetic process (GO:0006167);	3
Biological Process: AMP transport (GO:0080121);	5
Biological Process: ATP biosynthetic process (GO:0006754);	84
Biological Process: ATP catabolic process (GO:0006200);	534
Biological Process: ATP hydrolysis coupled proton transport (GO:0015991);	72
Biological Process: ATP metabolic process (GO:0046034);	9
Biological Process: ATP synthesis coupled electron transport (GO:0042773);	6
Biological Process: ATP synthesis coupled proton transport (GO:0015986);	41
Biological Process: ATP transport (GO:0015867);	14
Biological Process: ATP-dependent chromatin remodeling (GO:0043044);	18
Biological Process: Arp2/3 complex-mediated actin nucleation (GO:0034314);	5
Biological Process: C-5 methylation of cytosine (GO:0090116);	7
Biological Process: C-terminal protein methylation (GO:0006481);	4
Biological Process: CAAX-box protein maturation (GO:0080120);	3
Biological Process: CAAX-box protein processing (GO:0071586);	2
Biological Process: CDP-choline pathway (GO:0006657);	10
Biological Process: CDP-diacylglycerol biosynthetic process (GO:0016024);	9
Biological Process: CMP-N-acetylneuraminate transport (GO:0015782);	1
Biological Process: CMP-keto-3-deoxy-D-manno-octulosonic acid biosynthetic process (GO:0033468);	1
Biological Process: COP9 signalosome assembly (GO:0010387);	9
Biological Process: COPII vesicle coating (GO:0048208);	3
Biological Process: CTP biosynthetic process (GO:0006241);	4
Biological Process: CTP salvage (GO:0044211);	4
Biological Process: CVT pathway (GO:0032258);	11
Biological Process: D-amino acid catabolic process (GO:0019478);	1
Biological Process: D-cysteine catabolic process (GO:0019447);	3
Biological Process: D-galacturonate metabolic process (GO:0046396);	1
Biological Process: D-gluconate metabolic process (GO:0019521);	1
Biological Process: D-ribose metabolic process (GO:0006014);	12
Biological Process: D-ribose transport (GO:0015752);	3
Biological Process: D-serine metabolic process (GO:0070178);	1
Biological Process: D-xylose catabolic process (GO:0042843);	1
Biological Process: D-xylose metabolic process (GO:0042732);	69
Biological Process: D-xylose transport (GO:0015753);	3
Biological Process: DNA catabolic process (GO:0006308);	7
Biological Process: DNA catabolic process, exonucleolytic (GO:0000738);	1
Biological Process: DNA damage checkpoint (GO:0000077);	8
Biological Process: DNA demethylation (GO:0080111);	8
Biological Process: DNA duplex unwinding (GO:0032508);	45
Biological Process: DNA endoreduplication (GO:0042023);	151
Biological Process: DNA integration (GO:0015074);	265
Biological Process: DNA ligation (GO:0006266);	3
Biological Process: DNA ligation involved in DNA repair (GO:0051103);	5
Biological Process: DNA mediated transformation (GO:0009294);	79
Biological Process: DNA metabolic process (GO:0006259);	101
Biological Process: DNA methylation (GO:0006306);	366
Biological Process: DNA methylation on cytosine (GO:0032776);	4
Biological Process: DNA methylation on cytosine within a CG sequence (GO:0010424);	7
Biological Process: DNA methylation on cytosine within a CHH sequence (GO:0010426);	1
Biological Process: DNA modification (GO:0006304);	1
Biological Process: DNA packaging (GO:0006323);	1
Biological Process: DNA recombination (GO:0006310);	147
Biological Process: DNA repair (GO:0006281);	204
Biological Process: DNA replication (GO:0006260);	116
Biological Process: DNA replication checkpoint (GO:0000076);	5
Biological Process: DNA replication initiation (GO:0006270);	144
Biological Process: DNA replication proofreading (GO:0045004);	1
Biological Process: DNA replication, Okazaki fragment processing (GO:0033567);	3
Biological Process: DNA replication, removal of RNA primer (GO:0043137);	1
Biological Process: DNA replication, synthesis of RNA primer (GO:0006269);	10
Biological Process: DNA rewinding (GO:0036292);	3
Biological Process: DNA strand elongation involved in DNA replication (GO:0006271);	5
Biological Process: DNA strand renaturation (GO:0000733);	3
Biological Process: DNA synthesis involved in DNA repair (GO:0000731);	4
Biological Process: DNA topological change (GO:0006265);	27
Biological Process: DNA unwinding involved in DNA replication (GO:0006268);	19
Biological Process: DNA-dependent DNA replication (GO:0006261);	148
Biological Process: DNA-templated transcription, elongation (GO:0006354);	118
Biological Process: DNA-templated transcription, initiation (GO:0006352);	52
Biological Process: DNA-templated transcription, termination (GO:0006353);	2
Biological Process: ER body organization (GO:0080119);	11
Biological Process: ER overload response (GO:0006983);	6
Biological Process: ER to Golgi vesicle-mediated transport (GO:0006888);	277
Biological Process: ER to chloroplast lipid transport (GO:1990052);	1
Biological Process: ER-associated ubiquitin-dependent protein catabolic process (GO:0030433);	11
Biological Process: ER-nucleus signaling pathway (GO:0006984);	17
Biological Process: FAD metabolic process (GO:0046443);	5
Biological Process: G-protein coupled receptor signaling pathway (GO:0007186);	16
Biological Process: G-protein coupled receptor signaling pathway, coupled to S1P second messenger (GO:0001789);	1
Biological Process: G1/S transition of mitotic cell cycle (GO:0000082);	4
Biological Process: G2/M transition of mitotic cell cycle (GO:0000086);	2
Biological Process: GDP-L-fucose biosynthetic process (GO:0042350);	2
Biological Process: GDP-L-fucose salvage (GO:0042352);	4
Biological Process: GDP-fucose transport (GO:0015783);	3
Biological Process: GDP-mannose biosynthetic process (GO:0009298);	5
Biological Process: GDP-mannose metabolic process (GO:0019673);	3
Biological Process: GDP-mannose transport (GO:0015784);	3
Biological Process: GMP biosynthetic process (GO:0006177);	3
Biological Process: GMP salvage (GO:0032263);	1
Biological Process: GPI anchor biosynthetic process (GO:0006506);	18
Biological Process: GPI anchor metabolic process (GO:0006505);	6
Biological Process: GTP biosynthetic process (GO:0006183);	4
Biological Process: GTP catabolic process (GO:0006184);	253
Biological Process: Golgi localization (GO:0051645);	86
Biological Process: Golgi organization (GO:0007030);	463
Biological Process: Golgi to vacuole transport (GO:0006896);	19
Biological Process: Golgi vesicle budding (GO:0048194);	9
Biological Process: Golgi vesicle transport (GO:0048193);	347
Biological Process: Group I intron splicing (GO:0000372);	1
Biological Process: Group II intron splicing (GO:0000373);	15
Biological Process: Group III intron splicing (GO:0000374);	3
Biological Process: IMP biosynthetic process (GO:0006188);	6
Biological Process: IMP salvage (GO:0032264);	1
Biological Process: L-alanine catabolic process, by transamination (GO:0019481);	2
Biological Process: L-alanine transport (GO:0015808);	1
Biological Process: L-arabinose metabolic process (GO:0046373);	3
Biological Process: L-arginine import (GO:0043091);	10
Biological Process: L-ascorbic acid biosynthetic process (GO:0019853);	34
Biological Process: L-asparagine biosynthetic process (GO:0070981);	5
Biological Process: L-cysteine catabolic process to pyruvate (GO:0019450);	1
Biological Process: L-fucose biosynthetic process (GO:0006005);	4
Biological Process: L-glutamate biosynthetic process (GO:0097054);	8
Biological Process: L-glutamate import (GO:0051938);	9
Biological Process: L-glutamate transport (GO:0015813);	4
Biological Process: L-lysine catabolic process (GO:0019477);	1
Biological Process: L-methionine biosynthetic process from L-homoserine via cystathionine (GO:0019279);	1
Biological Process: L-methionine biosynthetic process from S-adenosylmethionine (GO:0019284);	3
Biological Process: L-methionine biosynthetic process from homoserine via O-succinyl-L-homoserine and cystathionine (GO:0019281);	4
Biological Process: L-methionine salvage from methylthioadenosine (GO:0019509);	16
Biological Process: L-phenylalanine biosynthetic process (GO:0009094);	7
Biological Process: L-phenylalanine catabolic process (GO:0006559);	19
Biological Process: L-proline biosynthetic process (GO:0055129);	1
Biological Process: L-serine biosynthetic process (GO:0006564);	11
Biological Process: L-serine metabolic process (GO:0006563);	15
Biological Process: Lewis a epitope biosynthetic process (GO:0010493);	2
Biological Process: M phase specific microtubule process (GO:0000072);	1
Biological Process: MAPK cascade (GO:0000165);	569
Biological Process: Mo-molybdopterin cofactor biosynthetic process (GO:0006777);	14
Biological Process: Mo-molybdopterin cofactor metabolic process (GO:0019720);	1
Biological Process: N-acetylglucosamine metabolic process (GO:0006044);	2
Biological Process: N-acylethanolamine metabolic process (GO:0070291);	4
Biological Process: N-glycan processing (GO:0006491);	9
Biological Process: N-methylnicotinate transport (GO:2001143);	2
Biological Process: N-terminal protein amino acid modification (GO:0031365);	7
Biological Process: N-terminal protein myristoylation (GO:0006499);	297
Biological Process: NAD biosynthetic process (GO:0009435);	14
Biological Process: NAD metabolic process (GO:0019674);	7
Biological Process: NAD transport (GO:0043132);	5
Biological Process: NAD(P)H dehydrogenase complex assembly (GO:0010275);	5
Biological Process: NADH dehydrogenase complex (plastoquinone) assembly (GO:0010258);	6
Biological Process: NADP biosynthetic process (GO:0006741);	5
Biological Process: NADP metabolic process (GO:0006739);	3
Biological Process: PSII associated light-harvesting complex II catabolic process (GO:0010304);	67
Biological Process: RNA (guanine-N7)-methylation (GO:0036265);	3
Biological Process: RNA 3'-end processing (GO:0031123);	4
Biological Process: RNA 5'-end processing (GO:0000966);	12
Biological Process: RNA biosynthetic process (GO:0032774);	1
Biological Process: RNA catabolic process (GO:0006401);	2
Biological Process: RNA interference (GO:0016246);	106
Biological Process: RNA metabolic process (GO:0016070);	62
Biological Process: RNA methylation (GO:0001510);	352
Biological Process: RNA modification (GO:0009451);	36
Biological Process: RNA polyadenylation (GO:0043631);	4
Biological Process: RNA processing (GO:0006396);	231
Biological Process: RNA secondary structure unwinding (GO:0010501);	16
Biological Process: RNA splicing (GO:0008380);	55
Biological Process: RNA splicing, via endonucleolytic cleavage and ligation (GO:0000394);	246
Biological Process: RNA stabilization (GO:0043489);	3
Biological Process: RNA-dependent DNA replication (GO:0006278);	175
Biological Process: RNA-directed DNA methylation (GO:0080188);	22
Biological Process: Ras protein signal transduction (GO:0007265);	1
Biological Process: S-adenosyl-L-methionine transmembrane transport (GO:1901962);	3
Biological Process: S-adenosylmethioninamine biosynthetic process (GO:0006557);	11
Biological Process: S-adenosylmethionine biosynthetic process (GO:0006556);	12
Biological Process: S-adenosylmethionine metabolic process (GO:0046500);	1
Biological Process: S-methylmethionine cycle (GO:0033528);	2
Biological Process: SCF complex assembly (GO:0010265);	4
Biological Process: SCF-dependent proteasomal ubiquitin-dependent protein catabolic process (GO:0031146);	12
Biological Process: SOS response (GO:0009432);	3
Biological Process: SRP-dependent cotranslational protein targeting to membrane (GO:0006614);	12
Biological Process: SRP-dependent cotranslational protein targeting to membrane, signal sequence recognition (GO:0006617);	7
Biological Process: TOR signaling (GO:0031929);	2
Biological Process: U6 snRNA 3'-end processing (GO:0034477);	1
Biological Process: UDP-D-galactose metabolic process (GO:0052573);	4
Biological Process: UDP-L-arabinose biosynthetic process (GO:0033358);	3
Biological Process: UDP-L-arabinose metabolic process (GO:0033356);	11
Biological Process: UDP-N-acetylgalactosamine biosynthetic process (GO:0019277);	1
Biological Process: UDP-N-acetylgalactosamine metabolic process (GO:0019276);	2
Biological Process: UDP-N-acetylglucosamine biosynthetic process (GO:0006048);	3
Biological Process: UDP-N-acetylglucosamine metabolic process (GO:0006047);	2
Biological Process: UDP-galactose transmembrane transport (GO:0072334);	6
Biological Process: UDP-glucose metabolic process (GO:0006011);	6
Biological Process: UDP-glucose transport (GO:0015786);	6
Biological Process: UDP-glucosylation (GO:0097359);	1
Biological Process: UDP-glucuronate biosynthetic process (GO:0006065);	8
Biological Process: UDP-glucuronate metabolic process (GO:0046398);	4
Biological Process: UDP-rhamnose biosynthetic process (GO:0010253);	8
Biological Process: UMP biosynthetic process (GO:0006222);	9
Biological Process: UMP salvage (GO:0044206);	5
Biological Process: UTP biosynthetic process (GO:0006228);	4
Biological Process: UV protection (GO:0009650);	10
Biological Process: abaxial cell fate specification (GO:0010158);	13
Biological Process: abscisic acid biosynthetic process (GO:0009688);	48
Biological Process: abscisic acid catabolic process (GO:0046345);	10
Biological Process: abscisic acid metabolic process (GO:0009687);	12
Biological Process: abscisic acid transport (GO:0080168);	9
Biological Process: abscisic acid-activated signaling pathway (GO:0009738);	456
Biological Process: abscisic acid-activated signaling pathway involved in stomatal movement (GO:1901527);	2
Biological Process: abscission (GO:0009838);	3
Biological Process: acceptance of pollen (GO:0060321);	2
Biological Process: acetate metabolic process (GO:0006083);	2
Biological Process: acetyl-CoA biosynthetic process (GO:0006085);	22
Biological Process: acetyl-CoA biosynthetic process from acetate (GO:0019427);	3
Biological Process: acetyl-CoA biosynthetic process from pyruvate (GO:0006086);	8
Biological Process: acetyl-CoA metabolic process (GO:0006084);	142
Biological Process: acidic amino acid transport (GO:0015800);	7
Biological Process: acquisition of desiccation tolerance in seed (GO:0048700);	1
Biological Process: acropetal auxin transport (GO:0010541);	31
Biological Process: actin crosslink formation (GO:0051764);	4
Biological Process: actin cytoskeleton organization (GO:0030036);	53
Biological Process: actin filament bundle assembly (GO:0051017);	20
Biological Process: actin filament capping (GO:0051693);	5
Biological Process: actin filament depolymerization (GO:0030042);	16
Biological Process: actin filament organization (GO:0007015);	28
Biological Process: actin filament polymerization (GO:0030041);	5
Biological Process: actin filament severing (GO:0051014);	12
Biological Process: actin filament-based movement (GO:0030048);	153
Biological Process: actin filament-based process (GO:0030029);	3
Biological Process: actin nucleation (GO:0045010);	241
Biological Process: actin polymerization or depolymerization (GO:0008154);	2
Biological Process: activation of ARF GTPase activity (GO:0032857);	2
Biological Process: activation of MAPK activity (GO:0000187);	11
Biological Process: activation of MAPK activity involved in osmosensory signaling pathway (GO:0000169);	1
Biological Process: activation of MAPKK activity (GO:0000186);	115
Biological Process: activation of Rho GTPase activity (GO:0032862);	3
Biological Process: activation of innate immune response (GO:0002218);	2
Biological Process: activation of phospholipase C activity (GO:0007202);	1
Biological Process: activation of signaling protein activity involved in unfolded protein response (GO:0006987);	3
Biological Process: activation of tryptophan 5-monooxygenase activity (GO:0006588);	2
Biological Process: acyl-CoA metabolic process (GO:0006637);	4
Biological Process: acylglycerol transport (GO:0034196);	1
Biological Process: adaxial/abaxial axis specification (GO:0009943);	1
Biological Process: adaxial/abaxial pattern specification (GO:0009955);	18
Biological Process: adenine nucleotide transport (GO:0051503);	1
Biological Process: adenine salvage (GO:0006168);	9
Biological Process: adenine transport (GO:0015853);	5
Biological Process: adenosine catabolic process (GO:0006154);	2
Biological Process: adenosine metabolic process (GO:0046085);	3
Biological Process: adenosine salvage (GO:0006169);	7
Biological Process: adenylate cyclase-modulating G-protein coupled receptor signaling pathway (GO:0007188);	5
Biological Process: adventitious root development (GO:0048830);	17
Biological Process: aerenchyma formation (GO:0010618);	5
Biological Process: aerobic electron transport chain (GO:0019646);	1
Biological Process: aerobic respiration (GO:0009060);	70
Biological Process: aging (GO:0007568);	73
Biological Process: alanine metabolic process (GO:0006522);	2
Biological Process: alanyl-tRNA aminoacylation (GO:0006419);	11
Biological Process: alcohol biosynthetic process (GO:0046165);	12
Biological Process: alcohol metabolic process (GO:0006066);	12
Biological Process: aldehyde catabolic process (GO:0046185);	1
Biological Process: alkaloid biosynthetic process (GO:0009821);	18
Biological Process: alkane biosynthetic process (GO:0043447);	5
Biological Process: alkyl caffeate ester biosynthetic process (GO:0090431);	3
Biological Process: allantoin biosynthetic process (GO:0019428);	1
Biological Process: allantoin catabolic process (GO:0000256);	10
Biological Process: allantoin transport (GO:0015720);	3
Biological Process: alpha-amino acid biosynthetic process (GO:1901607);	1
Biological Process: alpha-amino acid catabolic process (GO:1901606);	1
Biological Process: alpha-amino acid metabolic process (GO:1901605);	1
Biological Process: alpha-ketoglutarate transport (GO:0015742);	6
Biological Process: alternative mRNA splicing, via spliceosome (GO:0000380);	12
Biological Process: alternative respiration (GO:0010230);	2
Biological Process: aluminum cation transport (GO:0015690);	1
Biological Process: amine metabolic process (GO:0009308);	25
Biological Process: amine transport (GO:0015837);	16
Biological Process: amino acid export (GO:0032973);	2
Biological Process: amino acid homeostasis (GO:0080144);	8
Biological Process: amino acid import (GO:0043090);	202
Biological Process: amino acid transmembrane transport (GO:0003333);	97
Biological Process: amino acid transport (GO:0006865);	143
Biological Process: amino sugar metabolic process (GO:0006040);	1
Biological Process: ammonia assimilation cycle (GO:0019676);	15
Biological Process: ammonium ion metabolic process (GO:0097164);	1
Biological Process: ammonium transmembrane transport (GO:0072488);	8
Biological Process: ammonium transport (GO:0015696);	87
Biological Process: amylopectin biosynthetic process (GO:0010021);	12
Biological Process: amyloplast organization (GO:0009660);	5
Biological Process: anaerobic respiration (GO:0009061);	12
Biological Process: anaphase-promoting complex-dependent proteasomal ubiquitin-dependent protein catabolic process (GO:0031145);	4
Biological Process: anastral spindle assembly involved in male meiosis (GO:0009971);	9
Biological Process: anatomical structure development (GO:0048856);	21
Biological Process: anatomical structure morphogenesis (GO:0009653);	23
Biological Process: anion homeostasis (GO:0055081);	10
Biological Process: anion transport (GO:0006820);	13
Biological Process: anisotropic cell growth (GO:0051211);	5
Biological Process: anther dehiscence (GO:0009901);	67
Biological Process: anther development (GO:0048653);	80
Biological Process: anther wall tapetum cell differentiation (GO:0048657);	6
Biological Process: anther wall tapetum cell fate specification (GO:0010234);	5
Biological Process: anther wall tapetum development (GO:0048658);	7
Biological Process: anthocyanin accumulation in tissues in response to UV light (GO:0043481);	250
Biological Process: anthocyanin-containing compound biosynthetic process (GO:0009718);	82
Biological Process: anthocyanin-containing compound metabolic process (GO:0046283);	17
Biological Process: antibiotic biosynthetic process (GO:0017000);	1
Biological Process: antibiotic catabolic process (GO:0017001);	2
Biological Process: antibiotic transport (GO:0042891);	4
Biological Process: apical protein localization (GO:0045176);	3
Biological Process: apoptotic process (GO:0006915);	2
Biological Process: apoptotic process (GO:0006917);	3
Biological Process: arabinan biosynthetic process (GO:0035884);	2
Biological Process: arabinan catabolic process (GO:0031222);	8
Biological Process: arabinogalactan protein metabolic process (GO:0010405);	3
Biological Process: arabinose biosynthetic process (GO:0019567);	3
Biological Process: arabinose metabolic process (GO:0019566);	3
Biological Process: arginine biosynthetic process (GO:0006526);	11
Biological Process: arginine biosynthetic process via ornithine (GO:0042450);	4
Biological Process: arginine catabolic process (GO:0006527);	8
Biological Process: arginine catabolic process to glutamate (GO:0019544);	2
Biological Process: arginine transport (GO:0015809);	4
Biological Process: arginyl-tRNA aminoacylation (GO:0006420);	4
Biological Process: aromatic amino acid family biosynthetic process (GO:0009073);	127
Biological Process: aromatic amino acid family metabolic process (GO:0009072);	60
Biological Process: aromatic amino acid transport (GO:0015801);	1
Biological Process: aromatic compound biosynthetic process (GO:0019438);	8
Biological Process: arsenate ion transmembrane transport (GO:1901684);	5
Biological Process: arsenite transport (GO:0015700);	25
Biological Process: ascospore formation (GO:0030437);	1
Biological Process: asparagine biosynthetic process (GO:0006529);	3
Biological Process: asparagine catabolic process via L-aspartate (GO:0033345);	5
Biological Process: asparaginyl-tRNA aminoacylation (GO:0006421);	8
Biological Process: aspartate family amino acid biosynthetic process (GO:0009067);	4
Biological Process: aspartate metabolic process (GO:0006531);	4
Biological Process: aspartate transport (GO:0015810);	3
Biological Process: aspartyl-tRNA aminoacylation (GO:0006422);	7
Biological Process: asymmetric cell division (GO:0008356);	27
Biological Process: attachment of GPI anchor to protein (GO:0016255);	6
Biological Process: attachment of peroxisome to chloroplast (GO:0010381);	1
Biological Process: attachment of spindle microtubules to kinetochore involved in homologous chromosome segregation (GO:0051455);	1
Biological Process: autophagic cell death (GO:0048102);	2
Biological Process: autophagic vacuole assembly (GO:0000045);	2
Biological Process: autophagy (GO:0006914);	93
Biological Process: autophagy in response to ER overload (GO:0034263);	1
Biological Process: auxin biosynthetic process (GO:0009851);	17
Biological Process: auxin efflux (GO:0010315);	52
Biological Process: auxin homeostasis (GO:0010252);	46
Biological Process: auxin influx (GO:0060919);	18
Biological Process: auxin mediated signaling pathway involved in phyllotactic patterning (GO:0060774);	5
Biological Process: auxin metabolic process (GO:0009850);	31
Biological Process: auxin polar transport (GO:0009926);	165
Biological Process: auxin transport (GO:0060918);	6
Biological Process: auxin-activated signaling pathway (GO:0009734);	188
Biological Process: axillary shoot meristem initiation (GO:0090506);	2
Biological Process: bacteriochlorophyll biosynthetic process (GO:0030494);	3
Biological Process: barbed-end actin filament capping (GO:0051016);	7
Biological Process: barrier septum assembly (GO:0000917);	4
Biological Process: barrier septum site selection (GO:0000918);	2
Biological Process: base conversion or substitution editing (GO:0016553);	2
Biological Process: base-excision repair (GO:0006284);	27
Biological Process: base-excision repair, gap-filling (GO:0006287);	1
Biological Process: basic amino acid transport (GO:0015802);	82
Biological Process: basipetal auxin transport (GO:0010540);	54
Biological Process: benzoate metabolic process (GO:0018874);	10
Biological Process: beta-alanine catabolic process (GO:0019484);	2
Biological Process: beta-lactam antibiotic catabolic process (GO:0030655);	1
Biological Process: biological regulation (GO:0065007);	10
Biological Process: biosynthetic process (GO:0009058);	44
Biological Process: biotin biosynthetic process (GO:0009102);	3
Biological Process: biotin carboxyl carrier protein biosynthetic process (GO:0042966);	1
Biological Process: blue light signaling pathway (GO:0009785);	45
Biological Process: borate transmembrane transport (GO:0035445);	11
Biological Process: borate transport (GO:0046713);	6
Biological Process: bract formation (GO:0010434);	6
Biological Process: branched-chain amino acid biosynthetic process (GO:0009082);	9
Biological Process: branched-chain amino acid metabolic process (GO:0009081);	11
Biological Process: brassinosteroid biosynthetic process (GO:0016132);	226
Biological Process: brassinosteroid homeostasis (GO:0010268);	10
Biological Process: brassinosteroid mediated signaling pathway (GO:0009742);	100
Biological Process: brassinosteroid metabolic process (GO:0016131);	19
Biological Process: butyrate metabolic process (GO:0019605);	5
Biological Process: cGMP biosynthetic process (GO:0006182);	18
Biological Process: cadmium ion transmembrane transport (GO:0070574);	14
Biological Process: cadmium ion transport (GO:0015691);	17
Biological Process: calcium ion homeostasis (GO:0055074);	16
Biological Process: calcium ion import (GO:0070509);	2
Biological Process: calcium ion transmembrane transport (GO:0070588);	59
Biological Process: calcium ion transport (GO:0006816);	249
Biological Process: calcium-mediated signaling (GO:0019722);	104
Biological Process: callose deposition in cell wall (GO:0052543);	65
Biological Process: callose deposition in phloem sieve plate (GO:0080165);	11
Biological Process: camalexin biosynthetic process (GO:0010120);	18
Biological Process: capsule polysaccharide biosynthetic process (GO:0045227);	3
Biological Process: carbamoyl phosphate biosynthetic process (GO:0070409);	1
Biological Process: carbohydrate biosynthetic process (GO:0016051);	59
Biological Process: carbohydrate catabolic process (GO:0016052);	3
Biological Process: carbohydrate derivative metabolic process (GO:1901135);	2
Biological Process: carbohydrate homeostasis (GO:0033500);	8
Biological Process: carbohydrate metabolic process (GO:0005975);	339
Biological Process: carbohydrate phosphorylation (GO:0046835);	11
Biological Process: carbohydrate storage (GO:0052576);	1
Biological Process: carbohydrate transmembrane transport (GO:0034219);	90
Biological Process: carbohydrate transport (GO:0008643);	28
Biological Process: carbon dioxide transport (GO:0015670);	1
Biological Process: carbon fixation (GO:0015977);	9
Biological Process: carbon utilization (GO:0015976);	10
Biological Process: carboxylic acid biosynthetic process (GO:0046394);	2
Biological Process: carboxylic acid metabolic process (GO:0019752);	5
Biological Process: carotene biosynthetic process (GO:0016120);	19
Biological Process: carotene catabolic process (GO:0016121);	1
Biological Process: carotene metabolic process (GO:0016119);	5
Biological Process: carotenoid biosynthetic process (GO:0016117);	265
Biological Process: carotenoid metabolic process (GO:0016116);	2
Biological Process: carpel development (GO:0048440);	115
Biological Process: carpel morphogenesis (GO:0048445);	10
Biological Process: catabolic process (GO:0009056);	2
Biological Process: cation transport (GO:0006812);	69
Biological Process: cell adhesion (GO:0007155);	209
Biological Process: cell communication (GO:0007154);	14
Biological Process: cell cycle (GO:0007049);	33
Biological Process: cell cycle arrest (GO:0007050);	5
Biological Process: cell cycle process (GO:0022402);	20
Biological Process: cell cycle switching (GO:0060184);	1
Biological Process: cell death (GO:0008219);	89
Biological Process: cell dedifferentiation (GO:0043697);	1
Biological Process: cell development (GO:0048468);	5
Biological Process: cell differentiation (GO:0030154);	229
Biological Process: cell division (GO:0051301);	219
Biological Process: cell fate commitment (GO:0045165);	2
Biological Process: cell fate determination (GO:0001709);	7
Biological Process: cell fate specification (GO:0001708);	56
Biological Process: cell growth (GO:0016049);	220
Biological Process: cell morphogenesis (GO:0000902);	112
Biological Process: cell morphogenesis involved in differentiation (GO:0000904);	8
Biological Process: cell plate assembly (GO:0000919);	18
Biological Process: cell plate formation involved in plant-type cell wall biogenesis (GO:0009920);	22
Biological Process: cell proliferation (GO:0008283);	301
Biological Process: cell redox homeostasis (GO:0045454);	194
Biological Process: cell size control checkpoint (GO:0031567);	1
Biological Process: cell surface pattern recognition receptor signaling pathway (GO:0002752);	3
Biological Process: cell surface receptor signaling pathway (GO:0007166);	14
Biological Process: cell tip growth (GO:0009932);	214
Biological Process: cell volume homeostasis (GO:0006884);	2
Biological Process: cell wall biogenesis (GO:0042546);	91
Biological Process: cell wall macromolecule catabolic process (GO:0016998);	41
Biological Process: cell wall macromolecule metabolic process (GO:0044036);	126
Biological Process: cell wall modification (GO:0042545);	149
Biological Process: cell wall modification involved in abscission (GO:0009830);	13
Biological Process: cell wall modification involved in multidimensional cell growth (GO:0042547);	4
Biological Process: cell wall organization (GO:0071555);	272
Biological Process: cell wall organization or biogenesis (GO:0071554);	2
Biological Process: cell wall pectin biosynthetic process (GO:0052325);	7
Biological Process: cell wall pectin metabolic process (GO:0052546);	93
Biological Process: cell wall repair (GO:0071433);	1
Biological Process: cell wall thickening (GO:0052386);	7
Biological Process: cell-cell adhesion (GO:0016337);	5
Biological Process: cell-cell junction assembly (GO:0007043);	1
Biological Process: cell-cell signaling (GO:0007267);	207
Biological Process: cell-matrix adhesion (GO:0007160);	2
Biological Process: cellular aldehyde metabolic process (GO:0006081);	13
Biological Process: cellular amino acid biosynthetic process (GO:0008652);	76
Biological Process: cellular amino acid catabolic process (GO:0009063);	5
Biological Process: cellular amino acid metabolic process (GO:0006520);	34
Biological Process: cellular anion homeostasis (GO:0030002);	1
Biological Process: cellular aromatic compound metabolic process (GO:0006725);	18
Biological Process: cellular biosynthetic process (GO:0044249);	33
Biological Process: cellular calcium ion homeostasis (GO:0006874);	27
Biological Process: cellular carbohydrate metabolic process (GO:0044262);	29
Biological Process: cellular catabolic process (GO:0044248);	11
Biological Process: cellular cation homeostasis (GO:0030003);	231
Biological Process: cellular component assembly (GO:0022607);	2
Biological Process: cellular component biogenesis (GO:0044085);	12
Biological Process: cellular component organization (GO:0016043);	30
Biological Process: cellular component organization or biogenesis (GO:0071840);	13
Biological Process: cellular copper ion homeostasis (GO:0006878);	21
Biological Process: cellular defense response (GO:0006968);	1
Biological Process: cellular developmental process (GO:0048869);	5
Biological Process: cellular glucan metabolic process (GO:0006073);	30
Biological Process: cellular heat acclimation (GO:0070370);	11
Biological Process: cellular homeostasis (GO:0019725);	12
Biological Process: cellular hyperosmotic salinity response (GO:0071475);	4
Biological Process: cellular ion homeostasis (GO:0006873);	13
Biological Process: cellular iron ion homeostasis (GO:0006879);	29
Biological Process: cellular lipid catabolic process (GO:0044242);	17
Biological Process: cellular lipid metabolic process (GO:0044255);	2
Biological Process: cellular localization (GO:0051641);	1
Biological Process: cellular macromolecule biosynthetic process (GO:0034645);	31
Biological Process: cellular macromolecule catabolic process (GO:0044265);	12
Biological Process: cellular macromolecule metabolic process (GO:0044260);	70
Biological Process: cellular manganese ion homeostasis (GO:0030026);	9
Biological Process: cellular metabolic process (GO:0044237);	85
Biological Process: cellular metal ion homeostasis (GO:0006875);	16
Biological Process: cellular modified amino acid biosynthetic process (GO:0042398);	85
Biological Process: cellular nitrogen compound biosynthetic process (GO:0044271);	2
Biological Process: cellular nitrogen compound catabolic process (GO:0044270);	1
Biological Process: cellular nitrogen compound metabolic process (GO:0034641);	1
Biological Process: cellular phosphate ion homeostasis (GO:0030643);	14
Biological Process: cellular potassium ion homeostasis (GO:0030007);	17
Biological Process: cellular process (GO:0009987);	137
Biological Process: cellular process involved in reproduction (GO:0048610);	15
Biological Process: cellular process regulating host cell cycle in response to virus (GO:0060154);	1
Biological Process: cellular protein complex assembly (GO:0043623);	1
Biological Process: cellular protein localization (GO:0034613);	20
Biological Process: cellular protein metabolic process (GO:0044267);	28
Biological Process: cellular protein modification process (GO:0006464);	47
Biological Process: cellular respiration (GO:0045333);	13
Biological Process: cellular response to DNA damage stimulus (GO:0006974);	25
Biological Process: cellular response to UV-A (GO:0071492);	7
Biological Process: cellular response to UV-B (GO:0071493);	8
Biological Process: cellular response to UV-C (GO:0071494);	3
Biological Process: cellular response to abscisic acid stimulus (GO:0071215);	35
Biological Process: cellular response to acetate (GO:0071311);	1
Biological Process: cellular response to amino acid stimulus (GO:0071230);	4
Biological Process: cellular response to anoxia (GO:0071454);	3
Biological Process: cellular response to auxin stimulus (GO:0071365);	12
Biological Process: cellular response to blue light (GO:0071483);	15
Biological Process: cellular response to boron-containing substance deprivation (GO:0080169);	3
Biological Process: cellular response to boron-containing substance levels (GO:0080029);	5
Biological Process: cellular response to calcium ion (GO:0071277);	7
Biological Process: cellular response to chemical stimulus (GO:0070887);	3
Biological Process: cellular response to chitin (GO:0071323);	5
Biological Process: cellular response to cold (GO:0070417);	39
Biological Process: cellular response to copper ion (GO:0071280);	3
Biological Process: cellular response to cytokine stimulus (GO:0071345);	5
Biological Process: cellular response to cytokinin stimulus (GO:0071368);	2
Biological Process: cellular response to drug (GO:0035690);	1
Biological Process: cellular response to ethylene stimulus (GO:0071369);	36
Biological Process: cellular response to extracellular stimulus (GO:0031668);	4
Biological Process: cellular response to far red light (GO:0071490);	4
Biological Process: cellular response to fatty acid (GO:0071398);	8
Biological Process: cellular response to freezing (GO:0071497);	3
Biological Process: cellular response to gibberellin stimulus (GO:0071370);	2
Biological Process: cellular response to glucose starvation (GO:0042149);	2
Biological Process: cellular response to glucose stimulus (GO:0071333);	3
Biological Process: cellular response to gravity (GO:0071258);	14
Biological Process: cellular response to heat (GO:0034605);	23
Biological Process: cellular response to high light intensity (GO:0071486);	11
Biological Process: cellular response to hydrogen peroxide (GO:0070301);	11
Biological Process: cellular response to hypoxia (GO:0071456);	40
Biological Process: cellular response to indolebutyric acid stimulus (GO:0071366);	23
Biological Process: cellular response to iron ion (GO:0071281);	42
Biological Process: cellular response to iron ion starvation (GO:0010106);	236
Biological Process: cellular response to jasmonic acid stimulus (GO:0071395);	1
Biological Process: cellular response to light intensity (GO:0071484);	4
Biological Process: cellular response to light stimulus (GO:0071482);	24
Biological Process: cellular response to magnesium ion (GO:0071286);	2
Biological Process: cellular response to magnesium starvation (GO:0010350);	2
Biological Process: cellular response to mannitol stimulus (GO:0071325);	2
Biological Process: cellular response to mechanical stimulus (GO:0071260);	1
Biological Process: cellular response to molecule of bacterial origin (GO:0071219);	9
Biological Process: cellular response to nitrate (GO:0071249);	4
Biological Process: cellular response to nitric oxide (GO:0071732);	35
Biological Process: cellular response to nitrogen levels (GO:0043562);	17
Biological Process: cellular response to nitrogen starvation (GO:0006995);	111
Biological Process: cellular response to nutrient levels (GO:0031669);	3
Biological Process: cellular response to organic substance (GO:0071310);	17
Biological Process: cellular response to osmotic stress (GO:0071470);	3
Biological Process: cellular response to oxidative stress (GO:0034599);	16
Biological Process: cellular response to oxygen-containing compound (GO:1901701);	23
Biological Process: cellular response to ozone (GO:0071457);	2
Biological Process: cellular response to phosphate starvation (GO:0016036);	292
Biological Process: cellular response to potassium ion (GO:0035865);	2
Biological Process: cellular response to potassium ion starvation (GO:0051365);	9
Biological Process: cellular response to reactive oxygen species (GO:0034614);	1
Biological Process: cellular response to red light (GO:0071491);	4
Biological Process: cellular response to redox state (GO:0071461);	7
Biological Process: cellular response to salicylic acid stimulus (GO:0071446);	1
Biological Process: cellular response to salt stress (GO:0071472);	34
Biological Process: cellular response to selenium ion (GO:0071291);	6
Biological Process: cellular response to singlet oxygen (GO:0071452);	1
Biological Process: cellular response to sorbitol (GO:0072709);	2
Biological Process: cellular response to starvation (GO:0009267);	9
Biological Process: cellular response to stimulus (GO:0051716);	18
Biological Process: cellular response to stress (GO:0033554);	12
Biological Process: cellular response to sucrose starvation (GO:0043617);	7
Biological Process: cellular response to sucrose stimulus (GO:0071329);	11
Biological Process: cellular response to sulfate starvation (GO:0009970);	42
Biological Process: cellular response to sulfur starvation (GO:0010438);	8
Biological Process: cellular response to unfolded protein (GO:0034620);	7
Biological Process: cellular response to water deprivation (GO:0042631);	189
Biological Process: cellular response to zinc ion (GO:0071294);	4
Biological Process: cellular sodium ion homeostasis (GO:0006883);	4
Biological Process: cellular transition metal ion homeostasis (GO:0046916);	2
Biological Process: cellular water homeostasis (GO:0009992);	9
Biological Process: cellular zinc ion homeostasis (GO:0006882);	56
Biological Process: cellulose biosynthetic process (GO:0030244);	260
Biological Process: cellulose catabolic process (GO:0030245);	3
Biological Process: cellulose metabolic process (GO:0030243);	68
Biological Process: cellulose microfibril organization (GO:0010215);	20
Biological Process: centromere complex assembly (GO:0034508);	4
Biological Process: centromeric heterochromatin assembly (GO:0031508);	2
Biological Process: centrosome organization (GO:0051297);	2
Biological Process: ceramide metabolic process (GO:0006672);	16
Biological Process: chaperone mediated protein folding requiring cofactor (GO:0051085);	14
Biological Process: chaperone-mediated protein complex assembly (GO:0051131);	8
Biological Process: chaperone-mediated protein folding (GO:0061077);	1
Biological Process: chiasma assembly (GO:0051026);	21
Biological Process: chitin catabolic process (GO:0006032);	26
Biological Process: chloride ion homeostasis (GO:0055064);	1
Biological Process: chloride transport (GO:0006821);	22
Biological Process: chlorophyll a catabolic process (GO:0033310);	2
Biological Process: chlorophyll biosynthetic process (GO:0015995);	287
Biological Process: chlorophyll catabolic process (GO:0015996);	133
Biological Process: chlorophyll cycle (GO:0033354);	4
Biological Process: chlorophyll metabolic process (GO:0015994);	19
Biological Process: chloroplast RNA modification (GO:1900865);	3
Biological Process: chloroplast RNA processing (GO:0031425);	18
Biological Process: chloroplast accumulation movement (GO:0009904);	23
Biological Process: chloroplast avoidance movement (GO:0009903);	26
Biological Process: chloroplast fission (GO:0010020);	31
Biological Process: chloroplast localization (GO:0019750);	3
Biological Process: chloroplast mRNA modification (GO:1900871);	2
Biological Process: chloroplast mRNA processing (GO:0010239);	6
Biological Process: chloroplast organization (GO:0009658);	222
Biological Process: chloroplast rRNA processing (GO:1901259);	6
Biological Process: chloroplast relocation (GO:0009902);	239
Biological Process: chloroplast ribulose bisphosphate carboxylase complex biogenesis (GO:0080158);	4
Biological Process: chloroplast-nucleus signaling pathway (GO:0010019);	16
Biological Process: chlororespiration (GO:0010478);	2
Biological Process: cholesterol biosynthetic process (GO:0006695);	1
Biological Process: cholesterol transport (GO:0030301);	3
Biological Process: choline biosynthetic process (GO:0042425);	7
Biological Process: chorismate biosynthetic process (GO:0009423);	12
Biological Process: chorismate metabolic process (GO:0046417);	4
Biological Process: chromatin assembly or disassembly (GO:0006333);	91
Biological Process: chromatin modification (GO:0016568);	19
Biological Process: chromatin organization (GO:0006325);	24
Biological Process: chromatin remodeling (GO:0006338);	31
Biological Process: chromatin silencing (GO:0006342);	172
Biological Process: chromatin silencing at silent mating-type cassette (GO:0030466);	1
Biological Process: chromatin silencing at telomere (GO:0006348);	1
Biological Process: chromatin silencing by small RNA (GO:0031048);	284
Biological Process: chromoplast organization (GO:0009661);	2
Biological Process: chromosome condensation (GO:0030261);	5
Biological Process: chromosome localization (GO:0050000);	1
Biological Process: chromosome organization (GO:0051276);	19
Biological Process: chromosome segregation (GO:0007059);	52
Biological Process: cinnamic acid biosynthetic process (GO:0009800);	13
Biological Process: cinnamic acid ester metabolic process (GO:0009801);	5
Biological Process: circadian regulation of calcium ion oscillation (GO:0010617);	12
Biological Process: circadian regulation of gene expression (GO:0032922);	15
Biological Process: circadian rhythm (GO:0007623);	202
Biological Process: circumnutation (GO:0010031);	12
Biological Process: cis assembly of pre-catalytic spliceosome (GO:0000354);	1
Biological Process: citrate metabolic process (GO:0006101);	10
Biological Process: citrate transport (GO:0015746);	1
Biological Process: clathrin coat assembly (GO:0048268);	16
Biological Process: clathrin-mediated endocytosis (GO:0072583);	12
Biological Process: cleavage involved in rRNA processing (GO:0000469);	3
Biological Process: co-transcriptional gene silencing by RNA interference machinery (GO:0033562);	1
Biological Process: co-translational protein modification (GO:0043686);	2
Biological Process: cobalamin biosynthetic process (GO:0009236);	2
Biological Process: cobalt ion transport (GO:0006824);	3
Biological Process: coenzyme A biosynthetic process (GO:0015937);	11
Biological Process: coenzyme A metabolic process (GO:0015936);	4
Biological Process: coenzyme M biosynthetic process (GO:0019295);	3
Biological Process: coenzyme biosynthetic process (GO:0009108);	95
Biological Process: coenzyme metabolic process (GO:0006732);	1
Biological Process: cofactor biosynthetic process (GO:0051188);	1
Biological Process: cofactor metabolic process (GO:0051186);	2
Biological Process: cold acclimation (GO:0009631);	56
Biological Process: compound leaf morphogenesis (GO:0060777);	3
Biological Process: conjugation (GO:0000746);	1
Biological Process: conversion of methionyl-tRNA to N-formyl-methionyl-tRNA (GO:0071951);	2
Biological Process: copper ion export (GO:0060003);	13
Biological Process: copper ion homeostasis (GO:0055070);	10
Biological Process: copper ion transmembrane transport (GO:0035434);	12
Biological Process: copper ion transport (GO:0006825);	11
Biological Process: cortical cytoskeleton organization (GO:0030865);	6
Biological Process: cortical microtubule organization (GO:0043622);	50
Biological Process: cortical protein anchoring (GO:0032065);	6
Biological Process: cotyledon development (GO:0048825);	120
Biological Process: cotyledon morphogenesis (GO:0048826);	6
Biological Process: cotyledon vascular tissue pattern formation (GO:0010588);	31
Biological Process: coumarin biosynthetic process (GO:0009805);	128
Biological Process: coumarin metabolic process (GO:0009804);	3
Biological Process: covalent chromatin modification (GO:0016569);	21
Biological Process: cristae formation (GO:0042407);	2
Biological Process: cullin deneddylation (GO:0010388);	183
Biological Process: cuticle development (GO:0042335);	86
Biological Process: cuticle hydrocarbon biosynthetic process (GO:0006723);	7
Biological Process: cutin biosynthetic process (GO:0010143);	22
Biological Process: cutin transport (GO:0080051);	8
Biological Process: cyanate catabolic process (GO:0009440);	3
Biological Process: cyanide biosynthetic process (GO:0046202);	2
Biological Process: cyanide catabolic process (GO:0019500);	3
Biological Process: cyanide metabolic process (GO:0019499);	3
Biological Process: cyclic nucleotide biosynthetic process (GO:0009190);	1
Biological Process: cysteine biosynthetic process (GO:0019344);	500
Biological Process: cysteine biosynthetic process from serine (GO:0006535);	29
Biological Process: cysteine metabolic process (GO:0006534);	8
Biological Process: cysteinyl-tRNA aminoacylation (GO:0006423);	5
Biological Process: cytidine deamination (GO:0009972);	3
Biological Process: cytidine to uridine editing (GO:0016554);	18
Biological Process: cytochrome b6f complex assembly (GO:0010190);	12
Biological Process: cytochrome c-heme linkage (GO:0018063);	1
Biological Process: cytochrome complex assembly (GO:0017004);	14
Biological Process: cytokinesis (GO:0000910);	35
Biological Process: cytokinesis by cell plate formation (GO:0000911);	460
Biological Process: cytokinesis, initiation of separation (GO:0007108);	2
Biological Process: cytokinin biosynthetic process (GO:0009691);	62
Biological Process: cytokinin catabolic process (GO:0009823);	13
Biological Process: cytokinin metabolic process (GO:0009690);	29
Biological Process: cytokinin transport (GO:0010184);	3
Biological Process: cytokinin-activated signaling pathway (GO:0009736);	136
Biological Process: cytolysis (GO:0019835);	1
Biological Process: cytoplasmic mRNA processing body assembly (GO:0033962);	1
Biological Process: cytoplasmic microtubule organization (GO:0031122);	3
Biological Process: cytoplasmic transport (GO:0016482);	9
Biological Process: cytoskeleton organization (GO:0007010);	201
Biological Process: cytosol to ER transport (GO:0046967);	1
Biological Process: dATP biosynthetic process from ADP (GO:0006176);	1
Biological Process: dTDP biosynthetic process (GO:0006233);	1
Biological Process: dTDP-rhamnose biosynthetic process (GO:0019305);	6
Biological Process: dTMP biosynthetic process (GO:0006231);	2
Biological Process: dUMP biosynthetic process (GO:0006226);	1
Biological Process: dUTP metabolic process (GO:0046080);	1
Biological Process: de-etiolation (GO:0009704);	21
Biological Process: deadenylation-independent decapping of nuclear-transcribed mRNA (GO:0031087);	12
Biological Process: defense response (GO:0006952);	503
Biological Process: defense response by callose deposition (GO:0052542);	94
Biological Process: defense response by callose deposition in cell wall (GO:0052544);	70
Biological Process: defense response signaling pathway, resistance gene-dependent (GO:0009870);	48
Biological Process: defense response signaling pathway, resistance gene-independent (GO:0010204);	45
Biological Process: defense response to Gram-negative bacterium (GO:0050829);	1
Biological Process: defense response to bacterium (GO:0042742);	952
Biological Process: defense response to bacterium, incompatible interaction (GO:0009816);	172
Biological Process: defense response to fungus (GO:0050832);	759
Biological Process: defense response to fungus, incompatible interaction (GO:0009817);	150
Biological Process: defense response to insect (GO:0002213);	85
Biological Process: defense response to nematode (GO:0002215);	4
Biological Process: defense response to oomycetes (GO:0002229);	31
Biological Process: defense response to virus (GO:0051607);	117
Biological Process: defense response, incompatible interaction (GO:0009814);	64
Biological Process: dehiscence (GO:0009900);	1
Biological Process: demethylation (GO:0070988);	2
Biological Process: deoxyhypusine biosynthetic process from spermidine (GO:0050983);	1
Biological Process: deoxyribonucleoside diphosphate metabolic process (GO:0009186);	3
Biological Process: deoxyribonucleoside monophosphate biosynthetic process (GO:0009157);	1
Biological Process: deoxyribonucleoside triphosphate biosynthetic process (GO:0009202);	2
Biological Process: deoxyribonucleoside triphosphate catabolic process (GO:0009204);	1
Biological Process: dephosphorylation (GO:0016311);	38
Biological Process: detection of bacterium (GO:0016045);	59
Biological Process: detection of biotic stimulus (GO:0009595);	195
Biological Process: detection of brassinosteroid stimulus (GO:0009729);	15
Biological Process: detection of calcium ion (GO:0005513);	11
Biological Process: detection of cytokinin stimulus (GO:0009722);	5
Biological Process: detection of ethylene stimulus (GO:0009727);	8
Biological Process: detection of external stimulus (GO:0009581);	28
Biological Process: detection of fungus (GO:0016046);	7
Biological Process: detection of gravity (GO:0009590);	6
Biological Process: detection of hypoxia (GO:0070483);	2
Biological Process: detection of light stimulus (GO:0009583);	3
Biological Process: detection of mechanical stimulus (GO:0050982);	3
Biological Process: detection of molecule of fungal origin (GO:0032491);	3
Biological Process: detection of nutrient (GO:0009594);	3
Biological Process: detection of peptidoglycan (GO:0032499);	3
Biological Process: detection of phosphate ion (GO:0010247);	4
Biological Process: detection of redox state (GO:0051776);	1
Biological Process: detection of stimulus (GO:0051606);	4
Biological Process: detection of temperature stimulus (GO:0016048);	6
Biological Process: detection of visible light (GO:0009584);	13
Biological Process: determination of bilateral symmetry (GO:0009855);	308
Biological Process: determination of dorsal identity (GO:0048263);	2
Biological Process: determination of dorsal/ventral asymmetry (GO:0048262);	2
Biological Process: detoxification of arsenic-containing substance (GO:0071722);	3
Biological Process: detoxification of cobalt ion (GO:0010299);	3
Biological Process: detoxification of copper ion (GO:0010273);	1
Biological Process: detoxification of nitrogen compound (GO:0051410);	6
Biological Process: detoxification of zinc ion (GO:0010312);	3
Biological Process: developmental growth (GO:0048589);	69
Biological Process: developmental growth involved in morphogenesis (GO:0060560);	5
Biological Process: developmental process (GO:0032502);	20
Biological Process: developmental process involved in reproduction (GO:0003006);	10
Biological Process: developmental programmed cell death (GO:0010623);	3
Biological Process: developmental vegetative growth (GO:0080186);	1
Biological Process: diacylglycerol biosynthetic process (GO:0006651);	8
Biological Process: diacylglycerol catabolic process (GO:0046340);	3
Biological Process: diadenosine tetraphosphate catabolic process (GO:0015967);	1
Biological Process: diaminopimelate biosynthetic process (GO:0019877);	2
Biological Process: dicarboxylic acid transport (GO:0006835);	11
Biological Process: dihydrofolate biosynthetic process (GO:0006761);	2
Biological Process: dimethylallyl diphosphate biosynthetic process (GO:0050992);	1
Biological Process: dipeptide transport (GO:0042938);	12
Biological Process: disaccharide metabolic process (GO:0005984);	1
Biological Process: diterpene phytoalexin precursor biosynthetic process pathway (GO:0051504);	2
Biological Process: diterpenoid biosynthetic process (GO:0016102);	2
Biological Process: divalent metal ion transport (GO:0070838);	190
Biological Process: dolichol biosynthetic process (GO:0019408);	23
Biological Process: double fertilization forming a zygote and endosperm (GO:0009567);	40
Biological Process: double fertilization forming two zygotes (GO:0009677);	2
Biological Process: double-strand break repair (GO:0006302);	84
Biological Process: double-strand break repair via homologous recombination (GO:0000724);	142
Biological Process: double-strand break repair via nonhomologous end joining (GO:0006303);	5
Biological Process: double-strand break repair via synthesis-dependent strand annealing (GO:0045003);	11
Biological Process: drought recovery (GO:0009819);	10
Biological Process: drug transmembrane transport (GO:0006855);	124
Biological Process: early endosome to late endosome transport (GO:0045022);	1
Biological Process: effector dependent induction by symbiont of host immune response (GO:0080185);	3
Biological Process: electron transport chain (GO:0022900);	90
Biological Process: embryo development (GO:0009790);	125
Biological Process: embryo development ending in seed dormancy (GO:0009793);	885
Biological Process: embryo sac cellularization (GO:0009558);	10
Biological Process: embryo sac development (GO:0009553);	126
Biological Process: embryo sac egg cell differentiation (GO:0009560);	252
Biological Process: embryo sac morphogenesis (GO:0048314);	4
Biological Process: embryonic axis specification (GO:0000578);	4
Biological Process: embryonic meristem development (GO:0048508);	5
Biological Process: embryonic meristem initiation (GO:0090421);	7
Biological Process: embryonic morphogenesis (GO:0048598);	4
Biological Process: embryonic pattern specification (GO:0009880);	92
Biological Process: embryonic root morphogenesis (GO:0010086);	6
Biological Process: embryonic shoot morphogenesis (GO:0010064);	8
Biological Process: endocytic recycling (GO:0032456);	10
Biological Process: endocytosis (GO:0006897);	56
Biological Process: endomembrane system organization (GO:0010256);	4
Biological Process: endomitotic cell cycle (GO:0007113);	3
Biological Process: endonucleolytic cleavage in ITS1 to separate SSU-rRNA from 5.8S rRNA and LSU-rRNA from tricistronic rRNA transcript (SSU-rRNA, 5.8S rRNA, LSU-rRNA) (GO:0000447);	5
Biological Process: endonucleolytic cleavage involved in rRNA processing (GO:0000478);	27
Biological Process: endonucleolytic cleavage of tetracistronic rRNA transcript (SSU-rRNA, LSU-rRNA, 4.5S-rRNA, 5S-rRNA) (GO:0002103);	2
Biological Process: endonucleolytic cleavage to generate mature 3'-end of SSU-rRNA from (SSU-rRNA, 5.8S rRNA, LSU-rRNA) (GO:0000461);	5
Biological Process: endoplasmic reticulum organization (GO:0007029);	4
Biological Process: endoplasmic reticulum tubular network organization (GO:0071786);	3
Biological Process: endoplasmic reticulum unfolded protein response (GO:0030968);	407
Biological Process: endosomal transport (GO:0016197);	37
Biological Process: endosome organization (GO:0007032);	9
Biological Process: endosome to lysosome transport (GO:0008333);	6
Biological Process: endosome transport via multivesicular body sorting pathway (GO:0032509);	6
Biological Process: endosperm cellularization (GO:0010342);	5
Biological Process: endosperm development (GO:0009960);	54
Biological Process: ent-kaurene oxidation to kaurenoic acid (GO:0010241);	1
Biological Process: entrainment of circadian clock (GO:0009649);	13
Biological Process: entrainment of circadian clock by photoperiod (GO:0043153);	9
Biological Process: epidermal cell differentiation (GO:0009913);	17
Biological Process: epidermal cell fate specification (GO:0009957);	35
Biological Process: epidermis development (GO:0008544);	1
Biological Process: epidermis morphogenesis (GO:0048730);	4
Biological Process: epoxygenase P450 pathway (GO:0019373);	4
Biological Process: ergosterol biosynthetic process (GO:0006696);	3
Biological Process: error-prone translesion synthesis (GO:0042276);	4
Biological Process: establishment of cell polarity (GO:0030010);	2
Biological Process: establishment of localization (GO:0051234);	2
Biological Process: establishment of meiotic sister chromatid cohesion (GO:0034089);	2
Biological Process: establishment of petal orientation (GO:0048498);	3
Biological Process: establishment of planar polarity (GO:0001736);	13
Biological Process: establishment of tissue polarity (GO:0007164);	7
Biological Process: establishment of vesicle localization (GO:0051650);	7
Biological Process: establishment or maintenance of cell polarity (GO:0007163);	2
Biological Process: establishment or maintenance of transmembrane electrochemical gradient (GO:0010248);	3
Biological Process: ethanol oxidation (GO:0006069);	3
Biological Process: ethanolamine metabolic process (GO:0006580);	3
Biological Process: ethylene biosynthetic process (GO:0009693);	229
Biological Process: ethylene-activated signaling pathway (GO:0009873);	206
Biological Process: etioplast organization (GO:0009662);	14
Biological Process: exocytosis (GO:0006887);	9
Biological Process: extracellular matrix organization (GO:0030198);	4
Biological Process: extracellular polysaccharide biosynthetic process (GO:0045226);	11
Biological Process: extracellular transport (GO:0006858);	1
Biological Process: far-red light signaling pathway (GO:0010018);	11
Biological Process: farnesol metabolic process (GO:0016487);	3
Biological Process: farnesyl diphosphate biosynthetic process (GO:0045337);	5
Biological Process: farnesyl diphosphate metabolic process (GO:0045338);	4
Biological Process: fatty acid beta-oxidation (GO:0006635);	344
Biological Process: fatty acid beta-oxidation, unsaturated, even number (GO:0033542);	1
Biological Process: fatty acid biosynthetic process (GO:0006633);	143
Biological Process: fatty acid catabolic process (GO:0009062);	88
Biological Process: fatty acid elongation (GO:0030497);	18
Biological Process: fatty acid homeostasis (GO:0055089);	2
Biological Process: fatty acid metabolic process (GO:0006631);	32
Biological Process: fatty acid omega-oxidation (GO:0010430);	5
Biological Process: fatty acid oxidation (GO:0019395);	6
Biological Process: fatty acid transport (GO:0015908);	4
Biological Process: fatty-acyl-CoA biosynthetic process (GO:0046949);	1
Biological Process: fatty-acyl-CoA transport (GO:0015916);	5
Biological Process: female gamete generation (GO:0007292);	1
Biological Process: female meiosis (GO:0007143);	9
Biological Process: ferredoxin metabolic process (GO:0006124);	2
Biological Process: ferrous iron transport (GO:0015684);	3
Biological Process: ferulate metabolic process (GO:0033494);	3
Biological Process: filamentous growth of a population of unicellular organisms (GO:0044182);	1
Biological Process: flavin-containing compound metabolic process (GO:0042726);	1
Biological Process: flavonoid biosynthetic process (GO:0009813);	73
Biological Process: flavonoid metabolic process (GO:0009812);	13
Biological Process: flavonol biosynthetic process (GO:0051555);	35
Biological Process: flavonol metabolic process (GO:0051554);	3
Biological Process: floral meristem determinacy (GO:0010582);	13
Biological Process: floral organ abscission (GO:0010227);	57
Biological Process: floral organ development (GO:0048437);	11
Biological Process: floral organ formation (GO:0048449);	172
Biological Process: floral organ morphogenesis (GO:0048444);	20
Biological Process: floral organ senescence (GO:0080187);	3
Biological Process: floral whorl development (GO:0048438);	42
Biological Process: floral whorl morphogenesis (GO:0048457);	1
Biological Process: flower development (GO:0009908);	120
Biological Process: flower morphogenesis (GO:0048439);	172
Biological Process: focal adhesion assembly (GO:0048041);	13
Biological Process: folic acid biosynthetic process (GO:0046656);	2
Biological Process: folic acid transport (GO:0015884);	9
Biological Process: folic acid-containing compound biosynthetic process (GO:0009396);	12
Biological Process: folic acid-containing compound metabolic process (GO:0006760);	4
Biological Process: formaldehyde catabolic process (GO:0046294);	2
Biological Process: formaldehyde metabolic process (GO:0046292);	4
Biological Process: formation by symbiont of syncytium involving giant cell for nutrient acquisition from host (GO:0052096);	4
Biological Process: formation of organ boundary (GO:0010160);	5
Biological Process: formation of translation preinitiation complex (GO:0001731);	32
Biological Process: fructose 1,6-bisphosphate metabolic process (GO:0030388);	6
Biological Process: fructose 2,6-bisphosphate metabolic process (GO:0006003);	6
Biological Process: fructose 6-phosphate metabolic process (GO:0006002);	20
Biological Process: fructose metabolic process (GO:0006000);	12
Biological Process: fructose transport (GO:0015755);	2
Biological Process: fruit abscission (GO:0060867);	1
Biological Process: fruit dehiscence (GO:0010047);	4
Biological Process: fruit development (GO:0010154);	34
Biological Process: fruit morphogenesis (GO:0048530);	9
Biological Process: fruit ripening (GO:0009835);	17
Biological Process: fruit ripening, climacteric (GO:0009836);	3
Biological Process: fruit septum development (GO:0080127);	2
Biological Process: fucose biosynthetic process (GO:0042353);	1
Biological Process: fucosylation (GO:0036065);	12
Biological Process: fumarate metabolic process (GO:0006106);	1
Biological Process: fungal-type cell wall chitin biosynthetic process (GO:0034221);	1
Biological Process: galactolipid biosynthetic process (GO:0019375);	230
Biological Process: galactolipid metabolic process (GO:0019374);	2
Biological Process: galactose biosynthetic process (GO:0046369);	4
Biological Process: galactose catabolic process (GO:0019388);	3
Biological Process: galactose metabolic process (GO:0006012);	33
Biological Process: galactose transport (GO:0015757);	4
Biological Process: gamete generation (GO:0007276);	31
Biological Process: gametophyte development (GO:0048229);	22
Biological Process: gamma-aminobutyric acid catabolic process (GO:0009450);	4
Biological Process: gamma-aminobutyric acid metabolic process (GO:0009448);	5
Biological Process: gamma-aminobutyric acid transport (GO:0015812);	3
Biological Process: gene expression (GO:0010467);	25
Biological Process: gene silencing (GO:0016458);	47
Biological Process: gene silencing by RNA (GO:0031047);	96
Biological Process: gene silencing by miRNA (GO:0035195);	5
Biological Process: generation of precursor metabolites and energy (GO:0006091);	27
Biological Process: generative cell differentiation (GO:0022619);	1
Biological Process: generative cell mitosis (GO:0055047);	6
Biological Process: geranyl diphosphate biosynthetic process (GO:0033384);	5
Biological Process: geranylgeranyl diphosphate biosynthetic process (GO:0033386);	4
Biological Process: geranylgeranyl diphosphate metabolic process (GO:0033385);	4
Biological Process: germ-line stem-cell niche homeostasis (GO:0060250);	2
Biological Process: gibberellic acid mediated signaling pathway (GO:0009740);	112
Biological Process: gibberellin biosynthetic process (GO:0009686);	71
Biological Process: gibberellin catabolic process (GO:0045487);	5
Biological Process: gibberellin mediated signaling pathway (GO:0010476);	5
Biological Process: glucan biosynthetic process (GO:0009250);	1
Biological Process: gluconeogenesis (GO:0006094);	425
Biological Process: glucosamine biosynthetic process (GO:0006042);	1
Biological Process: glucose 1-phosphate metabolic process (GO:0019255);	3
Biological Process: glucose 6-phosphate metabolic process (GO:0051156);	7
Biological Process: glucose catabolic process (GO:0006007);	208
Biological Process: glucose homeostasis (GO:0042593);	3
Biological Process: glucose mediated signaling pathway (GO:0010255);	14
Biological Process: glucose metabolic process (GO:0006006);	13
Biological Process: glucose transport (GO:0015758);	8
Biological Process: glucose-6-phosphate transport (GO:0015760);	3
Biological Process: glucosinolate biosynthetic process (GO:0019761);	406
Biological Process: glucosinolate biosynthetic process from homomethionine (GO:0033506);	6
Biological Process: glucosinolate catabolic process (GO:0019762);	30
Biological Process: glucosinolate metabolic process (GO:0019760);	43
Biological Process: glucosinolate transport (GO:1901349);	5
Biological Process: glucosylceramide catabolic process (GO:0006680);	6
Biological Process: glucuronoxylan biosynthetic process (GO:0010417);	20
Biological Process: glucuronoxylan metabolic process (GO:0010413);	352
Biological Process: glutamate biosynthetic process (GO:0006537);	8
Biological Process: glutamate decarboxylation to succinate (GO:0006540);	4
Biological Process: glutamate metabolic process (GO:0006536);	10
Biological Process: glutamine biosynthetic process (GO:0006542);	18
Biological Process: glutamine catabolic process (GO:0006543);	1
Biological Process: glutamine metabolic process (GO:0006541);	23
Biological Process: glutamine secretion (GO:0010585);	3
Biological Process: glutaminyl-tRNA aminoacylation (GO:0006425);	5
Biological Process: glutaminyl-tRNAGln biosynthesis via transamidation (GO:0070681);	5
Biological Process: glutamyl-tRNA aminoacylation (GO:0006424);	12
Biological Process: glutathione biosynthetic process (GO:0006750);	19
Biological Process: glutathione catabolic process (GO:0006751);	11
Biological Process: glutathione metabolic process (GO:0006749);	14
Biological Process: glutathione transmembrane transport (GO:0034775);	2
Biological Process: glutathione transport (GO:0034635);	4
Biological Process: glyceraldehyde-3-phosphate biosynthetic process (GO:0046166);	2
Biological Process: glycerol catabolic process (GO:0019563);	5
Biological Process: glycerol ether metabolic process (GO:0006662);	61
Biological Process: glycerol metabolic process (GO:0006071);	33
Biological Process: glycerol transport (GO:0015793);	5
Biological Process: glycerol-3-phosphate biosynthetic process (GO:0046167);	1
Biological Process: glycerol-3-phosphate catabolic process (GO:0046168);	5
Biological Process: glycerol-3-phosphate metabolic process (GO:0006072);	3
Biological Process: glycerol-3-phosphate transport (GO:0015794);	1
Biological Process: glycerolipid biosynthetic process (GO:0045017);	17
Biological Process: glycerophosphate shuttle (GO:0006127);	2
Biological Process: glycerophospholipid biosynthetic process (GO:0046474);	3
Biological Process: glycine betaine biosynthetic process (GO:0031456);	1
Biological Process: glycine betaine biosynthetic process from choline (GO:0019285);	1
Biological Process: glycine biosynthetic process (GO:0006545);	2
Biological Process: glycine catabolic process (GO:0006546);	117
Biological Process: glycine decarboxylation via glycine cleavage system (GO:0019464);	13
Biological Process: glycine metabolic process (GO:0006544);	8
Biological Process: glycogen biosynthetic process (GO:0005978);	19
Biological Process: glycogen metabolic process (GO:0005977);	1
Biological Process: glycolipid biosynthetic process (GO:0009247);	1
Biological Process: glycolipid transport (GO:0046836);	12
Biological Process: glycolysis (GO:0006096);	570
Biological Process: glycoprotein catabolic process (GO:0006516);	8
Biological Process: glycoside catabolic process (GO:0016139);	6
Biological Process: glycosylceramide catabolic process (GO:0046477);	5
Biological Process: glycyl-tRNA aminoacylation (GO:0006426);	4
Biological Process: glyoxylate cycle (GO:0006097);	21
Biological Process: glyoxylate metabolic process (GO:0046487);	1
Biological Process: glyoxysome organization (GO:0010111);	7
Biological Process: glyphosate metabolic process (GO:0018920);	2
Biological Process: granum assembly (GO:0090391);	2
Biological Process: gravitropism (GO:0009630);	317
Biological Process: green leaf volatile biosynthetic process (GO:0010597);	4
Biological Process: ground tissue pattern formation (GO:1990064);	4
Biological Process: growth (GO:0040007);	92
Biological Process: guanine salvage (GO:0006178);	1
Biological Process: guanine transport (GO:0015854);	5
Biological Process: guanosine tetraphosphate metabolic process (GO:0015969);	15
Biological Process: guard cell differentiation (GO:0010052);	12
Biological Process: guard cell morphogenesis (GO:0010442);	12
Biological Process: guard mother cell cytokinesis (GO:0010235);	3
Biological Process: guard mother cell differentiation (GO:0010444);	3
Biological Process: gynoecium development (GO:0048467);	33
Biological Process: heat acclimation (GO:0010286);	175
Biological Process: heme O biosynthetic process (GO:0048034);	3
Biological Process: heme a biosynthetic process (GO:0006784);	1
Biological Process: heme biosynthetic process (GO:0006783);	37
Biological Process: heme oxidation (GO:0006788);	4
Biological Process: heme transport (GO:0015886);	4
Biological Process: hemolysis by symbiont of host erythrocytes (GO:0019836);	1
Biological Process: heterochromatin assembly (GO:0031507);	23
Biological Process: heterocycle biosynthetic process (GO:0018130);	3
Biological Process: heterocycle metabolic process (GO:0046483);	5
Biological Process: hexokinase-dependent signaling (GO:0009747);	6
Biological Process: hexose metabolic process (GO:0019318);	1
Biological Process: hexose phosphate transport (GO:0015712);	1
Biological Process: high-affinity iron ion transport (GO:0006827);	3
Biological Process: high-affinity potassium ion import (GO:0010163);	8
Biological Process: histidine biosynthetic process (GO:0000105);	12
Biological Process: histidine catabolic process to glutamate and formamide (GO:0019556);	1
Biological Process: histidine transport (GO:0015817);	2
Biological Process: histidyl-tRNA aminoacylation (GO:0006427);	7
Biological Process: histone H2A acetylation (GO:0043968);	1
Biological Process: histone H2B ubiquitination (GO:0033523);	6
Biological Process: histone H3 acetylation (GO:0043966);	12
Biological Process: histone H3 deacetylation (GO:0070932);	4
Biological Process: histone H3-K14 acetylation (GO:0044154);	1
Biological Process: histone H3-K18 acetylation (GO:0043971);	1
Biological Process: histone H3-K23 acetylation (GO:0043972);	1
Biological Process: histone H3-K27 methylation (GO:0070734);	6
Biological Process: histone H3-K36 methylation (GO:0010452);	13
Biological Process: histone H3-K4 demethylation (GO:0034720);	3
Biological Process: histone H3-K4 methylation (GO:0051568);	15
Biological Process: histone H3-K4 trimethylation (GO:0080182);	1
Biological Process: histone H3-K9 demethylation (GO:0033169);	8
Biological Process: histone H3-K9 methylation (GO:0051567);	432
Biological Process: histone H3-R17 methylation (GO:0034971);	1
Biological Process: histone H3-R2 methylation (GO:0034970);	1
Biological Process: histone H3-R26 methylation (GO:0034972);	1
Biological Process: histone H3-S10 phosphorylation (GO:0043987);	3
Biological Process: histone H3-S28 phosphorylation (GO:0043988);	1
Biological Process: histone H3-T11 phosphorylation (GO:0035407);	3
Biological Process: histone H3-T3 phosphorylation (GO:0072355);	3
Biological Process: histone H4 acetylation (GO:0043967);	4
Biological Process: histone H4 deacetylation (GO:0070933);	4
Biological Process: histone H4-R3 methylation (GO:0043985);	6
Biological Process: histone acetylation (GO:0016573);	61
Biological Process: histone arginine methylation (GO:0034969);	5
Biological Process: histone deacetylation (GO:0016575);	12
Biological Process: histone deubiquitination (GO:0016578);	1
Biological Process: histone lysine methylation (GO:0034968);	99
Biological Process: histone methylation (GO:0016571);	83
Biological Process: histone modification (GO:0016570);	70
Biological Process: histone monoubiquitination (GO:0010390);	4
Biological Process: histone peptidyl-prolyl isomerization (GO:0000412);	2
Biological Process: histone phosphorylation (GO:0016572);	134
Biological Process: homogalacturonan biosynthetic process (GO:0010289);	11
Biological Process: homogalacturonan metabolic process (GO:0010394);	1
Biological Process: homogentisate catabolic process (GO:1902000);	4
Biological Process: homologous chromosome segregation (GO:0045143);	4
Biological Process: hormone metabolic process (GO:0042445);	1
Biological Process: hormone-mediated signaling pathway (GO:0009755);	59
Biological Process: host programmed cell death induced by symbiont (GO:0034050);	3
Biological Process: host response to induction by symbiont of tumor, nodule or growth in host (GO:0080034);	3
Biological Process: hydrogen peroxide biosynthetic process (GO:0050665);	168
Biological Process: hydrogen peroxide catabolic process (GO:0042744);	201
Biological Process: hydrogen peroxide mediated signaling pathway (GO:0071588);	1
Biological Process: hydrogen peroxide mediated signaling pathway involved in stomatal movement (GO:1901528);	2
Biological Process: hydrogen peroxide transmembrane transport (GO:0080170);	19
Biological Process: hydrogen peroxide-mediated programmed cell death (GO:0010421);	3
Biological Process: hydrogen sulfide biosynthetic process (GO:0070814);	4
Biological Process: hyperosmotic response (GO:0006972);	255
Biological Process: hyperosmotic salinity response (GO:0042538);	350
Biological Process: hypotonic salinity response (GO:0042539);	3
Biological Process: hypoxanthine metabolic process (GO:0046100);	1
Biological Process: immune response (GO:0006955);	9
Biological Process: immune response-regulating signaling pathway (GO:0002764);	7
Biological Process: immune system process (GO:0002376);	2
Biological Process: inactivation of MAPK activity (GO:0000188);	7
Biological Process: indeterminate inflorescence morphogenesis (GO:0048283);	4
Biological Process: indole glucosinolate biosynthetic process (GO:0009759);	16
Biological Process: indole glucosinolate catabolic process (GO:0042344);	24
Biological Process: indole glucosinolate metabolic process (GO:0042343);	2
Biological Process: indole phytoalexin biosynthetic process (GO:0009700);	11
Biological Process: indole-containing compound metabolic process (GO:0042430);	7
Biological Process: indoleacetic acid biosynthetic process (GO:0009684);	250
Biological Process: indoleacetic acid conjugate metabolic process (GO:0033473);	4
Biological Process: indolebutyric acid metabolic process (GO:0080024);	9
Biological Process: induced systemic resistance (GO:0009682);	28
Biological Process: induced systemic resistance, ethylene mediated signaling pathway (GO:0009866);	5
Biological Process: induced systemic resistance, jasmonic acid mediated signaling pathway (GO:0009864);	21
Biological Process: induction by symbiont in host of tumor, nodule, or growth (GO:0044005);	1
Biological Process: induction of programmed cell death (GO:0012502);	1
Biological Process: induction of tumor, nodule, or growth in other organism involved in symbiotic interaction (GO:0051819);	2
Biological Process: inductive cell-cell signaling (GO:0031129);	3
Biological Process: inflammatory response (GO:0006954);	7
Biological Process: inflorescence development (GO:0010229);	27
Biological Process: inflorescence meristem growth (GO:0010450);	5
Biological Process: inflorescence morphogenesis (GO:0048281);	14
Biological Process: innate immune response (GO:0045087);	72
Biological Process: inorganic anion transport (GO:0015698);	20
Biological Process: inorganic diphosphate transport (GO:0030505);	1
Biological Process: inosine catabolic process (GO:0006148);	2
Biological Process: inositol biosynthetic process (GO:0006021);	9
Biological Process: inositol catabolic process (GO:0019310);	3
Biological Process: inositol metabolic process (GO:0006020);	5
Biological Process: inositol phosphate dephosphorylation (GO:0046855);	45
Biological Process: inositol phosphate metabolic process (GO:0043647);	1
Biological Process: inositol phosphate-mediated signaling (GO:0048016);	5
Biological Process: inositol phosphorylation (GO:0052746);	1
Biological Process: inositol trisphosphate metabolic process (GO:0032957);	38
Biological Process: integument development (GO:0080060);	4
Biological Process: inter-Golgi cisterna vesicle-mediated transport (GO:0048219);	3
Biological Process: intercellular transport (GO:0010496);	4
Biological Process: intermembrane transport (GO:0046909);	5
Biological Process: internode patterning (GO:0080006);	1
Biological Process: interspecies interaction between organisms (GO:0044419);	10
Biological Process: intra-Golgi vesicle-mediated transport (GO:0006891);	128
Biological Process: intracellular auxin transport (GO:0080162);	1
Biological Process: intracellular copper ion transport (GO:0015680);	3
Biological Process: intracellular distribution of mitochondria (GO:0048312);	2
Biological Process: intracellular lipid transport (GO:0032365);	2
Biological Process: intracellular protein transport (GO:0006886);	193
Biological Process: intracellular sequestering of iron ion (GO:0006880);	1
Biological Process: intracellular signal transduction (GO:0007243);	1
Biological Process: intracellular signal transduction (GO:0035556);	270
Biological Process: intracellular steroid hormone receptor signaling pathway (GO:0030518);	1
Biological Process: intracellular transport (GO:0046907);	19
Biological Process: intracellular transport of virus (GO:0075733);	2
Biological Process: intrachromosomal DNA recombination (GO:1990067);	1
Biological Process: intrinsic apoptotic signaling pathway in response to oxidative stress (GO:0008631);	1
Biological Process: ion transmembrane transport (GO:0034220);	7
Biological Process: ion transport (GO:0006811);	34
Biological Process: ionotropic glutamate receptor signaling pathway (GO:0035235);	22
Biological Process: iron chelate transport (GO:0015688);	5
Biological Process: iron incorporation into metallo-sulfur cluster (GO:0018283);	4
Biological Process: iron ion homeostasis (GO:0055072);	44
Biological Process: iron ion transmembrane transport (GO:0034755);	24
Biological Process: iron ion transport (GO:0006826);	231
Biological Process: iron-sulfur cluster assembly (GO:0016226);	205
Biological Process: isocitrate metabolic process (GO:0006102);	22
Biological Process: isoleucine biosynthetic process (GO:0009097);	15
Biological Process: isoleucyl-tRNA aminoacylation (GO:0006428);	4
Biological Process: isopentenyl adenine biosynthetic process (GO:0034265);	1
Biological Process: isopentenyl diphosphate biosynthetic process (GO:0009240);	5
Biological Process: isopentenyl diphosphate biosynthetic process, methylerythritol 4-phosphate pathway (GO:0019288);	557
Biological Process: isopentenyl diphosphate biosynthetic process, mevalonate pathway (GO:0019287);	7
Biological Process: isoprenoid biosynthetic process (GO:0008299);	13
Biological Process: isovaleryl-CoA(4-) catabolic process (GO:1902196);	1
Biological Process: jasmonic acid and ethylene-dependent systemic resistance (GO:0009861);	16
Biological Process: jasmonic acid and ethylene-dependent systemic resistance, ethylene mediated signaling pathway (GO:0009871);	10
Biological Process: jasmonic acid and ethylene-dependent systemic resistance, jasmonic acid mediated signaling pathway (GO:0009868);	2
Biological Process: jasmonic acid biosynthetic process (GO:0009695);	286
Biological Process: jasmonic acid mediated signaling pathway (GO:0009867);	614
Biological Process: jasmonic acid metabolic process (GO:0009694);	57
Biological Process: karyogamy (GO:0000741);	64
Biological Process: keto-3-deoxy-D-manno-octulosonic acid biosynthetic process (GO:0019294);	1
Biological Process: killing of cells of other organism (GO:0031640);	5
Biological Process: lactate transmembrane transport (GO:0035873);	2
Biological Process: late endosome to vacuole transport (GO:0045324);	4
Biological Process: lateral root branching (GO:0080181);	3
Biological Process: lateral root development (GO:0048527);	154
Biological Process: lateral root formation (GO:0010311);	81
Biological Process: lateral root morphogenesis (GO:0010102);	26
Biological Process: lead ion transport (GO:0015692);	10
Biological Process: leaf abscission (GO:0060866);	1
Biological Process: leaf development (GO:0048366);	146
Biological Process: leaf formation (GO:0010338);	6
Biological Process: leaf morphogenesis (GO:0009965);	419
Biological Process: leaf pavement cell development (GO:0090436);	21
Biological Process: leaf phyllotactic patterning (GO:0060772);	7
Biological Process: leaf proximal/distal pattern formation (GO:0010589);	9
Biological Process: leaf senescence (GO:0010150);	157
Biological Process: leaf shaping (GO:0010358);	13
Biological Process: leaf vascular tissue pattern formation (GO:0010305);	51
Biological Process: leptotene (GO:0000237);	1
Biological Process: leucine biosynthetic process (GO:0009098);	13
Biological Process: leucine catabolic process (GO:0006552);	15
Biological Process: leucine metabolic process (GO:0006551);	7
Biological Process: leucyl-tRNA aminoacylation (GO:0006429);	4
Biological Process: leukotriene biosynthetic process (GO:0019370);	2
Biological Process: leukotriene production involved in inflammatory response (GO:0002540);	1
Biological Process: lignan biosynthetic process (GO:0009807);	9
Biological Process: lignin biosynthetic process (GO:0009809);	98
Biological Process: lignin catabolic process (GO:0046274);	28
Biological Process: lignin metabolic process (GO:0009808);	18
Biological Process: lipid A biosynthetic process (GO:0009245);	4
Biological Process: lipid X metabolic process (GO:2001289);	5
Biological Process: lipid biosynthetic process (GO:0008610);	11
Biological Process: lipid catabolic process (GO:0016042);	25
Biological Process: lipid glycosylation (GO:0030259);	14
Biological Process: lipid metabolic process (GO:0006629);	217
Biological Process: lipid modification (GO:0030258);	1
Biological Process: lipid oxidation (GO:0034440);	15
Biological Process: lipid particle organization (GO:0034389);	5
Biological Process: lipid storage (GO:0019915);	164
Biological Process: lipid transport (GO:0006869);	160
Biological Process: lipoate biosynthetic process (GO:0009107);	12
Biological Process: lipoate metabolic process (GO:0009106);	96
Biological Process: lipopolysaccharide biosynthetic process (GO:0009103);	1
Biological Process: lipopolysaccharide core region biosynthetic process (GO:0009244);	1
Biological Process: lipoprotein metabolic process (GO:0042157);	1
Biological Process: lithium ion export (GO:0010352);	3
Biological Process: lithium ion transport (GO:0010351);	81
Biological Process: localization (GO:0051179);	4
Biological Process: long-chain fatty acid biosynthetic process (GO:0042759);	2
Biological Process: long-chain fatty acid metabolic process (GO:0001676);	47
Biological Process: long-day photoperiodism (GO:0048571);	2
Biological Process: long-day photoperiodism, flowering (GO:0048574);	30
Biological Process: long-distance posttranscriptional gene silencing (GO:0010495);	15
Biological Process: longitudinal axis specification (GO:0009942);	15
Biological Process: low affinity nitrate transport (GO:0080055);	3
Biological Process: lysine biosynthetic process via diaminopimelate (GO:0009089);	23
Biological Process: lysine transport (GO:0015819);	10
Biological Process: lysyl-tRNA aminoacylation (GO:0006430);	4
Biological Process: lytic vacuole organization (GO:0080171);	9
Biological Process: mRNA 5'-splice site recognition (GO:0000395);	1
Biological Process: mRNA catabolic process (GO:0006402);	4
Biological Process: mRNA cis splicing, via spliceosome (GO:0045292);	6
Biological Process: mRNA cleavage (GO:0006379);	4
Biological Process: mRNA cleavage involved in gene silencing by miRNA (GO:0035279);	9
Biological Process: mRNA export from nucleus (GO:0006406);	132
Biological Process: mRNA metabolic process (GO:0016071);	2
Biological Process: mRNA methylation (GO:0080009);	1
Biological Process: mRNA modification (GO:0016556);	216
Biological Process: mRNA polyadenylation (GO:0006378);	12
Biological Process: mRNA processing (GO:0006397);	112
Biological Process: mRNA splice site selection (GO:0006376);	1
Biological Process: mRNA splicing, via spliceosome (GO:0000398);	202
Biological Process: mRNA stabilization (GO:0048255);	7
Biological Process: mRNA transcription (GO:0009299);	8
Biological Process: mRNA transport (GO:0051028);	3
Biological Process: macromolecule biosynthetic process (GO:0009059);	4
Biological Process: macromolecule catabolic process (GO:0009057);	2
Biological Process: macromolecule localization (GO:0033036);	6
Biological Process: macromolecule metabolic process (GO:0043170);	31
Biological Process: macromolecule methylation (GO:0043414);	5
Biological Process: macromolecule modification (GO:0043412);	5
Biological Process: magnesium ion transport (GO:0015693);	25
Biological Process: maintenance of DNA methylation (GO:0010216);	22
Biological Process: maintenance of DNA repeat elements (GO:0043570);	11
Biological Process: maintenance of chromatin silencing (GO:0006344);	6
Biological Process: maintenance of fidelity involved in DNA-dependent DNA replication (GO:0045005);	3
Biological Process: maintenance of floral meristem identity (GO:0010076);	5
Biological Process: maintenance of floral organ identity (GO:0048497);	29
Biological Process: maintenance of inflorescence meristem identity (GO:0010077);	11
Biological Process: maintenance of meiotic sister chromatid cohesion (GO:0034090);	1
Biological Process: maintenance of meristem identity (GO:0010074);	62
Biological Process: maintenance of protein localization in endoplasmic reticulum (GO:0035437);	1
Biological Process: maintenance of protein location (GO:0045185);	3
Biological Process: maintenance of protein location in nucleus (GO:0051457);	3
Biological Process: maintenance of protein location in plasma membrane (GO:0072660);	8
Biological Process: maintenance of root meristem identity (GO:0010078);	9
Biological Process: maintenance of seed dormancy (GO:0010231);	3
Biological Process: maintenance of shoot apical meristem identity (GO:0010492);	29
Biological Process: malate metabolic process (GO:0006108);	36
Biological Process: malate transmembrane transport (GO:0071423);	12
Biological Process: malate transport (GO:0015743);	7
Biological Process: male gamete generation (GO:0048232);	7
Biological Process: male meiosis (GO:0007140);	28
Biological Process: male meiosis I (GO:0007141);	1
Biological Process: male meiosis II (GO:0007142);	2
Biological Process: male meiosis cytokinesis (GO:0007112);	3
Biological Process: male-female gamete recognition during double fertilization (GO:0080173);	3
Biological Process: malonate catabolic process (GO:0090410);	1
Biological Process: malonyl-CoA biosynthetic process (GO:2001295);	2
Biological Process: maltose biosynthetic process (GO:0000024);	4
Biological Process: maltose catabolic process (GO:0000025);	4
Biological Process: maltose metabolic process (GO:0000023);	349
Biological Process: maltose transport (GO:0015768);	2
Biological Process: manganese ion homeostasis (GO:0055071);	2
Biological Process: manganese ion transmembrane transport (GO:0071421);	15
Biological Process: manganese ion transport (GO:0006828);	7
Biological Process: mannitol biosynthetic process (GO:0019593);	3
Biological Process: mannitol transport (GO:0015797);	3
Biological Process: mannose biosynthetic process (GO:0019307);	1
Biological Process: mannose metabolic process (GO:0006013);	6
Biological Process: maturation of LSU-rRNA from tetracistronic rRNA transcript (SSU-rRNA, LSU-rRNA, 4.5S-rRNA, 5S-rRNA) (GO:0000488);	1
Biological Process: maturation of SSU-rRNA from tetracistronic rRNA transcript (SSU-rRNA, LSU-rRNA, 4.5S-rRNA, 5S-rRNA) (GO:0000489);	1
Biological Process: maturation of SSU-rRNA from tricistronic rRNA transcript (SSU-rRNA, 5.8S rRNA, LSU-rRNA) (GO:0000462);	5
Biological Process: mature ribosome assembly (GO:0042256);	7
Biological Process: mechanosensory behavior (GO:0007638);	2
Biological Process: medium-chain fatty acid metabolic process (GO:0051791);	2
Biological Process: megagametogenesis (GO:0009561);	36
Biological Process: megasporogenesis (GO:0009554);	6
Biological Process: meiosis (GO:0007126);	73
Biological Process: meiosis I (GO:0007127);	37
Biological Process: meiosis II (GO:0007135);	3
Biological Process: meiotic DNA double-strand break formation (GO:0042138);	260
Biological Process: meiotic DNA double-strand break processing (GO:0000706);	4
Biological Process: meiotic DNA recombinase assembly (GO:0000707);	1
Biological Process: meiotic cell cycle (GO:0051321);	1
Biological Process: meiotic chromosome segregation (GO:0045132);	271
Biological Process: meiotic chromosome separation (GO:0051307);	4
Biological Process: meiotic gene conversion (GO:0006311);	1
Biological Process: meiotic mismatch repair (GO:0000710);	16
Biological Process: meiotic sister chromatid cohesion (GO:0051177);	4
Biological Process: meiotic sister chromatid cohesion, centromeric (GO:0051754);	1
Biological Process: membrane budding (GO:0006900);	2
Biological Process: membrane disassembly (GO:0030397);	5
Biological Process: membrane fusion (GO:0006944);	548
Biological Process: membrane invagination (GO:0010324);	4
Biological Process: membrane lipid catabolic process (GO:0046466);	3
Biological Process: membrane lipid metabolic process (GO:0006643);	1
Biological Process: membrane organization (GO:0016044);	7
Biological Process: menaquinone biosynthetic process (GO:0009234);	4
Biological Process: meristem determinacy (GO:0010022);	3
Biological Process: meristem development (GO:0048507);	78
Biological Process: meristem growth (GO:0035266);	3
Biological Process: meristem initiation (GO:0010014);	306
Biological Process: meristem maintenance (GO:0010073);	158
Biological Process: meristem structural organization (GO:0009933);	125
Biological Process: metabolic process (GO:0008152);	494
Biological Process: metal ion homeostasis (GO:0055065);	2
Biological Process: metal ion transport (GO:0030001);	47
Biological Process: methionine biosynthetic process (GO:0009086);	206
Biological Process: methionine catabolic process via 2-oxobutanoate (GO:0019458);	4
Biological Process: methionine metabolic process (GO:0006555);	14
Biological Process: methionyl-tRNA aminoacylation (GO:0006431);	6
Biological Process: methotrexate transport (GO:0051958);	3
Biological Process: methylammonium transmembrane transport (GO:0072489);	9
Biological Process: methylammonium transport (GO:0015843);	4
Biological Process: methylation (GO:0032259);	276
Biological Process: methylation-dependent chromatin silencing (GO:0006346);	332
Biological Process: methylglyoxal catabolic process (GO:0051596);	3
Biological Process: methylglyoxal catabolic process to D-lactate (GO:0019243);	167
Biological Process: miRNA catabolic process (GO:0010587);	10
Biological Process: miRNA loading onto RISC involved in gene silencing by miRNA (GO:0035280);	3
Biological Process: miRNA metabolic process (GO:0010586);	1
Biological Process: microgametogenesis (GO:0055046);	20
Biological Process: microsporocyte differentiation (GO:0010480);	10
Biological Process: microsporogenesis (GO:0009556);	99
Biological Process: microtubule anchoring (GO:0034453);	2
Biological Process: microtubule bundle formation (GO:0001578);	9
Biological Process: microtubule cytoskeleton organization (GO:0000226);	274
Biological Process: microtubule nucleation (GO:0007020);	145
Biological Process: microtubule nucleation by microtubule organizing center (GO:0051418);	2
Biological Process: microtubule polymerization (GO:0046785);	4
Biological Process: microtubule severing (GO:0051013);	12
Biological Process: microtubule-based movement (GO:0007018);	145
Biological Process: microtubule-based process (GO:0007017);	26
Biological Process: misfolded or incompletely synthesized protein catabolic process (GO:0006515);	8
Biological Process: mismatch repair (GO:0006298);	22
Biological Process: mitochondria-nucleus signaling pathway (GO:0031930);	8
Biological Process: mitochondrial ATP synthesis coupled electron transport (GO:0042775);	1
Biological Process: mitochondrial ATP synthesis coupled proton transport (GO:0042776);	1
Biological Process: mitochondrial DNA metabolic process (GO:0032042);	2
Biological Process: mitochondrial DNA replication (GO:0006264);	1
Biological Process: mitochondrial RNA catabolic process (GO:0000957);	3
Biological Process: mitochondrial RNA metabolic process (GO:0000959);	1
Biological Process: mitochondrial RNA modification (GO:1900864);	3
Biological Process: mitochondrial RNA processing (GO:0000963);	8
Biological Process: mitochondrial electron transport, NADH to ubiquinone (GO:0006120);	13
Biological Process: mitochondrial electron transport, cytochrome c to oxygen (GO:0006123);	5
Biological Process: mitochondrial electron transport, succinate to ubiquinone (GO:0006121);	5
Biological Process: mitochondrial electron transport, ubiquinol to cytochrome c (GO:0006122);	8
Biological Process: mitochondrial fission (GO:0000266);	9
Biological Process: mitochondrial mRNA modification (GO:0080156);	30
Biological Process: mitochondrial proton-transporting ATP synthase complex assembly (GO:0033615);	1
Biological Process: mitochondrial pyruvate transport (GO:0006850);	6
Biological Process: mitochondrial respiratory chain complex I assembly (GO:0032981);	2
Biological Process: mitochondrial respiratory chain complex I biogenesis (GO:0097031);	2
Biological Process: mitochondrial respiratory chain complex IV assembly (GO:0033617);	2
Biological Process: mitochondrial respiratory chain complex IV biogenesis (GO:0097034);	2
Biological Process: mitochondrial translation (GO:0032543);	5
Biological Process: mitochondrial transport (GO:0006839);	63
Biological Process: mitochondrion localization (GO:0051646);	86
Biological Process: mitochondrion organization (GO:0007005);	19
Biological Process: mitosis (GO:0007067);	111
Biological Process: mitotic DNA integrity checkpoint (GO:0044774);	1
Biological Process: mitotic G2 phase (GO:0000085);	140
Biological Process: mitotic cell cycle (GO:0000278);	250
Biological Process: mitotic chromosome condensation (GO:0007076);	12
Biological Process: mitotic recombination (GO:0006312);	103
Biological Process: mitotic sister chromatid segregation (GO:0000070);	2
Biological Process: mitotic spindle assembly checkpoint (GO:0007094);	4
Biological Process: mitotic spindle organization (GO:0007052);	2
Biological Process: modification-dependent protein catabolic process (GO:0019941);	1
Biological Process: modulation by virus of host morphology or physiology (GO:0019048);	9
Biological Process: molybdate ion export from vacuole (GO:0090414);	1
Biological Process: molybdenum incorporation into molybdenum-molybdopterin complex (GO:0018315);	2
Biological Process: monoacylglycerol catabolic process (GO:0052651);	3
Biological Process: monocarboxylic acid biosynthetic process (GO:0072330);	2
Biological Process: monocarboxylic acid metabolic process (GO:0032787);	1
Biological Process: monopolar cell growth (GO:0042814);	9
Biological Process: monosaccharide transport (GO:0015749);	11
Biological Process: monoterpenoid biosynthetic process (GO:0016099);	4
Biological Process: monovalent inorganic cation homeostasis (GO:0055067);	1
Biological Process: mucilage biosynthetic process (GO:0010192);	12
Biological Process: mucilage biosynthetic process involved in seed coat development (GO:0048354);	14
Biological Process: mucilage extrusion from seed coat (GO:0080001);	3
Biological Process: mucilage metabolic process involved in seed coat development (GO:0048359);	1
Biological Process: mucilage pectin biosynthetic process (GO:0048358);	2
Biological Process: mucilage pectin metabolic process (GO:0048363);	1
Biological Process: multi-organism process (GO:0051704);	5
Biological Process: multicellular organism growth (GO:0035264);	1
Biological Process: multicellular organism reproduction (GO:0032504);	72
Biological Process: multicellular organismal development (GO:0007275);	109
Biological Process: multicellular organismal process (GO:0032501);	1
Biological Process: multicellular organismal reproductive process (GO:0048609);	1
Biological Process: multicellular organismal water homeostasis (GO:0050891);	5
Biological Process: multidimensional cell growth (GO:0009825);	222
Biological Process: mycelium development (GO:0043581);	1
Biological Process: myo-inositol hexakisphosphate biosynthetic process (GO:0010264);	141
Biological Process: myo-inositol transport (GO:0015798);	8
Biological Process: ncRNA metabolic process (GO:0034660);	69
Biological Process: nectary development (GO:0010254);	5
Biological Process: negative gravitropism (GO:0009959);	15
Biological Process: negative regulation of DNA binding (GO:0043392);	2
Biological Process: negative regulation of DNA endoreduplication (GO:0032876);	12
Biological Process: negative regulation of DNA recombination (GO:0045910);	10
Biological Process: negative regulation of DNA-dependent DNA replication (GO:2000104);	4
Biological Process: negative regulation of L-ascorbic acid biosynthetic process (GO:2000083);	3
Biological Process: negative regulation of MAP kinase activity (GO:0043407);	30
Biological Process: negative regulation of Rho protein signal transduction (GO:0035024);	3
Biological Process: negative regulation of abscisic acid biosynthetic process (GO:0090359);	3
Biological Process: negative regulation of abscisic acid-activated signaling pathway (GO:0009788);	89
Biological Process: negative regulation of anion channel activity by blue light (GO:0010362);	12
Biological Process: negative regulation of anthocyanin metabolic process (GO:0031538);	3
Biological Process: negative regulation of apoptotic process (GO:0043066);	5
Biological Process: negative regulation of autophagy (GO:0010507);	5
Biological Process: negative regulation of auxin mediated signaling pathway (GO:0010930);	5
Biological Process: negative regulation of biological process (GO:0048519);	65
Biological Process: negative regulation of brassinosteroid biosynthetic process (GO:0010423);	1
Biological Process: negative regulation of catalytic activity (GO:0043086);	127
Biological Process: negative regulation of cell aging (GO:0090344);	2
Biological Process: negative regulation of cell death (GO:0060548);	8
Biological Process: negative regulation of cell differentiation (GO:0045596);	2
Biological Process: negative regulation of cell division (GO:0051782);	4
Biological Process: negative regulation of cell growth (GO:0030308);	6
Biological Process: negative regulation of cell proliferation (GO:0008285);	9
Biological Process: negative regulation of cell size (GO:0045792);	1
Biological Process: negative regulation of cellular defense response (GO:0051245);	8
Biological Process: negative regulation of cellular process (GO:0048523);	11
Biological Process: negative regulation of chlorophyll biosynthetic process (GO:1902325);	1
Biological Process: negative regulation of chromatin silencing (GO:0031936);	4
Biological Process: negative regulation of circadian rhythm (GO:0042754);	13
Biological Process: negative regulation of cyclin-dependent protein serine/threonine kinase activity (GO:0045736);	33
Biological Process: negative regulation of cysteine-type endopeptidase activity (GO:2000117);	1
Biological Process: negative regulation of cytokinin-activated signaling pathway (GO:0080037);	4
Biological Process: negative regulation of defense response (GO:0031348);	663
Biological Process: negative regulation of defense response to bacterium (GO:1900425);	5
Biological Process: negative regulation of defense response to insect (GO:1900366);	3
Biological Process: negative regulation of defense response to virus (GO:0050687);	1
Biological Process: negative regulation of developmental growth (GO:0048640);	3
Biological Process: negative regulation of endopeptidase activity (GO:0010951);	10
Biological Process: negative regulation of ethylene biosynthetic process (GO:0010366);	3
Biological Process: negative regulation of ethylene-activated signaling pathway (GO:0010105);	29
Biological Process: negative regulation of exoribonuclease activity (GO:1901918);	2
Biological Process: negative regulation of filamentous growth of a population of unicellular organisms (GO:1900429);	1
Biological Process: negative regulation of floral organ abscission (GO:0060862);	4
Biological Process: negative regulation of flower development (GO:0009910);	88
Biological Process: negative regulation of gene expression (GO:0010629);	7
Biological Process: negative regulation of gene expression, epigenetic (GO:0045814);	1
Biological Process: negative regulation of gibberellic acid mediated signaling pathway (GO:0009938);	20
Biological Process: negative regulation of growth (GO:0045926);	6
Biological Process: negative regulation of histone H4 acetylation (GO:0090241);	2
Biological Process: negative regulation of histone acetylation (GO:0035067);	3
Biological Process: negative regulation of hydrogen peroxide biosynthetic process (GO:0010730);	1
Biological Process: negative regulation of indoleacetic acid biosynthetic process via tryptophan (GO:1901997);	1
Biological Process: negative regulation of iron ion transport (GO:0034757);	5
Biological Process: negative regulation of isopentenyl diphosphate biosynthetic process, methylerythritol 4-phosphate pathway (GO:0010323);	1
Biological Process: negative regulation of lateral root development (GO:1901332);	4
Biological Process: negative regulation of leaf senescence (GO:1900056);	6
Biological Process: negative regulation of long-day photoperiodism, flowering (GO:0048579);	5
Biological Process: negative regulation of metabolic process (GO:0009892);	1
Biological Process: negative regulation of microtubule depolymerization (GO:0007026);	1
Biological Process: negative regulation of microtubule polymerization (GO:0031115);	3
Biological Process: negative regulation of mitosis (GO:0045839);	1
Biological Process: negative regulation of mitotic cell cycle (GO:0045930);	1
Biological Process: negative regulation of molecular function, epigenetic (GO:0045857);	2
Biological Process: negative regulation of nucleotide metabolic process (GO:0045980);	2
Biological Process: negative regulation of organ growth (GO:0046621);	7
Biological Process: negative regulation of peptidase activity (GO:0010466);	7
Biological Process: negative regulation of peptidyl-tyrosine phosphorylation (GO:0050732);	3
Biological Process: negative regulation of phosphoprotein phosphatase activity (GO:0032515);	1
Biological Process: negative regulation of phosphorylation (GO:0042326);	1
Biological Process: negative regulation of photomorphogenesis (GO:0010100);	42
Biological Process: negative regulation of plant-type hypersensitive response (GO:0034051);	3
Biological Process: negative regulation of post-embryonic development (GO:0048581);	1
Biological Process: negative regulation of programmed cell death (GO:0043069);	425
Biological Process: negative regulation of proline biosynthetic process (GO:1902006);	2
Biological Process: negative regulation of protein binding (GO:0032091);	2
Biological Process: negative regulation of protein catabolic process (GO:0042177);	2
Biological Process: negative regulation of protein kinase activity (GO:0006469);	2
Biological Process: negative regulation of protein sumoylation (GO:0033234);	2
Biological Process: negative regulation of reciprocal meiotic recombination (GO:0045128);	5
Biological Process: negative regulation of reductive pentose-phosphate cycle (GO:0080153);	3
Biological Process: negative regulation of response to water deprivation (GO:0080148);	6
Biological Process: negative regulation of secondary growth (GO:2000604);	1
Biological Process: negative regulation of seed dormancy process (GO:1902039);	2
Biological Process: negative regulation of seed germination (GO:0010187);	47
Biological Process: negative regulation of seed maturation (GO:2000692);	1
Biological Process: negative regulation of sequence-specific DNA binding transcription factor activity (GO:0043433);	9
Biological Process: negative regulation of short-day photoperiodism, flowering (GO:0048577);	3
Biological Process: negative regulation of signal transduction (GO:0009968);	5
Biological Process: negative regulation of stomatal complex development (GO:2000122);	5
Biological Process: negative regulation of systemic acquired resistance (GO:0010113);	5
Biological Process: negative regulation of telomere maintenance via telomerase (GO:0032211);	2
Biological Process: negative regulation of transcription by glucose (GO:0045014);	1
Biological Process: negative regulation of transcription from RNA polymerase III promoter (GO:0016480);	2
Biological Process: negative regulation of transcription, DNA-templated (GO:0045892);	258
Biological Process: negative regulation of translation (GO:0017148);	14
Biological Process: negative regulation of translation involved in gene silencing by miRNA (GO:0035278);	3
Biological Process: negative regulation of translational elongation (GO:0045900);	2
Biological Process: negative regulation of translational initiation (GO:0045947);	2
Biological Process: negative regulation of transposition (GO:0010529);	8
Biological Process: negative regulation of trichoblast fate specification (GO:0010062);	4
Biological Process: negative regulation of trichome patterning (GO:1900033);	1
Biological Process: negative regulation of ubiquitin-protein ligase activity involved in mitotic cell cycle (GO:0051436);	1
Biological Process: negative regulation of unidimensional cell growth (GO:0051511);	2
Biological Process: negative regulation of vernalization response (GO:0010221);	2
Biological Process: neutral amino acid transport (GO:0015804);	12
Biological Process: nickel cation transmembrane transport (GO:0035444);	3
Biological Process: nickel cation transport (GO:0015675);	4
Biological Process: nicotianamine biosynthetic process (GO:0030418);	3
Biological Process: nicotinamide nucleotide metabolic process (GO:0046496);	1
Biological Process: nicotinate nucleotide salvage (GO:0019358);	5
Biological Process: nicotinate transport (GO:2001142);	2
Biological Process: nitrate assimilation (GO:0042128);	24
Biological Process: nitrate transport (GO:0015706);	432
Biological Process: nitric oxide biosynthetic process (GO:0006809);	7
Biological Process: nitric oxide mediated signal transduction (GO:0007263);	8
Biological Process: nitrile biosynthetic process (GO:0080028);	10
Biological Process: nitrogen compound metabolic process (GO:0006807);	21
Biological Process: nitrogen compound transport (GO:0071705);	5
Biological Process: nitrogen fixation (GO:0009399);	9
Biological Process: nodulation (GO:0009877);	19
Biological Process: nodule morphogenesis (GO:0009878);	1
Biological Process: non-photoreactive DNA repair (GO:0010213);	3
Biological Process: nonphotochemical quenching (GO:0010196);	18
Biological Process: nuclear division (GO:0000280);	79
Biological Process: nuclear fragmentation involved in apoptotic nuclear change (GO:0030264);	2
Biological Process: nuclear import (GO:0051170);	3
Biological Process: nuclear membrane fusion (GO:0000740);	3
Biological Process: nuclear-transcribed mRNA catabolic process (GO:0000956);	205
Biological Process: nuclear-transcribed mRNA catabolic process, exonucleolytic (GO:0000291);	1
Biological Process: nuclear-transcribed mRNA catabolic process, nonsense-mediated decay (GO:0000184);	9
Biological Process: nuclear-transcribed mRNA poly(A) tail shortening (GO:0000289);	2
Biological Process: nucleic acid metabolic process (GO:0090304);	54
Biological Process: nucleic acid phosphodiester bond hydrolysis (GO:0090305);	56
Biological Process: nucleobase transport (GO:0015851);	1
Biological Process: nucleobase-containing compound biosynthetic process (GO:0034654);	1
Biological Process: nucleobase-containing compound metabolic process (GO:0006139);	33
Biological Process: nucleobase-containing compound transport (GO:0015931);	26
Biological Process: nucleocytoplasmic transport (GO:0006913);	38
Biological Process: nucleoid organization (GO:0090143);	3
Biological Process: nucleologenesis (GO:0017126);	1
Biological Process: nucleolus organization (GO:0007000);	48
Biological Process: nucleoside diphosphate phosphorylation (GO:0006165);	4
Biological Process: nucleoside metabolic process (GO:0009116);	31
Biological Process: nucleoside phosphate metabolic process (GO:0006753);	2
Biological Process: nucleosome assembly (GO:0006334);	79
Biological Process: nucleotide biosynthetic process (GO:0009165);	174
Biological Process: nucleotide metabolic process (GO:0009117);	68
Biological Process: nucleotide phosphorylation (GO:0046939);	18
Biological Process: nucleotide transport (GO:0006862);	87
Biological Process: nucleotide-excision repair (GO:0006289);	37
Biological Process: nucleotide-excision repair, DNA gap filling (GO:0006297);	1
Biological Process: nucleotide-excision repair, DNA incision, 5'-to lesion (GO:0006296);	1
Biological Process: nucleotide-excision repair, preincision complex assembly (GO:0006294);	2
Biological Process: nucleotide-sugar biosynthetic process (GO:0009226);	8
Biological Process: nucleotide-sugar metabolic process (GO:0009225);	18
Biological Process: nucleotide-sugar transport (GO:0015780);	7
Biological Process: nucleus organization (GO:0006997);	15
Biological Process: oligopeptide transmembrane transport (GO:0035672);	2
Biological Process: oligopeptide transport (GO:0006857);	225
Biological Process: oligosaccharide biosynthetic process (GO:0009312);	2
Biological Process: oligosaccharide metabolic process (GO:0009311);	16
Biological Process: oligosaccharide transport (GO:0015772);	1
Biological Process: oligosaccharide-lipid intermediate biosynthetic process (GO:0006490);	1
Biological Process: one-carbon metabolic process (GO:0006730);	64
Biological Process: organ boundary specification between lateral organs and the meristem (GO:0010199);	13
Biological Process: organ development (GO:0048513);	42
Biological Process: organ formation (GO:0048645);	8
Biological Process: organ growth (GO:0035265);	12
Biological Process: organ morphogenesis (GO:0009887);	167
Biological Process: organ senescence (GO:0010260);	63
Biological Process: organelle organization (GO:0006996);	14
Biological Process: organic anion transport (GO:0015711);	27
Biological Process: organic cation transport (GO:0015695);	5
Biological Process: organic cyclic compound biosynthetic process (GO:1901362);	10
Biological Process: organic cyclic compound metabolic process (GO:1901360);	7
Biological Process: organic substance biosynthetic process (GO:1901576);	35
Biological Process: organic substance catabolic process (GO:1901575);	12
Biological Process: organic substance metabolic process (GO:0071704);	54
Biological Process: organic substance transport (GO:0071702);	13
Biological Process: organonitrogen compound biosynthetic process (GO:1901566);	6
Biological Process: organonitrogen compound metabolic process (GO:1901564);	5
Biological Process: organophosphate metabolic process (GO:0019637);	3
Biological Process: ornithine catabolic process (GO:0006593);	1
Biological Process: ornithine metabolic process (GO:0006591);	3
Biological Process: ornithine transport (GO:0015822);	4
Biological Process: osmosensory signaling pathway (GO:0007231);	8
Biological Process: ovule development (GO:0048481);	308
Biological Process: ovule morphogenesis (GO:0048482);	1
Biological Process: oxalate catabolic process (GO:0033611);	4
Biological Process: oxaloacetate transport (GO:0015729);	6
Biological Process: oxazole or thiazole biosynthetic process (GO:0018131);	1
Biological Process: oxidation-dependent protein catabolic process (GO:0070407);	5
Biological Process: oxidation-reduction process (GO:0055114);	1849
Biological Process: oxidative phosphorylation (GO:0006119);	1
Biological Process: oxidative photosynthetic carbon pathway (GO:0009854);	8
Biological Process: oxidoreduction coenzyme metabolic process (GO:0006733);	69
Biological Process: oxygen transport (GO:0015671);	6
Biological Process: oxylipin biosynthetic process (GO:0031408);	81
Biological Process: oxylipin metabolic process (GO:0031407);	5
Biological Process: p-coumaryl alcohol transport (GO:1901140);	8
Biological Process: pantothenate biosynthetic process (GO:0015940);	3
Biological Process: para-aminobenzoic acid biosynthetic process (GO:0008153);	2
Biological Process: para-aminobenzoic acid metabolic process (GO:0046482);	74
Biological Process: pathogen-associated molecular pattern dependent induction by symbiont of host innate immune response (GO:0052033);	11
Biological Process: pathogenesis (GO:0009405);	4
Biological Process: pattern specification process (GO:0007389);	110
Biological Process: pectin biosynthetic process (GO:0045489);	8
Biological Process: pectin catabolic process (GO:0045490);	42
Biological Process: pectin metabolic process (GO:0045488);	2
Biological Process: pentacyclic triterpenoid biosynthetic process (GO:0019745);	85
Biological Process: pentose-phosphate shunt (GO:0006098);	481
Biological Process: pentose-phosphate shunt, non-oxidative branch (GO:0009052);	6
Biological Process: pentose-phosphate shunt, oxidative branch (GO:0009051);	12
Biological Process: peptide biosynthetic process (GO:0043043);	2
Biological Process: peptide cross-linking via L-cystine (GO:0018316);	2
Biological Process: peptidoglycan biosynthetic process (GO:0009252);	4
Biological Process: peptidyl-arginine N-methylation (GO:0035246);	4
Biological Process: peptidyl-arginine methylation, to asymmetrical-dimethyl arginine (GO:0019919);	2
Biological Process: peptidyl-diphthamide biosynthetic process from peptidyl-histidine (GO:0017183);	4
Biological Process: peptidyl-histidine phosphorylation (GO:0018106);	18
Biological Process: peptidyl-lysine methylation (GO:0018022);	2
Biological Process: peptidyl-lysine modification to hypusine (GO:0008612);	10
Biological Process: peptidyl-lysine trimethylation (GO:0018023);	1
Biological Process: peptidyl-proline hydroxylation to 4-hydroxy-L-proline (GO:0018401);	10
Biological Process: peptidyl-proline modification (GO:0018208);	1
Biological Process: peptidyl-pyroglutamic acid biosynthetic process, using glutaminyl-peptide cyclotransferase (GO:0017186);	1
Biological Process: peptidyl-pyrromethane cofactor linkage (GO:0018160);	5
Biological Process: peptidyl-serine phosphorylation (GO:0018105);	3
Biological Process: peptidyl-threonine dephosphorylation (GO:0035970);	2
Biological Process: peptidyl-tyrosine dephosphorylation (GO:0035335);	30
Biological Process: perianth development (GO:0090428);	3
Biological Process: peroxisomal transport (GO:0043574);	1
Biological Process: peroxisome fission (GO:0016559);	14
Biological Process: peroxisome localization (GO:0060151);	86
Biological Process: peroxisome organization (GO:0007031);	31
Biological Process: petal development (GO:0048441);	23
Biological Process: petal epidermis patterning (GO:0080172);	5
Biological Process: petal formation (GO:0048451);	172
Biological Process: petal morphogenesis (GO:0048446);	15
Biological Process: petal vascular tissue pattern formation (GO:0080056);	6
Biological Process: phagocytosis (GO:0006909);	4
Biological Process: phenylalanyl-tRNA aminoacylation (GO:0006432);	4
Biological Process: phenylpropanoid biosynthetic process (GO:0009699);	6
Biological Process: phenylpropanoid metabolic process (GO:0009698);	72
Biological Process: phloem development (GO:0010088);	12
Biological Process: phloem glucosinolate loading (GO:0090449);	5
Biological Process: phloem nitrate loading (GO:0090408);	4
Biological Process: phloem or xylem histogenesis (GO:0010087);	43
Biological Process: phloem sucrose loading (GO:0009915);	10
Biological Process: phloem transport (GO:0010233);	25
Biological Process: phosphate ion homeostasis (GO:0055062);	14
Biological Process: phosphate ion transmembrane transport (GO:0035435);	11
Biological Process: phosphate ion transport (GO:0006817);	32
Biological Process: phosphate-containing compound metabolic process (GO:0006796);	23
Biological Process: phosphatidic acid metabolic process (GO:0046473);	2
Biological Process: phosphatidylcholine biosynthetic process (GO:0006656);	9
Biological Process: phosphatidylcholine catabolic process (GO:0034638);	2
Biological Process: phosphatidylcholine metabolic process (GO:0046470);	20
Biological Process: phosphatidylethanolamine biosynthetic process (GO:0006646);	1
Biological Process: phosphatidylglycerol biosynthetic process (GO:0006655);	137
Biological Process: phosphatidylglycerol metabolic process (GO:0046471);	2
Biological Process: phosphatidylinositol biosynthetic process (GO:0006661);	144
Biological Process: phosphatidylinositol dephosphorylation (GO:0046856);	31
Biological Process: phosphatidylinositol metabolic process (GO:0046488);	2
Biological Process: phosphatidylinositol phosphorylation (GO:0046854);	82
Biological Process: phosphatidylinositol-3-phosphate biosynthetic process (GO:0036092);	9
Biological Process: phosphatidylinositol-mediated signaling (GO:0048015);	19
Biological Process: phosphatidylserine biosynthetic process (GO:0006659);	9
Biological Process: phosphoenolpyruvate transport (GO:0015714);	5
Biological Process: phosphoenolpyruvate-dependent sugar phosphotransferase system (GO:0009401);	2
Biological Process: phosphoglycerate transport (GO:0015713);	10
Biological Process: phospholipid biosynthetic process (GO:0008654);	26
Biological Process: phospholipid catabolic process (GO:0009395);	17
Biological Process: phospholipid homeostasis (GO:0055091);	2
Biological Process: phospholipid metabolic process (GO:0006644);	8
Biological Process: phospholipid transfer to membrane (GO:0006649);	3
Biological Process: phospholipid transport (GO:0015914);	49
Biological Process: phosphorelay signal transduction system (GO:0000160);	66
Biological Process: phosphorus metabolic process (GO:0006793);	4
Biological Process: phosphorylation (GO:0016310);	464
Biological Process: photoinhibition (GO:0010205);	44
Biological Process: photomorphogenesis (GO:0009640);	386
Biological Process: photoperiodism (GO:0009648);	12
Biological Process: photoperiodism, flowering (GO:0048573);	279
Biological Process: photoprotection (GO:0010117);	11
Biological Process: photoreactive repair (GO:0000719);	7
Biological Process: photorespiration (GO:0009853);	340
Biological Process: photosynthesis (GO:0015979);	192
Biological Process: photosynthesis, dark reaction (GO:0019685);	1
Biological Process: photosynthesis, light harvesting (GO:0009765);	56
Biological Process: photosynthesis, light harvesting in photosystem I (GO:0009768);	10
Biological Process: photosynthesis, light harvesting in photosystem II (GO:0009769);	2
Biological Process: photosynthesis, light reaction (GO:0019684);	150
Biological Process: photosynthetic NADP+ reduction (GO:0009780);	4
Biological Process: photosynthetic acclimation (GO:0009643);	10
Biological Process: photosynthetic electron transport chain (GO:0009767);	24
Biological Process: photosynthetic electron transport in photosystem I (GO:0009773);	122
Biological Process: photosynthetic electron transport in photosystem II (GO:0009772);	21
Biological Process: photosystem I assembly (GO:0048564);	14
Biological Process: photosystem I stabilization (GO:0042550);	11
Biological Process: photosystem II assembly (GO:0010207);	337
Biological Process: photosystem II oxygen evolving complex assembly (GO:0010270);	5
Biological Process: photosystem II repair (GO:0010206);	22
Biological Process: photosystem II stabilization (GO:0042549);	12
Biological Process: photosystem stoichiometry adjustment (GO:0080005);	10
Biological Process: phototropism (GO:0009638);	41
Biological Process: phragmoplast assembly (GO:0000914);	6
Biological Process: phragmoplast microtubule organization (GO:0080175);	2
Biological Process: phyllome development (GO:0048827);	27
Biological Process: phylloquinone biosynthetic process (GO:0042372);	9
Biological Process: phytochelatin biosynthetic process (GO:0046938);	6
Biological Process: phytochelatin transmembrane transport (GO:0071994);	17
Biological Process: phytochromobilin biosynthetic process (GO:0010024);	5
Biological Process: phytol metabolic process (GO:0033306);	4
Biological Process: phytosphingosine metabolic process (GO:0006671);	2
Biological Process: phytyl diphosphate biosynthetic process (GO:0033521);	4
Biological Process: pigment biosynthetic process (GO:0046148);	11
Biological Process: pigment metabolic process (GO:0042440);	2
Biological Process: pigmentation (GO:0043473);	1
Biological Process: pinocytosis (GO:0006907);	1
Biological Process: plant-type cell wall assembly (GO:0071668);	4
Biological Process: plant-type cell wall biogenesis (GO:0009832);	203
Biological Process: plant-type cell wall cellulose metabolic process (GO:0052541);	84
Biological Process: plant-type cell wall loosening (GO:0009828);	24
Biological Process: plant-type cell wall modification (GO:0009827);	189
Biological Process: plant-type cell wall modification involved in multidimensional cell growth (GO:0009831);	21
Biological Process: plant-type cell wall organization (GO:0009664);	211
Biological Process: plant-type cell wall organization or biogenesis (GO:0071669);	4
Biological Process: plant-type hypersensitive response (GO:0009626);	128
Biological Process: plasma membrane ATP synthesis coupled proton transport (GO:0042777);	2
Biological Process: plasma membrane organization (GO:0007009);	8
Biological Process: plasma membrane pyruvate transport (GO:0006849);	1
Biological Process: plasma membrane repair (GO:0001778);	3
Biological Process: plasma membrane to endosome transport (GO:0048227);	5
Biological Process: plasmodesma organization (GO:0009663);	3
Biological Process: plasmodesmata-mediated intercellular transport (GO:0010497);	12
Biological Process: plastid DNA packaging (GO:1900160);	4
Biological Process: plastid DNA replication (GO:0033259);	1
Biological Process: plastid fission (GO:0043572);	3
Biological Process: plastid organization (GO:0009657);	116
Biological Process: plastid translation (GO:0032544);	21
Biological Process: plastoquinone biosynthetic process (GO:0010236);	12
Biological Process: polar nucleus fusion (GO:0010197);	54
Biological Process: polarity specification of adaxial/abaxial axis (GO:0009944);	174
Biological Process: pollen development (GO:0009555);	360
Biological Process: pollen exine formation (GO:0010584);	73
Biological Process: pollen germination (GO:0009846);	97
Biological Process: pollen maturation (GO:0010152);	27
Biological Process: pollen sperm cell differentiation (GO:0048235);	27
Biological Process: pollen tube adhesion (GO:0009865);	5
Biological Process: pollen tube development (GO:0048868);	55
Biological Process: pollen tube growth (GO:0009860);	314
Biological Process: pollen tube guidance (GO:0010183);	32
Biological Process: pollen tube reception (GO:0010483);	6
Biological Process: pollen wall assembly (GO:0010208);	9
Biological Process: pollen-pistil interaction (GO:0009875);	1
Biological Process: pollination (GO:0009856);	1
Biological Process: poly(A)+ mRNA export from nucleus (GO:0016973);	7
Biological Process: polyamine biosynthetic process (GO:0006596);	2
Biological Process: polyamine catabolic process (GO:0006598);	85
Biological Process: polyamine transmembrane transport (GO:1902047);	12
Biological Process: polyamine transport (GO:0015846);	2
Biological Process: polyketide biosynthetic process (GO:0030639);	3
Biological Process: polyol transport (GO:0015791);	1
Biological Process: polysaccharide biosynthetic process (GO:0000271);	151
Biological Process: polysaccharide catabolic process (GO:0000272);	79
Biological Process: polysaccharide metabolic process (GO:0005976);	4
Biological Process: polysaccharide transport (GO:0015774);	3
Biological Process: porphyrin-containing compound biosynthetic process (GO:0006779);	6
Biological Process: porphyrin-containing compound metabolic process (GO:0006778);	2
Biological Process: positive gravitropism (GO:0009958);	72
Biological Process: positive regulation of ATPase activity (GO:0032781);	4
Biological Process: positive regulation of DNA binding (GO:0043388);	2
Biological Process: positive regulation of DNA endoreduplication (GO:0032877);	6
Biological Process: positive regulation of DNA repair (GO:0045739);	6
Biological Process: positive regulation of DNA replication (GO:0045740);	1
Biological Process: positive regulation of DNA-5-methylcytosine glycosylase activity (GO:1901972);	2
Biological Process: positive regulation of DNA-templated transcription, elongation (GO:0032786);	2
Biological Process: positive regulation of G2/M transition of mitotic cell cycle (GO:0010971);	6
Biological Process: positive regulation of GTPase activity (GO:0043547);	2
Biological Process: positive regulation of Rab GTPase activity (GO:0032851);	37
Biological Process: positive regulation of Rac GTPase activity (GO:0032855);	6
Biological Process: positive regulation of Ran GTPase activity (GO:0032853);	2
Biological Process: positive regulation of Rho GTPase activity (GO:0032321);	3
Biological Process: positive regulation of abscisic acid biosynthetic process (GO:0010116);	4
Biological Process: positive regulation of abscisic acid-activated signaling pathway (GO:0009789);	45
Biological Process: positive regulation of actin nucleation (GO:0051127);	8
Biological Process: positive regulation of anion channel activity (GO:1901529);	2
Biological Process: positive regulation of anthocyanin metabolic process (GO:0031539);	9
Biological Process: positive regulation of atrichoblast fate specification (GO:0010059);	1
Biological Process: positive regulation of autophagy (GO:0010508);	8
Biological Process: positive regulation of auxin metabolic process (GO:0090355);	6
Biological Process: positive regulation of brassinosteroid mediated signaling pathway (GO:1900459);	3
Biological Process: positive regulation of calcium ion transport (GO:0051928);	2
Biological Process: positive regulation of calcium-mediated signaling (GO:0050850);	1
Biological Process: positive regulation of camalexin biosynthetic process (GO:1901183);	2
Biological Process: positive regulation of catalytic activity (GO:0043085);	252
Biological Process: positive regulation of cell communication (GO:0010647);	1
Biological Process: positive regulation of cell cycle (GO:0045787);	20
Biological Process: positive regulation of cell death (GO:0010942);	7
Biological Process: positive regulation of cell differentiation (GO:0045597);	1
Biological Process: positive regulation of cell division (GO:0051781);	9
Biological Process: positive regulation of cell fate commitment (GO:0010455);	4
Biological Process: positive regulation of cell growth (GO:0030307);	4
Biological Process: positive regulation of cell proliferation (GO:0008284);	117
Biological Process: positive regulation of cell size (GO:0045793);	7
Biological Process: positive regulation of cellular defense response (GO:0010186);	4
Biological Process: positive regulation of cellular process (GO:0048522);	37
Biological Process: positive regulation of cellular response to oxidative stress (GO:1900409);	1
Biological Process: positive regulation of cellular response to phosphate starvation (GO:0080040);	5
Biological Process: positive regulation of circadian rhythm (GO:0042753);	12
Biological Process: positive regulation of cutin biosynthetic process (GO:1901959);	4
Biological Process: positive regulation of cytokinesis (GO:0032467);	5
Biological Process: positive regulation of cytokinin-activated signaling pathway (GO:0080038);	2
Biological Process: positive regulation of cytoplasmic mRNA processing body assembly (GO:0010606);	1
Biological Process: positive regulation of cytosolic calcium ion concentration (GO:0007204);	1
Biological Process: positive regulation of defense response (GO:0031349);	6
Biological Process: positive regulation of defense response to bacterium (GO:1900426);	2
Biological Process: positive regulation of development, heterochronic (GO:0045962);	10
Biological Process: positive regulation of embryonic development (GO:0040019);	5
Biological Process: positive regulation of fatty acid biosynthetic process (GO:0045723);	3
Biological Process: positive regulation of flavonoid biosynthetic process (GO:0009963);	255
Biological Process: positive regulation of flower development (GO:0009911);	75
Biological Process: positive regulation of gene expression (GO:0010628);	4
Biological Process: positive regulation of gibberellic acid mediated signaling pathway (GO:0009939);	10
Biological Process: positive regulation of glycine hydroxymethyltransferase activity (GO:0080114);	9
Biological Process: positive regulation of growth (GO:0045927);	11
Biological Process: positive regulation of heme biosynthetic process (GO:0070455);	2
Biological Process: positive regulation of histone H3-K27 methylation (GO:0061087);	1
Biological Process: positive regulation of histone H3-K4 methylation (GO:0051571);	1
Biological Process: positive regulation of histone H3-K9 dimethylation (GO:1900111);	2
Biological Process: positive regulation of histone H3-K9 methylation (GO:0051574);	2
Biological Process: positive regulation of histone methylation (GO:0031062);	11
Biological Process: positive regulation of hydrogen peroxide biosynthetic process (GO:0010729);	2
Biological Process: positive regulation of hydroxymethylglutaryl-CoA reductase (NADPH) activity (GO:1900490);	2
Biological Process: positive regulation of intracellular protein transport (GO:0090316);	1
Biological Process: positive regulation of intracellular signal transduction (GO:0010740);	2
Biological Process: positive regulation of leaf senescence (GO:1900057);	2
Biological Process: positive regulation of long-day photoperiodism, flowering (GO:0048578);	3
Biological Process: positive regulation of maintenance of mitotic sister chromatid cohesion (GO:0034184);	2
Biological Process: positive regulation of meiosis (GO:0045836);	11
Biological Process: positive regulation of meiotic cell cycle (GO:0051446);	2
Biological Process: positive regulation of metalloenzyme activity (GO:0048554);	5
Biological Process: positive regulation of methylation-dependent chromatin silencing (GO:0090309);	2
Biological Process: positive regulation of microtubule depolymerization (GO:0031117);	4
Biological Process: positive regulation of microtubule polymerization (GO:0031116);	8
Biological Process: positive regulation of mitotic cell cycle (GO:0045931);	3
Biological Process: positive regulation of mitotic metaphase/anaphase transition (GO:0045842);	2
Biological Process: positive regulation of nitrogen utilization (GO:0045848);	2
Biological Process: positive regulation of organ growth (GO:0046622);	3
Biological Process: positive regulation of organelle organization (GO:0010638);	63
Biological Process: positive regulation of phosphorylation (GO:0042327);	2
Biological Process: positive regulation of plant-type hypersensitive response (GO:0034052);	11
Biological Process: positive regulation of polynucleotide 3'-phosphatase activity (GO:1901969);	2
Biological Process: positive regulation of posttranscriptional gene silencing (GO:0060148);	3
Biological Process: positive regulation of potassium ion transport (GO:0043268);	3
Biological Process: positive regulation of programmed cell death (GO:0043068);	12
Biological Process: positive regulation of protein catabolic process (GO:0045732);	11
Biological Process: positive regulation of protein export from nucleus (GO:0046827);	12
Biological Process: positive regulation of protein geranylgeranylation (GO:2000541);	2
Biological Process: positive regulation of protein kinase activity (GO:0045860);	5
Biological Process: positive regulation of rRNA processing (GO:2000234);	2
Biological Process: positive regulation of reactive oxygen species metabolic process (GO:2000379);	3
Biological Process: positive regulation of respiratory burst (GO:0060267);	1
Biological Process: positive regulation of response to DNA damage stimulus (GO:2001022);	1
Biological Process: positive regulation of salicylic acid mediated signaling pathway (GO:0080151);	4
Biological Process: positive regulation of secondary growth (GO:2000605);	3
Biological Process: positive regulation of seed germination (GO:0010030);	34
Biological Process: positive regulation of seed maturation (GO:2000693);	3
Biological Process: positive regulation of sister chromatid cohesion (GO:0045876);	4
Biological Process: positive regulation of stomatal complex development (GO:2000123);	7
Biological Process: positive regulation of sulfur metabolic process (GO:0051176);	3
Biological Process: positive regulation of superoxide dismutase activity (GO:1901671);	4
Biological Process: positive regulation of syringal lignin biosynthetic process (GO:1901430);	1
Biological Process: positive regulation of systemic acquired resistance (GO:1901672);	2
Biological Process: positive regulation of telomerase activity (GO:0051973);	3
Biological Process: positive regulation of telomere maintenance via telomerase (GO:0032212);	1
Biological Process: positive regulation of transcription elongation from RNA polymerase II promoter (GO:0032968);	6
Biological Process: positive regulation of transcription factor catabolic process (GO:1901485);	2
Biological Process: positive regulation of transcription from RNA polymerase II promoter involved in unfolded protein response (GO:0006990);	1
Biological Process: positive regulation of transcription, DNA-templated (GO:0045893);	807
Biological Process: positive regulation of transferase activity (GO:0051347);	2
Biological Process: positive regulation of translation (GO:0045727);	47
Biological Process: positive regulation of translational elongation (GO:0045901);	7
Biological Process: positive regulation of translational termination (GO:0045905);	7
Biological Process: positive regulation of trichoblast fate specification (GO:0010063);	3
Biological Process: positive regulation of triglyceride biosynthetic process (GO:0010867);	5
Biological Process: positive regulation of tryptophan metabolic process (GO:0090358);	6
Biological Process: positive regulation of unidimensional cell growth (GO:0051512);	4
Biological Process: positive regulation of vacuole organization (GO:0044090);	1
Biological Process: positive regulation of vernalization response (GO:0010220);	2
Biological Process: post-chaperonin tubulin folding pathway (GO:0007023);	1
Biological Process: post-embryonic development (GO:0009791);	62
Biological Process: post-embryonic morphogenesis (GO:0009886);	7
Biological Process: post-embryonic organ development (GO:0048569);	6
Biological Process: post-embryonic root development (GO:0048528);	32
Biological Process: post-translational protein modification (GO:0043687);	170
Biological Process: postreplication repair (GO:0006301);	52
Biological Process: posttranscriptional gene silencing (GO:0016441);	28
Biological Process: posttranscriptional gene silencing by RNA (GO:0035194);	19
Biological Process: posttranscriptional regulation of gene expression (GO:0010608);	4
Biological Process: posttranslational protein targeting to membrane, translocation (GO:0031204);	6
Biological Process: potassium ion export (GO:0071435);	3
Biological Process: potassium ion homeostasis (GO:0055075);	10
Biological Process: potassium ion import (GO:0010107);	19
Biological Process: potassium ion transmembrane transport (GO:0071805);	62
Biological Process: potassium ion transport (GO:0006813);	41
Biological Process: pre-miRNA export from nucleus (GO:0035281);	2
Biological Process: pre-miRNA processing (GO:0031054);	1
Biological Process: pre-replicative complex assembly involved in nuclear cell cycle DNA replication (GO:0006267);	2
Biological Process: premeiotic DNA replication (GO:0006279);	3
Biological Process: prenylated protein catabolic process (GO:0030327);	1
Biological Process: prenylcysteine catabolic process (GO:0030328);	1
Biological Process: preprophase band assembly (GO:0000913);	10
Biological Process: primary cell wall biogenesis (GO:0009833);	36
Biological Process: primary metabolic process (GO:0044238);	126
Biological Process: primary miRNA processing (GO:0031053);	13
Biological Process: primary root development (GO:0080022);	34
Biological Process: primary shoot apical meristem specification (GO:0010072);	109
Biological Process: priming of cellular response to stress (GO:0080136);	3
Biological Process: proanthocyanidin biosynthetic process (GO:0010023);	7
Biological Process: procambium histogenesis (GO:0010067);	12
Biological Process: production of lsiRNA involved in RNA interference (GO:0010599);	12
Biological Process: production of miRNAs involved in gene silencing by miRNA (GO:0035196);	318
Biological Process: production of siRNA involved in RNA interference (GO:0030422);	60
Biological Process: production of siRNA involved in chromatin silencing by small RNA (GO:0070919);	7
Biological Process: production of small RNA involved in gene silencing by RNA (GO:0070918);	18
Biological Process: production of ta-siRNAs involved in RNA interference (GO:0010267);	284
Biological Process: programmed cell death (GO:0012501);	41
Biological Process: proline biosynthetic process (GO:0006561);	9
Biological Process: proline catabolic process (GO:0006562);	4
Biological Process: proline catabolic process to glutamate (GO:0010133);	1
Biological Process: proline metabolic process (GO:0006560);	1
Biological Process: proline transmembrane transport (GO:0035524);	2
Biological Process: proline transport (GO:0015824);	159
Biological Process: prolyl-tRNA aminoacylation (GO:0006433);	6
Biological Process: proteasomal protein catabolic process (GO:0010498);	180
Biological Process: proteasome assembly (GO:0043248);	100
Biological Process: proteasome core complex assembly (GO:0080129);	295
Biological Process: proteasome-mediated ubiquitin-dependent protein catabolic process (GO:0043161);	240
Biological Process: protein ADP-ribosylation (GO:0006471);	7
Biological Process: protein K48-linked deubiquitination (GO:0071108);	1
Biological Process: protein K63-linked deubiquitination (GO:0070536);	1
Biological Process: protein N-linked glycosylation (GO:0006487);	200
Biological Process: protein N-linked glycosylation via asparagine (GO:0018279);	5
Biological Process: protein O-linked glycosylation (GO:0006493);	5
Biological Process: protein O-linked glycosylation via hydroxyproline (GO:0018258);	3
Biological Process: protein acetylation (GO:0006473);	21
Biological Process: protein arginylation (GO:0016598);	2
Biological Process: protein autophosphorylation (GO:0046777);	403
Biological Process: protein autoprocessing (GO:0016540);	4
Biological Process: protein autoubiquitination (GO:0051865);	16
Biological Process: protein catabolic process (GO:0030163);	24
Biological Process: protein complex assembly (GO:0006461);	15
Biological Process: protein complex disassembly (GO:0043241);	1
Biological Process: protein deacetylation (GO:0006476);	2
[truncated: 3,781 more rows]
