# Supplementary material for: A comparative transcriptomic analysis reveals the core genetic components of salt and osmotic stress responses in Braya humilis
Source: PLoS One. 2017 Aug 31;12(8):e0183778. doi: 10.1371/journal.pone.0183778 (PMC5578489; doi:10.1371/journal.pone.0183778)
Supplement: S3 Table — (XLSX) [file pone.0183778.s007.xlsx]

## Sheet: RBH ATvsAL 21944
RBH ATvsAL 21944
query_name	query_length	accession_number	length	description	E value	bit score	frame	query_start	query_end	hit_start	hit_end	positives	identical
311240	712	AT1G02060.1	710	| Symbols: | Tetratricopeptide repeat (TPR)-like superfamily protein | chr1:360918-363050 REVERSE LENGTH=710	0	1303	0	1	712	1	710	0.934	0.888
311256	590	AT1G01880.1	599	| Symbols: | 5'-3' exonuclease family protein | chr1:306558-308991 REVERSE LENGTH=599	0	1043	0	1	572	1	581	0.908	0.88
311263	1171	AT1G01790.1	1193	| Symbols: KEA1, ATKEA1 | K+ efflux antiporter 1 | chr1:284781-290869 FORWARD LENGTH=1193	0	1908	0	1	1171	1	1193	0.839	0.816
311286	1248	AT1G01510.1	636	| Symbols: AN | NAD(P)-binding Rossmann-fold superfamily protein | chr1:187235-189836 FORWARD LENGTH=636	0	1154	0	332	963	1	632	0.915	0.908
311290	426	AT1G01460.1	427	| Symbols: ATPIPK11, PIPK11 | Phosphatidylinositol-4-phosphate 5-kinase, core | chr1:169115-171154 FORWARD LENGTH=427	0	803	0	1	425	1	426	0.941	0.92
311305	276	AT1G01290.2	270	| Symbols: CNX3 | cofactor of nitrate reductase and xanthine dehydrogenase 3 | chr1:114299-115296 FORWARD LENGTH=270	1e-141	496	0	1	274	1	269	0.931	0.895
311310	248	AT1G19060.1	287	| Symbols: | Protein of unknown function (DUF626) | chr1:6582066-6583601 REVERSE LENGTH=287	5e-72	267	0	1	248	1	274	0.641	0.57
311313	106	AT1G01210.1	106	| Symbols: | DNA-directed RNA polymerase, subunit M, archaeal | chr1:88977-89529 FORWARD LENGTH=106	7e-57	214	0	1	106	1	106	0.981	0.953
311315	539	AT1G01190.1	535	| Symbols: CYP78A8 | cytochrome P450, family 78, subfamily A, polypeptide 8 | chr1:83045-84864 REVERSE LENGTH=535	0	1036	0	6	537	1	533	0.972	0.942
311317	99	AT1G01170.2	83	| Symbols: | Protein of unknown function (DUF1138) | chr1:74105-74443 REVERSE LENGTH=83	7e-40	158	0	4	99	2	83	0.854	0.854
311324	113	AT5G47700.2	113	| Symbols: | 60S acidic ribosomal protein family | chr5:19328019-19328724 REVERSE LENGTH=113	2e-39	157	0	1	113	1	113	0.743	0.735
311334	377	AT1G02220.1	394	| Symbols: ANAC003, NAC003 | NAC domain containing protein 3 | chr1:428902-430567 REVERSE LENGTH=394	1e-151	531	0	1	377	1	394	0.756	0.693
311338	297	AT1G02280.2	297	| Symbols: TOC33, ATTOC33, PPI1 | translocon at the outer envelope membrane of chloroplasts 33 | chr1:448665-450246 REVERSE LENGTH=297	1e-161	563	0	1	297	1	297	0.936	0.933
311357	219	AT1G02475.1	219	| Symbols: | Polyketide cyclase/dehydrase and lipid transport superfamily protein | chr1:514110-515331 REVERSE LENGTH=219	1e-106	379	0	1	219	1	219	0.88	0.867
311362	426	AT1G02575.1	276	| Symbols: | unknown protein; BEST Arabidopsis thaliana protein match is: unknown protein (TAIR:AT1G02570.1). | chr1:543153-543983 FORWARD LENGTH=276	8e-97	350	0	215	424	60	269	0.867	0.824
311385	297	AT1G02840.3	303	| Symbols: SR1, ATSRP34, SRP34, SR34, At-SR34 | RNA-binding (RRM/RBD/RNP motifs) family protein | chr1:626918-629583 FORWARD LENGTH=303	6e-92	333	0	1	204	1	200	0.838	0.828
311398	739	AT1G02980.1	742	| Symbols: CUL2, ATCUL2 | cullin 2 | chr1:677869-681212 FORWARD LENGTH=742	0	1255	0	1	739	1	742	0.891	0.811
311401	634	AT1G03010.1	634	| Symbols: | Phototropic-responsive NPH3 family protein | chr1:693480-696188 FORWARD LENGTH=634	0	1142	0	1	634	1	634	0.91	0.897
311407	3606	AT1G03060.1	3601	| Symbols: SPI | Beige/BEACH domain ;WD domain, G-beta repeat protein | chr1:712971-726891 REVERSE LENGTH=3601	0	6895	0	1	3606	1	3601	0.94	0.931
311412	162	AT1G03103.1	171	| Symbols: | Bifunctional inhibitor/lipid-transfer protein/seed storage 2S albumin superfamily protein | chr1:747219-747955 FORWARD LENGTH=171	7e-53	202	0	1	146	1	155	0.75	0.724
311422	283	AT1G03210.1	286	| Symbols: | Phenazine biosynthesis PhzC/PhzF protein | chr1:782948-784240 FORWARD LENGTH=286	1e-146	513	0	1	283	1	286	0.92	0.875
311427	513	AT1G03270.1	499	| Symbols: | CBS domain-containing protein with a domain of unknown function (DUF21) | chr1:799191-802436 FORWARD LENGTH=499	0	885	0	1	513	1	499	0.891	0.883
311431	649	AT1G03300.1	670	| Symbols: ATDUF1, DUF1 | DOMAIN OF UNKNOWN FUNCTION 724 1 | chr1:811033-813086 REVERSE LENGTH=670	0	889	0	4	640	2	665	0.755	0.713
311447	271	AT1G03490.1	281	| Symbols: ANAC006, NAC006 | NAC domain containing protein 6 | chr1:871874-872906 FORWARD LENGTH=281	1e-76	283	0	1	259	1	280	0.6	0.546
311450	804	AT1G03530.1	801	| Symbols: ATNAF1, NAF1 | nuclear assembly factor 1 | chr1:880638-883338 REVERSE LENGTH=801	0	642	0	328	744	337	741	0.818	0.801
311453	662	AT1G03560.1	660	| Symbols: | Pentatricopeptide repeat (PPR-like) superfamily protein | chr1:890428-892410 REVERSE LENGTH=660	0	1317	0	1	660	1	660	0.977	0.958
311459	158	AT1G03650.1	158	| Symbols: | Acyl-CoA N-acyltransferases (NAT) superfamily protein | chr1:910249-911103 REVERSE LENGTH=158	3e-82	300	0	1	158	1	158	0.962	0.911
311464	252	AT1G03720.1	274	| Symbols: | Cysteine proteinases superfamily protein | chr1:924996-926373 REVERSE LENGTH=274	2e-98	354	0	13	251	24	271	0.791	0.731
311471	144	AT1G03810.1	143	| Symbols: | Nucleic acid-binding, OB-fold-like protein | chr1:958759-959609 FORWARD LENGTH=143	4e-66	246	0	1	141	1	142	0.944	0.894
311479	602	AT1G03905.1	290	| Symbols: | P-loop containing nucleoside triphosphate hydrolases superfamily protein | chr1:993478-995594 FORWARD LENGTH=290	1e-146	515	0	315	602	1	290	0.886	0.876
311482	570	AT1G03920.1	569	| Symbols: | Protein kinase family protein | chr1:1001473-1004240 FORWARD LENGTH=569	0	1066	0	1	570	1	569	0.935	0.918
311505	421	AT1G04180.1	421	| Symbols: YUC9 | YUCCA 9 | chr1:1104623-1105988 FORWARD LENGTH=421	0	800	0	1	421	1	421	0.931	0.926
311525	978	AT1G04390.1	849	| Symbols: | BTB/POZ domain-containing protein | chr1:1179678-1183615 REVERSE LENGTH=849	0	769	0	535	971	401	849	0.851	0.831
311551	333	AT1G04640.2	235	| Symbols: LIP2 | lipoyltransferase 2 | chr1:1292541-1293248 FORWARD LENGTH=235	1e-134	475	0	99	333	1	235	0.987	0.974
311569	664	AT1G04840.1	665	| Symbols: | Tetratricopeptide repeat (TPR)-like superfamily protein | chr1:1362867-1364962 REVERSE LENGTH=665	0	1269	0	1	664	1	665	0.952	0.917
311603	407	AT1G05170.2	407	| Symbols: | Galactosyltransferase family protein | chr1:1491460-1493931 REVERSE LENGTH=407	0	794	0	1	407	1	407	0.946	0.934
311616	370	AT1G05290.1	369	| Symbols: | CCT motif family protein | chr1:1539152-1540546 REVERSE LENGTH=369	1e-153	537	0	1	364	1	365	0.817	0.744
311617	188	AT1G05291.1	204	| Symbols: | Protein of unknown function (DUF1218) | chr1:1541348-1542323 REVERSE LENGTH=204	1e-67	251	0	1	188	1	194	0.738	0.687
311624	460	AT3G03360.1	481	| Symbols: | F-box/RNI-like superfamily protein | chr3:795218-796918 FORWARD LENGTH=481	0	677	0	17	459	33	481	0.828	0.769
311660	959	AT1G05790.1	687	| Symbols: | lipase class 3 family protein | chr1:1733039-1737365 FORWARD LENGTH=687	0	1288	0	168	932	1	686	0.852	0.837
311665	1206	AT1G05830.2	1083	| Symbols: ATX2 | trithorax-like protein 2 | chr1:1754452-1761225 FORWARD LENGTH=1083	0	1852	0	1	1064	4	1074	0.854	0.835
311675	270	AT1G05920.1	315	| Symbols: | Domain of unknown function (DUF313) | chr1:1797044-1797991 FORWARD LENGTH=315	1e-116	414	0	1	261	50	306	0.852	0.78
311676	340	AT1G05930.1	318	| Symbols: | Domain of unknown function (DUF313) | chr1:1799418-1800933 FORWARD LENGTH=318	7e-93	337	0	1	340	1	318	0.623	0.565
311681	345	AT1G06020.1	345	| Symbols: | pfkB-like carbohydrate kinase family protein | chr1:1824548-1826101 FORWARD LENGTH=345	0	687	0	1	345	1	345	0.983	0.971
311691	485	AT1G06130.1	331	| Symbols: GLX2-4 | glyoxalase 2-4 | chr1:1858034-1860640 REVERSE LENGTH=331	1e-170	595	0	166	485	12	331	0.906	0.894
311694	1329	AT1G06150.1	1322	| Symbols: EMB1444 | basic helix-loop-helix (bHLH) DNA-binding superfamily protein | chr1:1867129-1873194 REVERSE LENGTH=1322	0	2384	0	1	1329	1	1322	0.91	0.877
311699	383	AT1G06210.1	383	| Symbols: | ENTH/VHS/GAT family protein | chr1:1897567-1898986 FORWARD LENGTH=383	0	713	0	1	383	1	383	0.937	0.919
311711	145	AT1G06330.1	159	| Symbols: | Heavy metal transport/detoxification superfamily protein | chr1:1931671-1932266 REVERSE LENGTH=159	6e-78	285	0	1	145	15	159	0.931	0.924
311738	1580	AT1G06670.1	1576	| Symbols: NIH | nuclear DEIH-boxhelicase | chr1:2040567-2047333 FORWARD LENGTH=1576	0	2859	0	1	1564	1	1559	0.923	0.892
311741	988	AT1G06710.1	997	| Symbols: | Tetratricopeptide repeat (TPR)-like superfamily protein | chr1:2056999-2060242 REVERSE LENGTH=997	0	1958	0	1	984	1	983	0.98	0.959
311756	387	AT1G06910.1	390	| Symbols: TRFL7 | TRF-like 7 | chr1:2121099-2122914 FORWARD LENGTH=390	0	656	0	1	376	1	379	0.894	0.871
311762	829	AT1G06970.1	829	| Symbols: CHX14, ATCHX14 | cation/hydrogen exchanger 14 | chr1:2138109-2140818 FORWARD LENGTH=829	0	1612	0	1	829	1	829	0.961	0.943
311764	360	AT1G06990.1	360	| Symbols: | GDSL-like Lipase/Acylhydrolase superfamily protein | chr1:2148393-2150009 FORWARD LENGTH=360	0	704	0	1	360	1	360	0.969	0.936
311783	977	AT1G07200.2	979	| Symbols: | Double Clp-N motif-containing P-loop nucleoside triphosphate hydrolases superfamily protein | chr1:2209033-2212316 REVERSE LENGTH=979	0	1724	0	1	977	1	978	0.903	0.872
311790	508	AT1G07270.1	505	| Symbols: | Cell division control, Cdc6 | chr1:2229757-2232897 REVERSE LENGTH=505	0	885	0	1	508	1	505	0.893	0.865
311800	776	AT1G07380.1	779	| Symbols: | Neutral/alkaline non-lysosomal ceramidase | chr1:2264829-2268306 REVERSE LENGTH=779	0	1474	0	1	776	1	779	0.932	0.914
311805	125	AT1G07473.1	125	| Symbols: | unknown protein; BEST Arabidopsis thaliana protein match is: unknown protein (TAIR:AT1G07476.1); Has 22 Blast hits to 22 proteins in 6 species: Archae - 0; Bacteria - 0; Metazoa - 0; Fungi - 0; Plants - 22; Viruses - 0; Other Eukaryotes - 0 (source: NCBI BLink). | chr1:2294728-2295105 REVERSE LENGTH=125	4e-58	219	0	1	125	1	125	0.92	0.856
311814	1010	AT1G07615.1	493	| Symbols: | GTP-binding protein Obg/CgtA | chr1:2342277-2344200 REVERSE LENGTH=493	0	776	0	530	1010	1	493	0.814	0.802
311843	190	AT1G07900.1	190	| Symbols: LBD1 | LOB domain-containing protein 1 | chr1:2442624-2443631 FORWARD LENGTH=190	2e-93	337	0	1	190	1	190	0.89	0.869
311847	951	AT5G60390.3	449	| Symbols: | GTP binding Elongation factor Tu family protein | chr5:24289226-24290675 FORWARD LENGTH=449	0	898	0	503	936	1	434	1	1
311885	609	AT1G08315.1	325	| Symbols: | ARM repeat superfamily protein | chr1:2620500-2621477 REVERSE LENGTH=325	1e-157	552	0	302	609	18	325	0.919	0.906
311903	772	AT1G08520.1	760	| Symbols: ALB1, ALB-1V, V157, PDE166, CHLD | ALBINA 1 | chr1:2696538-2700819 FORWARD LENGTH=760	0	750	0	1	399	1	403	0.945	0.933
311904	283	AT1G08530.1	257	| Symbols: | unknown protein; FUNCTIONS IN: molecular_function unknown; INVOLVED IN: biological_process unknown; LOCATED IN: chloroplast; BEST Arabidopsis thaliana protein match is: unknown protein (TAIR:AT5G09995.2); Has 140 Blast hits to 140 proteins in 53 species: Archae - 0; Bacteria - 63; Metazoa - 0; Fungi - 0; Plants - 76; Viruses - 0; Other Eukaryotes - 1 (source: NCBI BLink). | chr1:2701…	1e-123	437	0	1	280	1	257	0.843	0.818
311921	87	AT1G08695.1	88	| Symbols: SCRL3 | SCR-like 3 | chr1:2769056-2769483 REVERSE LENGTH=88	4e-43	169	0	1	87	2	88	0.943	0.931
311923	294	AT1G08710.2	295	| Symbols: | F-box family protein | chr1:2771720-2773011 FORWARD LENGTH=295	1e-120	429	0	1	280	1	283	0.845	0.788
311931	386	AT1G08820.2	386	| Symbols: VAP27-2 | vamp/synaptobrevin-associated protein 27-2 | chr1:2821810-2824412 REVERSE LENGTH=386	0	728	0	1	386	1	386	0.944	0.921
311954	646	AT1G09080.1	675	| Symbols: BIP3 | Heat shock protein 70 (Hsp 70) family protein | chr1:2929268-2931804 REVERSE LENGTH=675	0	1100	0	1	631	30	660	0.891	0.872
311961	1043	AT1G09170.1	1010	| Symbols: | P-loop nucleoside triphosphate hydrolases superfamily protein with CH (Calponin Homology) domain | chr1:2956589-2962207 REVERSE LENGTH=1010	0	1807	0	1	1043	1	1010	0.908	0.866
311964	1014	AT1G09195.2	600	| Symbols: | FUNCTIONS IN: molecular_function unknown; INVOLVED IN: biological_process unknown; CONTAINS InterPro DOMAIN/s: Metal-dependent phosphohydrolase, HD subdomain (InterPro:IPR006674), Ppx/GppA phosphatase (InterPro:IPR003695). | chr1:2968137-2971457 REVERSE LENGTH=600	0	988	0	15	606	15	598	0.866	0.833
311978	334	AT1G09350.1	334	| Symbols: AtGolS3, GolS3 | galactinol synthase 3 | chr1:3019888-3021214 FORWARD LENGTH=334	0	647	0	1	334	1	334	0.949	0.928
311987	481	AT1G09440.1	466	| Symbols: | Protein kinase superfamily protein | chr1:3045513-3047393 REVERSE LENGTH=466	0	793	0	1	480	1	465	0.881	0.867
311988	585	AT1G09450.1	599	| Symbols: | Protein kinase superfamily protein | chr1:3049066-3052858 FORWARD LENGTH=599	0	1116	0	1	585	1	599	0.938	0.917
311997	363	AT1G09550.1	388	| Symbols: | Pectinacetylesterase family protein | chr1:3089733-3092254 REVERSE LENGTH=388	0	689	0	1	363	26	388	0.95	0.915
312011	927	AT1G09720.1	928	| Symbols: | Kinase interacting (KIP1-like) family protein | chr1:3144438-3147303 REVERSE LENGTH=928	0	1537	0	1	927	1	928	0.878	0.832
312030	487	AT1G09870.1	487	| Symbols: | histidine acid phosphatase family protein | chr1:3205817-3208444 FORWARD LENGTH=487	0	962	0	1	487	1	487	0.963	0.957
312036	259	AT1G09932.1	260	| Symbols: | Phosphoglycerate mutase family protein | chr1:3230716-3233027 REVERSE LENGTH=260	1e-132	467	0	1	257	1	258	0.919	0.888
312053	424	AT1G10095.1	420	| Symbols: | Protein prenylyltransferase superfamily protein | chr1:3297478-3300353 REVERSE LENGTH=420	0	775	0	1	424	1	420	0.929	0.88
312058	185	AT1G10155.1	184	| Symbols: ATPP2-A10, PP2-A10 | phloem protein 2-A10 | chr1:3327637-3328448 REVERSE LENGTH=184	1e-98	355	0	1	185	1	184	0.973	0.946
312077	754	AT1G10385.1	754	| Symbols: | Vps51/Vps67 family (components of vesicular transport) protein | chr1:3403224-3405856 FORWARD LENGTH=754	0	1397	0	1	754	1	754	0.923	0.915
312088	1055	AT1G10490.1	1028	| Symbols: | Domain of unknown function (DUF1726) ;Putative ATPase (DUF699) | chr1:3453589-3459925 FORWARD LENGTH=1028	0	1813	0	1	1055	1	1028	0.871	0.861
312091	529	AT1G10520.1	529	| Symbols: | DNA polymerase lambda (POLL) | chr1:3465964-3469248 FORWARD LENGTH=529	0	1005	0	1	529	1	529	0.945	0.915
312099	187	AT1G10585.1	181	| Symbols: | basic helix-loop-helix (bHLH) DNA-binding superfamily protein | chr1:3494115-3495104 REVERSE LENGTH=181	2e-92	334	0	1	187	1	178	0.93	0.904
312113	469	AT1G10700.1	411	| Symbols: PRS3 | phosphoribosyl pyrophosphate (PRPP) synthase 3 | chr1:3554157-3556274 FORWARD LENGTH=411	0	730	0	35	469	35	411	0.857	0.851
312115	89	AT1G10717.1	90	| Symbols: | Encodes a Maternally expressed gene (MEG) family protein | chr1:3562180-3562554 FORWARD LENGTH=90	5e-35	142	0	1	86	1	87	0.885	0.816
312119	82	AT1G10745.1	82	| Symbols: | Maternally expressed gene (MEG) family protein | chr1:3572710-3573066 FORWARD LENGTH=82	4e-40	159	0	1	82	1	82	0.976	0.915
312123	330	AT1G10790.1	336	| Symbols: | BEST Arabidopsis thaliana protein match is: hydroxyproline-rich glycoprotein family protein (TAIR:AT3G56590.2); Has 78 Blast hits to 78 proteins in 11 species: Archae - 0; Bacteria - 0; Metazoa - 0; Fungi - 0; Plants - 78; Viruses - 0; Other Eukaryotes - 0 (source: NCBI BLink). | chr1:3596360-3597847 FORWARD LENGTH=336	1e-158	553	0	1	330	1	330	0.879	0.836
312133	641	AT1G10880.1	651	| Symbols: | Core-2/I-branching beta-1,6-N-acetylglucosaminyltransferase family protein | chr1:3624035-3627021 REVERSE LENGTH=651	0	1079	0	1	641	1	648	0.852	0.818
312165	299	AT1G11250.1	298	| Symbols: SYP125, ATSYP125 | syntaxin of plants 125 | chr1:3768724-3769706 FORWARD LENGTH=298	1e-149	523	0	1	274	1	274	0.938	0.938
312180	578	AT1G11480.1	578	| Symbols: | eukaryotic translation initiation factor-related | chr1:3864368-3866750 REVERSE LENGTH=578	0	976	0	1	578	1	578	0.883	0.847
312181	362	AT1G11490.1	365	| Symbols: | zinc finger (C2H2 type) family protein | chr1:3868884-3870065 REVERSE LENGTH=365	1e-178	622	0	1	362	1	365	0.879	0.849
312200	1020	AT1G11720.2	1094	| Symbols: SS3 | starch synthase 3 | chr1:3951597-3956840 FORWARD LENGTH=1094	0	1875	0	1	1020	70	1094	0.898	0.884
312202	628	AT1G11740.1	644	| Symbols: | ankyrin repeat family protein | chr1:3963317-3966824 REVERSE LENGTH=644	0	1048	0	1	626	1	644	0.842	0.816
312221	383	AT1G11920.1	384	| Symbols: | Pectin lyase-like superfamily protein | chr1:4023667-4025097 REVERSE LENGTH=384	0	704	0	19	383	20	384	0.945	0.932
312224	383	AT1G11940.1	383	| Symbols: | Core-2/I-branching beta-1,6-N-acetylglucosaminyltransferase family protein | chr1:4031768-4033946 REVERSE LENGTH=383	0	731	0	1	383	1	383	0.927	0.919
312226	773	AT1G11960.1	771	| Symbols: | ERD (early-responsive to dehydration stress) family protein | chr1:4039871-4043143 REVERSE LENGTH=771	0	1368	0	1	762	1	760	0.894	0.882
312231	574	AT1G12040.1	744	| Symbols: LRX1 | leucine-rich repeat/extensin 1 | chr1:4070160-4072394 FORWARD LENGTH=744	0	669	0	23	361	23	361	0.976	0.959
312255	1713	AT1G12280.1	894	| Symbols: | LRR and NB-ARC domains-containing disease resistance protein | chr1:4174875-4177559 REVERSE LENGTH=894	0	1498	0	837	1713	1	894	0.879	0.843
312278	262	AT1G12560.1	262	| Symbols: ATEXPA7, EXP7, ATEXP7, ATHEXP ALPHA 1.26, EXPA7 | expansin A7 | chr1:4276557-4277693 FORWARD LENGTH=262	1e-147	516	0	1	262	1	262	0.969	0.947
312283	192	AT1G12630.1	192	| Symbols: | Integrase-type DNA-binding superfamily protein | chr1:4298897-4299475 FORWARD LENGTH=192	1e-54	209	0	1	192	1	192	0.672	0.641
312293	478	AT1G12740.1	472	| Symbols: CYP87A2 | cytochrome P450, family 87, subfamily A, polypeptide 2 | chr1:4342462-4344569 FORWARD LENGTH=472	0	958	0	1	478	1	472	0.975	0.964
312350	162	AT2G31432.1	162	| Symbols: | Plant invertase/pectin methylesterase inhibitor superfamily protein | chr2:13397597-13398839 FORWARD LENGTH=162	6e-75	276	0	1	162	1	162	0.883	0.827
312360	772	AT1G13530.1	385	| Symbols: | Protein of unknown function (DUF1262) | chr1:4633740-4635129 REVERSE LENGTH=385	0	684	0	1	382	1	381	0.906	0.882
312367	78	AT1G13607.1	72	| Symbols: | Defensin-like (DEFL) family protein | chr1:4660778-4661098 FORWARD LENGTH=72	2e-16	80.9	0	1	70	1	70	0.643	0.571
312374	299	AT1G13650.1	286	| Symbols: | BEST Arabidopsis thaliana protein match is: 18S pre-ribosomal assembly protein gar2-related (TAIR:AT2G03810.4); Has 3688 Blast hits to 1629 proteins in 255 species: Archae - 22; Bacteria - 222; Metazoa - 684; Fungi - 292; Plants - 62; Viruses - 14; Other Eukaryotes - 2392 (source: NCBI BLink). | chr1:4680571-4681903 REVERSE LENGTH=286	1e-113	405	0	1	299	1	286	0.758	0.69
312387	626	AT1G13820.1	339	| Symbols: | alpha/beta-Hydrolases superfamily protein | chr1:4735622-4737617 FORWARD LENGTH=339	1e-165	578	0	325	625	17	338	0.919	0.894
312395	345	AT1G13920.1	345	| Symbols: | Remorin family protein | chr1:4758188-4759754 FORWARD LENGTH=345	1e-129	458	0	1	345	1	345	0.722	0.701
312397	1007	AT1G13940.1	1005	| Symbols: | Plant protein of unknown function (DUF863) | chr1:4762703-4765923 REVERSE LENGTH=1005	0	1792	0	1	1007	1	1005	0.899	0.874
312408	311	AT1G14060.1	179	| Symbols: | GCK domain-containing protein | chr1:4817354-4817893 REVERSE LENGTH=179	2e-44	176	0	1	135	1	140	0.686	0.657
312409	1125	AT1G14080.1	519	| Symbols: FUT6, ATFUT6 | fucosyltransferase 6 | chr1:4822580-4824218 FORWARD LENGTH=519	0	1025	0	606	1125	1	519	0.969	0.944
312416	338	AT1G14180.1	348	| Symbols: | RING/U-box superfamily protein | chr1:4847828-4848970 FORWARD LENGTH=348	1e-163	571	0	1	338	1	348	0.86	0.831
312421	226	AT1G14220.1	228	| Symbols: | Ribonuclease T2 family protein | chr1:4858642-4859601 REVERSE LENGTH=228	1e-115	410	0	1	226	1	228	0.895	0.868
312429	254	AT1G14310.1	254	| Symbols: | Haloacid dehalogenase-like hydrolase (HAD) superfamily protein | chr1:4885049-4886672 FORWARD LENGTH=254	1e-125	444	0	1	254	1	254	0.894	0.862
312432	431	AT1G14340.1	244	| Symbols: | RNA-binding (RRM/RBD/RNP motifs) family protein | chr1:4897709-4898776 FORWARD LENGTH=244	1e-115	411	0	1	236	1	236	0.881	0.856
312453	321	AT1G14550.1	321	| Symbols: | Peroxidase superfamily protein | chr1:4979028-4980324 FORWARD LENGTH=321	0	637	0	1	321	1	321	0.975	0.963
312456	494	AT1G14580.2	467	| Symbols: | C2H2-like zinc finger protein | chr1:4990070-4992442 FORWARD LENGTH=467	0	679	0	15	494	15	467	0.784	0.758
312467	634	AT1G14690.2	603	| Symbols: MAP65-7 | microtubule-associated protein 65-7 | chr1:5052090-5054936 REVERSE LENGTH=603	0	1166	0	1	634	1	603	0.928	0.909
312475	145	AT1G14760.1	142	| Symbols: KNATM | KNOX Arabidopsis thaliana meinox | chr1:5084688-5085213 REVERSE LENGTH=142	9e-38	152	0	1	125	1	142	0.657	0.629
312479	697	AT1G14810.1	375	| Symbols: | semialdehyde dehydrogenase family protein | chr1:5102684-5104633 REVERSE LENGTH=375	0	653	0	328	697	6	375	0.889	0.87
312489	155	AT1G14930.1	155	| Symbols: | Polyketide cyclase/dehydrase and lipid transport superfamily protein | chr1:5152465-5153035 REVERSE LENGTH=155	1e-82	301	0	1	155	1	155	0.948	0.916
312501	153	AT1G15050.1	185	| Symbols: IAA34 | indole-3-acetic acid inducible 34 | chr1:5182256-5183243 REVERSE LENGTH=185	4e-80	293	0	1	153	33	185	0.935	0.895
312503	312	AT1G15080.1	290	| Symbols: ATPAP2, ATLPP2, LPP2 | lipid phosphate phosphatase 2 | chr1:5188080-5189476 FORWARD LENGTH=290	1e-148	522	0	1	289	1	289	0.889	0.879
312521	1622	AT1G15290.1	1608	| Symbols: | Tetratricopeptide repeat (TPR)-like superfamily protein | chr1:5257327-5264814 REVERSE LENGTH=1608	0	2760	0	26	1622	26	1608	0.88	0.849
312524	352	AT1G15330.1	352	| Symbols: | Cystathionine beta-synthase (CBS) protein | chr1:5274368-5275499 FORWARD LENGTH=352	0	695	0	1	352	1	352	0.974	0.963
312525	357	AT1G15340.1	384	| Symbols: MBD10 | methyl-CPG-binding domain 10 | chr1:5275895-5277474 REVERSE LENGTH=384	1e-99	359	0	1	357	1	384	0.572	0.554
312533	96	AT1G15415.1	96	| Symbols: | The protein encoded by this gene was identified as a part of pollen proteome by mass spec analysis. It has weak homology to LEA (late embryo abundant) proteins. Encodes protein phosphatase 2A (PP2A) B'gamma subunit. Targeted to nucleus and cytosol. | chr1:5300931-5301412 REVERSE LENGTH=96	5e-41	162	0	1	96	1	96	0.865	0.833
312551	193	AT1G15600.1	220	| Symbols: | unknown protein; BEST Arabidopsis thaliana protein match is: unknown protein (TAIR:AT1G15620.1); Has 227 Blast hits to 227 proteins in 15 species: Archae - 0; Bacteria - 0; Metazoa - 0; Fungi - 0; Plants - 227; Viruses - 0; Other Eukaryotes - 0 (source: NCBI BLink). | chr1:5368923-5369761 FORWARD LENGTH=220	5e-65	243	0	1	178	1	193	0.803	0.736
312580	113	AT1G15900.1	113	| Symbols: | unknown protein; Has 19 Blast hits to 19 proteins in 10 species: Archae - 0; Bacteria - 2; Metazoa - 0; Fungi - 0; Plants - 15; Viruses - 0; Other Eukaryotes - 2 (source: NCBI BLink). | chr1:5464356-5464697 FORWARD LENGTH=113	7e-36	145	0	1	113	1	113	0.752	0.708
312582	284	AT1G15920.1	286	| Symbols: | Polynucleotidyl transferase, ribonuclease H-like superfamily protein | chr1:5469962-5470822 FORWARD LENGTH=286	1e-146	513	0	1	284	1	286	0.923	0.853
312599	364	AT1G16190.1	368	| Symbols: RAD23A | Rad23 UV excision repair protein family | chr1:5543267-5545892 FORWARD LENGTH=368	1e-180	628	0	1	364	1	368	0.875	0.853
312603	735	AT1G16260.2	720	| Symbols: | Wall-associated kinase family protein | chr1:5559708-5562018 REVERSE LENGTH=720	0	1085	0	1	735	1	720	0.809	0.739
312606	458	AT1G16290.1	419	| Symbols: | FUNCTIONS IN: molecular_function unknown; INVOLVED IN: biological_process unknown; LOCATED IN: chloroplast, vacuole; EXPRESSED IN: 19 plant structures; EXPRESSED DURING: 11 growth stages; CONTAINS InterPro DOMAIN/s: Lytic transglycosylase-like, catalytic (InterPro:IPR008258); Has 171 Blast hits to 155 proteins in 40 species: Archae - 0; Bacteria - 54; Metazoa - 0; Fungi - 0; Plants -…	0	835	0	1	411	1	411	0.981	0.966
312610	498	AT1G16330.1	648	| Symbols: CYCB3;1 | cyclin b3;1 | chr1:5582387-5587391 REVERSE LENGTH=648	0	736	0	98	498	223	648	0.871	0.855
312611	287	AT1G16340.3	291	| Symbols: ATKDSA2, ATKSDA | Aldolase superfamily protein | chr1:5588123-5590469 REVERSE LENGTH=291	1e-157	551	0	1	287	1	291	0.945	0.924
312615	785	AT1G16380.1	785	| Symbols: ATCHX1, CHX1 | Cation/hydrogen exchanger family protein | chr1:5598453-5601367 REVERSE LENGTH=785	0	1414	0	1	785	1	785	0.908	0.885
312617	537	AT1G16400.1	537	| Symbols: CYP79F2 | cytochrome P450, family 79, subfamily F, polypeptide 2 | chr1:5605231-5607281 FORWARD LENGTH=537	0	1001	0	1	537	1	537	0.926	0.898
312620	150	AT1G16430.1	150	| Symbols: | Surfeit locus protein 5 subunit 22 of Mediator complex | chr1:5614632-5615397 FORWARD LENGTH=150	9e-62	232	0	31	149	32	150	0.975	0.958
312638	133	AT1G16640.1	134	| Symbols: | AP2/B3-like transcriptional factor family protein | chr1:5686763-5687533 FORWARD LENGTH=134	3e-55	209	0	1	115	1	115	0.922	0.843
312643	201	AT1G16705.2	129	| Symbols: | p300/CBP acetyltransferase-related protein-related | chr1:5712469-5713522 FORWARD LENGTH=129	2e-31	132	0	1	83	1	106	0.701	0.682
312649	757	AT1G16760.1	758	| Symbols: | Protein kinase protein with adenine nucleotide alpha hydrolases-like domain | chr1:5734234-5737307 FORWARD LENGTH=758	0	1310	0	1	756	1	756	0.871	0.847
312653	2129	AT1G16800.1	2127	| Symbols: | P-loop containing nucleoside triphosphate hydrolases superfamily protein | chr1:5745523-5755263 REVERSE LENGTH=2127	0	2867	0	437	2001	463	2096	0.894	0.875
312655	84	AT1G16820.1	93	| Symbols: | vacuolar ATP synthase catalytic subunit-related / V-ATPase-related / vacuolar proton pump-related | chr1:5757199-5758464 REVERSE LENGTH=93	9e-30	124	0	1	83	1	88	0.787	0.753
312664	69	AT1G16916.1	65	| Symbols: | unknown protein; FUNCTIONS IN: molecular_function unknown; INVOLVED IN: biological_process unknown; LOCATED IN: cellular_component unknown; Has 30201 Blast hits to 17322 proteins in 780 species: Archae - 12; Bacteria - 1396; Metazoa - 17338; Fungi - 3422; Plants - 5037; Viruses - 0; Other Eukaryotes - 2996 (source: NCBI BLink). | chr1:5786762-5787047 REVERSE LENGTH=65	2e-27	117	0	1	69	1	65	0.884	0.855
312668	842	AT1G16980.1	821	| Symbols: ATTPS2, TPS2 | trehalose-phosphatase/synthase 2 | chr1:5807311-5811488 FORWARD LENGTH=821	0	1529	0	2	842	1	821	0.916	0.88
312683	380	AT1G17160.1	379	| Symbols: | pfkB-like carbohydrate kinase family protein | chr1:5867678-5869215 FORWARD LENGTH=379	1e-169	591	0	1	380	1	379	0.823	0.792
312706	276	AT1G17380.1	274	| Symbols: JAZ5, TIFY11A | jasmonate-zim-domain protein 5 | chr1:5955654-5957070 REVERSE LENGTH=274	1e-118	422	0	15	276	16	274	0.845	0.823
312743	978	AT1G17770.1	693	| Symbols: SUVH7, SDG17 | SU(VAR)3-9 homolog 7 | chr1:6120741-6122822 FORWARD LENGTH=693	0	1062	0	1	676	1	671	0.829	0.774
312744	482	AT1G17790.1	487	| Symbols: | DNA-binding bromodomain-containing protein | chr1:6125532-6127276 REVERSE LENGTH=487	1e-167	586	0	1	445	1	450	0.728	0.706
312752	164	AT1G17880.1	165	| Symbols: BTF3, ATBTF3 | basic transcription factor 3 | chr1:6152572-6153425 REVERSE LENGTH=165	3e-68	254	0	1	149	1	150	0.867	0.86
312759	361	AT1G17970.1	368	| Symbols: | RING/U-box superfamily protein | chr1:6185032-6187202 FORWARD LENGTH=368	1e-148	520	0	1	361	1	368	0.757	0.731
312763	341	AT1G18030.1	351	| Symbols: | Protein phosphatase 2C family protein | chr1:6204400-6206678 FORWARD LENGTH=351	0	648	0	1	341	2	351	0.94	0.926
312784	207	AT1G18300.1	207	| Symbols: atnudt4, NUDT4 | nudix hydrolase homolog 4 | chr1:6299841-6300799 FORWARD LENGTH=207	1e-109	392	0	1	207	1	207	0.932	0.913
312791	1143	AT1G18390.2	654	| Symbols: | Protein kinase superfamily protein | chr1:6327463-6329935 FORWARD LENGTH=654	0	1229	0	258	877	21	652	0.957	0.932
312807	538	AT1G18580.1	537	| Symbols: GAUT11 | galacturonosyltransferase 11 | chr1:6396144-6398005 FORWARD LENGTH=537	0	1029	0	1	538	1	537	0.935	0.918
312817	574	AT1G18690.1	513	| Symbols: | Galactosyl transferase GMA12/MNN10 family protein | chr1:6435153-6436694 FORWARD LENGTH=513	0	837	0	128	574	17	513	0.853	0.829
312838	526	AT1G18940.1	526	| Symbols: | Nodulin-like / Major Facilitator Superfamily protein | chr1:6543852-6545592 FORWARD LENGTH=526	0	872	0	1	526	1	526	0.856	0.827
312852	193	AT1G19130.1	192	| Symbols: | CONTAINS InterPro DOMAIN/s: Protein of unknown function DUF985 (InterPro:IPR009327), RmlC-like jelly roll fold (InterPro:IPR014710); Has 1465 Blast hits to 1465 proteins in 584 species: Archae - 10; Bacteria - 1038; Metazoa - 19; Fungi - 43; Plants - 51; Viruses - 0; Other Eukaryotes - 304 (source: NCBI BLink). | chr1:6609545-6610555 REVERSE LENGTH=192	1e-103	372	0	1	193	5	192	0.948	0.943
312861	946	AT1G19230.2	934	| Symbols: | Riboflavin synthase-like superfamily protein | chr1:6644189-6649149 FORWARD LENGTH=934	0	1709	0	16	946	16	934	0.917	0.905
312863	530	AT1G19250.1	530	| Symbols: FMO1 | flavin-dependent monooxygenase 1 | chr1:6650656-6653053 REVERSE LENGTH=530	0	1051	0	1	526	1	527	0.973	0.954
312882	367	AT1G19470.1	412	| Symbols: | Galactose oxidase/kelch repeat superfamily protein | chr1:6741296-6742534 FORWARD LENGTH=412	1e-157	552	0	1	367	1	412	0.752	0.697
312884	647	AT1G19490.1	471	| Symbols: | Basic-leucine zipper (bZIP) transcription factor family protein | chr1:6751953-6753959 REVERSE LENGTH=471	1e-174	608	0	227	647	45	471	0.752	0.719
312889	299	AT1G19580.1	275	| Symbols: GAMMA CA1 | gamma carbonic anhydrase 1 | chr1:6774937-6777092 FORWARD LENGTH=275	1e-156	546	0	1	299	1	275	0.906	0.9
312915	792	AT1G19870.1	794	| Symbols: iqd32 | IQ-domain 32 | chr1:6895400-6898539 REVERSE LENGTH=794	0	1382	0	1	792	1	794	0.903	0.875
312922	309	AT1G19950.1	315	| Symbols: HVA22H | HVA22-like protein H (ATHVA22H) | chr1:6925043-6926527 FORWARD LENGTH=315	1e-143	503	0	1	309	1	315	0.838	0.803
312925	281	AT1G19970.1	272	| Symbols: | ER lumen protein retaining receptor family protein | chr1:6931194-6932597 REVERSE LENGTH=272	1e-148	520	0	1	257	1	257	0.992	0.977
312926	656	AT1G19980.1	342	| Symbols: | cytomatrix protein-related | chr1:6933162-6934643 FORWARD LENGTH=342	1e-166	583	0	1	333	1	334	0.91	0.883
312936	535	AT1G20080.1	537	| Symbols: SYTB, ATSYTB, NTMC2TYPE1.2, NTMC2T1.2, SYT2 | Calcium-dependent lipid-binding (CaLB domain) family protein | chr1:6962236-6964912 FORWARD LENGTH=537	0	963	0	1	535	1	537	0.911	0.896
312939	967	AT1G20110.1	601	| Symbols: | RING/FYVE/PHD zinc finger superfamily protein | chr1:6971554-6974578 FORWARD LENGTH=601	0	879	0	1	602	1	598	0.757	0.747
312940	968	AT1G20135.1	328	| Symbols: | GDSL-like Lipase/Acylhydrolase family protein | chr1:6984124-6985498 FORWARD LENGTH=328	1e-149	526	0	699	964	22	287	0.989	0.962
312946	529	AT1G20225.1	233	| Symbols: | Thioredoxin superfamily protein | chr1:7007966-7009318 REVERSE LENGTH=233	1e-110	394	0	1	220	1	219	0.905	0.877
312965	1557	AT1G20480.1	565	| Symbols: | AMP-dependent synthetase and ligase family protein | chr1:7094978-7097073 REVERSE LENGTH=565	0	961	0	1050	1557	58	565	0.947	0.921
312968	612	AT1G20530.1	614	| Symbols: | Protein of unknown function (DUF630 and DUF632) | chr1:7108370-7110377 REVERSE LENGTH=614	0	1006	0	1	612	1	614	0.857	0.833
312970	568	AT1G20550.1	564	| Symbols: | O-fucosyltransferase family protein | chr1:7115485-7117936 REVERSE LENGTH=564	0	1031	0	1	568	1	564	0.903	0.882
312977	981	AT1G20630.1	492	| Symbols: CAT1 | catalase 1 | chr1:7146812-7149609 FORWARD LENGTH=492	0	1009	0	495	981	6	492	0.996	0.99
312981	197	AT1G20710.1	197	| Symbols: WOX10 | WUSCHEL related homeobox 10 | chr1:7184485-7185267 FORWARD LENGTH=197	7e-85	309	0	1	197	1	197	0.883	0.848
313001	386	AT1G20925.1	472	| Symbols: | Auxin efflux carrier family protein | chr1:7289973-7292507 FORWARD LENGTH=472	0	674	0	1	386	87	472	0.894	0.891
313015	233	AT1G21090.1	242	| Symbols: | Cupredoxin superfamily protein | chr1:7384854-7386199 FORWARD LENGTH=242	1e-107	383	0	16	233	24	241	0.894	0.867
313019	1429	AT1G21160.1	1092	| Symbols: | eukaryotic translation initiation factor 2 (eIF-2) family protein | chr1:7408121-7412455 REVERSE LENGTH=1092	0	1414	0	157	959	273	1076	0.92	0.857
313028	253	AT1G21350.3	252	| Symbols: | Thioredoxin superfamily protein | chr1:7477376-7479012 REVERSE LENGTH=252	1e-129	457	0	1	253	1	252	0.941	0.913
313033	472	AT1G21400.1	472	| Symbols: | Thiamin diphosphate-binding fold (THDP-binding) superfamily protein | chr1:7493492-7496240 FORWARD LENGTH=472	0	912	0	1	472	1	472	0.941	0.934
313035	390	AT1G21430.1	391	| Symbols: YUC11 | Flavin-binding monooxygenase family protein | chr1:7500845-7502186 FORWARD LENGTH=391	0	744	0	1	390	1	391	0.957	0.934
313049	2132	AT1G21580.1	2166	| Symbols: | Zinc finger C-x8-C-x5-C-x3-H type family protein | chr1:7557822-7565655 REVERSE LENGTH=2166	0	3306	0	1	2132	1	2166	0.803	0.772
313056	1579	AT1G21650.3	1805	| Symbols: SECA2 | Preprotein translocase SecA family protein | chr1:7592891-7604152 REVERSE LENGTH=1805	0	2938	0	1	1579	1	1685	0.898	0.876
313065	232	AT1G21722.1	233	| Symbols: | unknown protein; FUNCTIONS IN: molecular_function unknown; INVOLVED IN: biological_process unknown; LOCATED IN: cellular_component unknown; BEST Arabidopsis thaliana protein match is: unknown protein (TAIR:AT1G78922.1); Has 47 Blast hits to 47 proteins in 13 species: Archae - 0; Bacteria - 0; Metazoa - 1; Fungi - 1; Plants - 42; Viruses - 0; Other Eukaryotes - 3 (source: NCBI BLink).…	2e-82	301	0	1	224	1	233	0.705	0.675
313074	205	AT1G21830.1	206	| Symbols: | unknown protein; CONTAINS InterPro DOMAIN/s: Protein of unknown function DUF740 (InterPro:IPR008004); BEST Arabidopsis thaliana protein match is: unknown protein (TAIR:AT1G44608.1); Has 49 Blast hits to 49 proteins in 12 species: Archae - 0; Bacteria - 0; Metazoa - 0; Fungi - 0; Plants - 49; Viruses - 0; Other Eukaryotes - 0 (source: NCBI BLink). | chr1:7661429-7662521 REVERSE LENGTH…	1e-79	292	0	1	196	1	197	0.772	0.766
313077	543	AT1G21850.1	551	| Symbols: sks8 | SKU5 similar 8 | chr1:7667803-7670530 REVERSE LENGTH=551	0	1058	0	1	541	1	541	0.963	0.937
313079	341	AT1G21870.1	341	| Symbols: GONST5 | golgi nucleotide sugar transporter 5 | chr1:7678208-7679697 FORWARD LENGTH=341	1e-178	619	0	1	341	1	341	0.915	0.894
313081	384	AT1G21890.1	389	| Symbols: | nodulin MtN21 /EamA-like transporter family protein | chr1:7682808-7685581 REVERSE LENGTH=389	0	673	0	1	384	1	389	0.889	0.874
313098	441	AT1G22100.1	441	| Symbols: | Inositol-pentakisphosphate 2-kinase family protein | chr1:7798023-7800030 REVERSE LENGTH=441	0	779	0	1	441	1	441	0.887	0.862
313100	454	AT1G22120.1	462	| Symbols: | unknown protein; Has 30201 Blast hits to 17322 proteins in 780 species: Archae - 12; Bacteria - 1396; Metazoa - 17338; Fungi - 3422; Plants - 5037; Viruses - 0; Other Eukaryotes - 2996 (source: NCBI BLink). | chr1:7806655-7809632 REVERSE LENGTH=462	0	727	0	1	454	1	462	0.864	0.802
313103	683	AT1G22150.1	656	| Symbols: SULTR1;3 | sulfate transporter 1;3 | chr1:7818361-7821344 FORWARD LENGTH=656	0	1181	0	1	683	1	656	0.87	0.865
313108	329	AT1G22210.1	320	| Symbols: TPPC | Haloacid dehalogenase-like hydrolase (HAD) superfamily protein | chr1:7841518-7843812 FORWARD LENGTH=320	0	634	0	1	320	1	320	0.978	0.959
313117	254	AT1G22300.2	254	| Symbols: GRF10, GF14 EPSILON | general regulatory factor 10 | chr1:7879244-7881103 REVERSE LENGTH=254	1e-138	486	0	1	254	1	254	0.953	0.941
313119	291	AT1G22330.1	291	| Symbols: | RNA-binding (RRM/RBD/RNP motifs) family protein | chr1:7886693-7889241 FORWARD LENGTH=291	1e-101	363	0	1	291	1	291	0.719	0.716
313123	491	AT1G22380.1	488	| Symbols: AtUGT85A3, UGT85A3 | UDP-glucosyl transferase 85A3 | chr1:7900522-7902332 REVERSE LENGTH=488	0	900	0	1	488	1	488	0.918	0.885
313132	186	AT1G22470.1	146	| Symbols: | unknown protein; BEST Arabidopsis thaliana protein match is: unknown protein (TAIR:AT1G72240.1); Has 1693 Blast hits to 236 proteins in 54 species: Archae - 0; Bacteria - 8; Metazoa - 451; Fungi - 116; Plants - 94; Viruses - 2; Other Eukaryotes - 1022 (source: NCBI BLink). | chr1:7932908-7933348 REVERSE LENGTH=146	7e-17	83.6	0	1	146	1	146	0.445	0.432
313173	1147	AT1G22960.1	718	| Symbols: | Pentatricopeptide repeat (PPR) superfamily protein | chr1:8128086-8130242 REVERSE LENGTH=718	0	1263	0	74	742	36	706	0.946	0.909
313192	1269	AT1G23180.1	834	| Symbols: | ARM repeat superfamily protein | chr1:8216125-8219515 FORWARD LENGTH=834	0	1273	0	507	1269	23	834	0.839	0.809
313201	184	AT1G23270.1	180	| Symbols: | unknown protein; BEST Arabidopsis thaliana protein match is: unknown protein (TAIR:AT1G31460.1); Has 901 Blast hits to 142 proteins in 59 species: Archae - 0; Bacteria - 69; Metazoa - 176; Fungi - 29; Plants - 28; Viruses - 0; Other Eukaryotes - 599 (source: NCBI BLink). | chr1:8259602-8260144 REVERSE LENGTH=180	7e-36	146	0	1	141	1	134	0.603	0.574
313215	1134	AT1G23450.1	666	| Symbols: | Tetratricopeptide repeat (TPR)-like superfamily protein | chr1:8324698-8326697 FORWARD LENGTH=666	0	1239	0	1	663	1	663	0.946	0.903
313224	293	AT1G23580.1	285	| Symbols: | Domain of unknown function DUF220 | chr1:8357491-8358706 REVERSE LENGTH=285	1e-124	439	0	1	293	1	285	0.79	0.729
313226	225	AT1G23600.2	224	| Symbols: | Domain of unknown function DUF220 | chr1:8361198-8362358 REVERSE LENGTH=224	2e-83	305	0	1	225	1	220	0.76	0.658
313228	273	AT1G23690.1	273	| Symbols: | Domain of unknown function DUF220 | chr1:8377433-8378634 REVERSE LENGTH=273	1e-129	458	0	1	273	1	273	0.846	0.813
313236	540	AT1G23790.1	518	| Symbols: | Plant protein of unknown function (DUF936) | chr1:8410099-8411917 FORWARD LENGTH=518	0	877	0	1	540	1	518	0.847	0.83
313246	656	AT1G23935.1	726	| Symbols: | CONTAINS InterPro DOMAIN/s: Apoptosis inhibitory 5 (InterPro:IPR008383); BEST Arabidopsis thaliana protein match is: unknown protein (TAIR:AT3G19515.2); Has 219 Blast hits to 219 proteins in 67 species: Archae - 0; Bacteria - 0; Metazoa - 128; Fungi - 0; Plants - 77; Viruses - 0; Other Eukaryotes - 14 (source: NCBI BLink). | chr1:8461939-8465943 FORWARD LENGTH=726	0	805	0	1	649	1	718	0.69	0.59
313252	123	AT1G24060.1	122	| Symbols: | unknown protein; Has 7 Blast hits to 7 proteins in 2 species: Archae - 0; Bacteria - 0; Metazoa - 0; Fungi - 0; Plants - 7; Viruses - 0; Other Eukaryotes - 0 (source: NCBI BLink). | chr1:8509376-8510056 REVERSE LENGTH=122	1e-40	161	0	1	123	1	122	0.832	0.776
313253	552	AT1G24070.1	552	| Symbols: ATCSLA10, CSLA10 | cellulose synthase-like A10 | chr1:8516437-8519734 REVERSE LENGTH=552	0	1075	0	1	552	1	552	0.951	0.931
313254	536	AT1G24090.1	353	| Symbols: | RNase H family protein | chr1:8520834-8522737 FORWARD LENGTH=353	1e-155	545	0	1	348	1	344	0.822	0.797
313260	761	AT1G24150.1	725	| Symbols: ATFH4, FH4 | formin homologue 4 | chr1:8549518-8551910 FORWARD LENGTH=725	0	891	0	1	746	1	710	0.673	0.663
313265	174	AT1G24210.1	155	| Symbols: | Paired amphipathic helix (PAH2) superfamily protein | chr1:8573770-8574527 REVERSE LENGTH=155	2e-62	234	0	1	174	1	155	0.787	0.701
313276	1541	AT1G27170.1	1384	| Symbols: | transmembrane receptors;ATP binding | chr1:9434718-9439219 FORWARD LENGTH=1384	0	2368	0	163	1524	1	1363	0.911	0.871
313310	477	AT1G26799.1	151	| Symbols: | Plant self-incompatibility protein S1 family | chr1:9283925-9284380 FORWARD LENGTH=151	5e-77	285	0	327	476	1	150	0.947	0.9
313311	398	AT1G26790.1	396	| Symbols: | Dof-type zinc finger DNA-binding family protein | chr1:9273857-9275312 REVERSE LENGTH=396	0	669	0	1	398	1	396	0.86	0.825
313324	309	AT1G26665.2	189	| Symbols: | Mediator complex, subunit Med10 | chr1:9214510-9215426 FORWARD LENGTH=189	1e-90	329	0	141	308	1	168	0.965	0.953
313341	286	AT1G26480.1	268	| Symbols: GRF12, GF14 IOTA | general regulatory factor 12 | chr1:9156573-9157845 REVERSE LENGTH=268	1e-155	544	0	1	267	1	267	0.993	0.985
313345	410	AT1G26440.2	413	| Symbols: ATUPS5, UPS5 | ureide permease 5 | chr1:9144109-9145673 REVERSE LENGTH=413	0	734	0	1	410	1	413	0.932	0.918
313365	161	AT1G26140.1	162	| Symbols: | unknown protein; BEST Arabidopsis thaliana protein match is: unknown protein (TAIR:AT1G68700.1); Has 35 Blast hits to 35 proteins in 8 species: Archae - 0; Bacteria - 0; Metazoa - 0; Fungi - 0; Plants - 35; Viruses - 0; Other Eukaryotes - 0 (source: NCBI BLink). | chr1:9038708-9039540 REVERSE LENGTH=162	3e-47	184	0	1	161	1	162	0.66	0.599
313371	236	AT1G26100.1	236	| Symbols: | Cytochrome b561/ferric reductase transmembrane protein family | chr1:9022716-9024081 REVERSE LENGTH=236	1e-121	432	0	1	236	1	236	0.932	0.911
313379	488	AT1G25500.2	488	| Symbols: | Plasma-membrane choline transporter family protein | chr1:8955437-8957793 REVERSE LENGTH=488	0	875	0	13	488	13	488	0.924	0.916
313386	95	AT1G25425.1	96	| Symbols: CLE43 | CLAVATA3/ESR-RELATED 43 | chr1:8922832-8923122 FORWARD LENGTH=96	1e-45	177	0	1	95	1	96	0.948	0.938
313393	780	AT1G25375.1	524	| Symbols: | Metallo-hydrolase/oxidoreductase superfamily protein | chr1:8900279-8903220 REVERSE LENGTH=524	0	880	0	1	497	1	497	0.887	0.855
313414	195	AT1G24735.2	291	| Symbols: | S-adenosyl-L-methionine-dependent methyltransferases superfamily protein | chr1:8757977-8759448 FORWARD LENGTH=291	1e-106	380	0	1	195	97	291	0.959	0.913
313416	894	AT1G24650.1	886	| Symbols: | Leucine-rich repeat protein kinase family protein | chr1:8734570-8737315 FORWARD LENGTH=886	0	1508	0	2	894	1	886	0.888	0.849
313424	363	AT1G24570.1	381	| Symbols: | Protein of unknown function (DUF707) | chr1:8707197-8709491 FORWARD LENGTH=381	0	723	0	1	363	19	381	0.975	0.945
313461	163	AT1G27380.1	111	| Symbols: RIC2 | ROP-interactive CRIB motif-containing protein 2 | chr1:9508903-9509827 REVERSE LENGTH=111	1e-37	152	0	53	162	1	108	0.773	0.691
313471	1048	AT1G27470.1	810	| Symbols: | transducin family protein / WD-40 repeat family protein | chr1:9540368-9544218 REVERSE LENGTH=810	0	1223	0	1	712	1	751	0.854	0.83
313478	434	AT1G27540.1	413	| Symbols: | Protein of unknown function (DUF295) | chr1:9566608-9567849 REVERSE LENGTH=413	1e-155	544	0	1	434	1	413	0.739	0.655
313480	1290	AT1G27595.1	961	| Symbols: | CONTAINS InterPro DOMAIN/s: Symplekin tight junction protein C-terminal (InterPro:IPR022075); BEST Arabidopsis thaliana protein match is: HEAT repeat-containing protein (TAIR:AT5G01400.1); Has 593 Blast hits to 297 proteins in 111 species: Archae - 0; Bacteria - 3; Metazoa - 139; Fungi - 49; Plants - 57; Viruses - 0; Other Eukaryotes - 345 (source: NCBI BLink). | chr1:9596475-9602917…	0	1449	0	381	1290	1	961	0.806	0.775
313509	324	AT1G28040.1	299	| Symbols: | RING/U-box superfamily protein | chr1:9773580-9774910 REVERSE LENGTH=299	1e-109	390	0	43	324	1	299	0.747	0.693
313512	296	AT1G28080.1	291	| Symbols: | RING finger protein | chr1:9789826-9790918 FORWARD LENGTH=291	1e-149	523	0	1	296	1	291	0.922	0.875
313537	81	AT1G28335.1	81	| Symbols: LCR31 | low-molecular-weight cysteine-rich 31 | chr1:9937036-9937537 FORWARD LENGTH=81	1e-31	131	0	1	81	1	81	0.84	0.741
313543	95	AT1G28395.3	95	| Symbols: | unknown protein; FUNCTIONS IN: molecular_function unknown; INVOLVED IN: biological_process unknown; LOCATED IN: chloroplast; EXPRESSED IN: 22 plant structures; EXPRESSED DURING: 13 growth stages; BEST Arabidopsis thaliana protein match is: unknown protein (TAIR:AT2G33847.2); Has 35333 Blast hits to 34131 proteins in 2444 species: Archae - 798; Bacteria - 22429; Metazoa - 974; Fungi -…	1e-35	144	0	25	95	25	95	1	0.958
313572	341	AT1G29041.1	178	| Symbols: | unknown protein; FUNCTIONS IN: molecular_function unknown; INVOLVED IN: biological_process unknown; LOCATED IN: cellular_component unknown; Has 4 Blast hits to 4 proteins in 2 species: Archae - 0; Bacteria - 0; Metazoa - 2; Fungi - 0; Plants - 2; Viruses - 0; Other Eukaryotes - 0 (source: NCBI BLink). | chr1:10135451-10135987 FORWARD LENGTH=178	6e-55	211	0	176	341	12	178	0.822	0.763
313613	295	AT1G29600.1	389	| Symbols: | Zinc finger C-x8-C-x5-C-x3-H type family protein | chr1:10344046-10346243 FORWARD LENGTH=389	1e-101	363	0	1	268	1	260	0.779	0.721
313633	281	AT1G29860.1	282	| Symbols: WRKY71, ATWRKY71 | WRKY DNA-binding protein 71 | chr1:10454482-10455652 FORWARD LENGTH=282	1e-103	372	0	1	281	1	282	0.711	0.679
313639	1188	AT1G29940.1	1178	| Symbols: NRPA2 | nuclear RNA polymerase A2 | chr1:10479322-10486670 REVERSE LENGTH=1178	0	2278	0	1	1185	1	1178	0.954	0.931
313641	169	AT1G29960.1	169	| Symbols: | Peptidase S24/S26A/S26B/S26C family protein | chr1:10494813-10495851 FORWARD LENGTH=169	9e-89	322	0	1	169	1	169	0.941	0.917
313679	1495	AT1G30410.1	1468	| Symbols: ATMRP13, MRP13, ABCC12 | multidrug resistance-associated protein 13 | chr1:10739357-10747017 FORWARD LENGTH=1468	0	2697	0	1	1495	1	1468	0.905	0.888
313692	581	AT1G30520.1	560	| Symbols: AAE14 | acyl-activating enzyme 14 | chr1:10811039-10813546 FORWARD LENGTH=560	0	1071	0	1	581	1	560	0.924	0.893
313693	454	AT1G30530.1	453	| Symbols: UGT78D1 | UDP-glucosyl transferase 78D1 | chr1:10814917-10816374 FORWARD LENGTH=453	0	773	0	1	452	1	450	0.883	0.854
313702	564	AT1G30640.1	562	| Symbols: | Protein kinase family protein | chr1:10861297-10864700 FORWARD LENGTH=562	0	1099	0	1	559	1	559	0.98	0.962
313705	264	AT1G30670.1	264	| Symbols: | basic helix-loop-helix (bHLH) DNA-binding superfamily protein | chr1:10879311-10880188 REVERSE LENGTH=264	1e-128	455	0	1	264	1	264	0.928	0.872
313733	631	AT1G30900.1	631	| Symbols: VSR6, VSR3;3, BP80-3;3 | VACUOLAR SORTING RECEPTOR 6 | chr1:10997275-11000543 FORWARD LENGTH=631	0	1289	0	1	631	1	631	0.989	0.979
313743	244	AT1G31040.1	243	| Symbols: | PLATZ transcription factor family protein | chr1:11069793-11072182 REVERSE LENGTH=243	1e-121	430	0	17	244	16	243	0.925	0.908
313748	822	AT5G45400.1	853	| Symbols: RPA70C, ATRPA70C | Replication factor-A protein 1-related | chr5:18398990-18401644 FORWARD LENGTH=853	0	1436	0	1	822	1	853	0.874	0.829
313750	678	AT1G31690.1	677	| Symbols: | Copper amine oxidase family protein | chr1:11343980-11347767 FORWARD LENGTH=677	0	1270	0	1	675	1	675	0.926	0.904
313754	780	AT1G31740.1	786	| Symbols: BGAL15 | beta-galactosidase 15 | chr1:11365285-11369908 REVERSE LENGTH=786	0	1540	0	2	780	24	786	0.967	0.946
313803	636	AT1G32300.1	595	| Symbols: | D-arabinono-1,4-lactone oxidase family protein | chr1:11651342-11653365 FORWARD LENGTH=595	0	1067	0	1	564	1	563	0.934	0.915
313807	315	AT1G32350.1	318	| Symbols: AOX1D | alternative oxidase 1D | chr1:11667237-11668569 REVERSE LENGTH=318	1e-171	598	0	1	315	1	318	0.921	0.903
313816	615	AT1G32450.1	614	| Symbols: NRT1.5 | nitrate transporter 1.5 | chr1:11715337-11719807 REVERSE LENGTH=614	0	1132	0	1	589	1	588	0.939	0.934
313821	281	AT1G32510.1	283	| Symbols: ANAC011, NAC011 | NAC domain containing protein 11 | chr1:11757000-11758118 FORWARD LENGTH=283	1e-142	501	0	1	281	1	283	0.898	0.866
313836	1951	AT1G32750.1	1919	| Symbols: HAF01, HAF1, HAC13, GTD1, TAF1 | HAC13 protein (HAC13) | chr1:11846385-11856261 REVERSE LENGTH=1919	0	3323	0	1	1951	1	1919	0.869	0.848
313838	81	AT1G32763.1	81	| Symbols: | Cysteine-rich protein | chr1:11860486-11860891 REVERSE LENGTH=81	1e-37	151	0	1	81	1	81	0.951	0.889
313839	363	AT1G32770.1	358	| Symbols: ANAC012, SND1, NST3, NAC012 | NAC domain containing protein 12 | chr1:11865343-11866950 REVERSE LENGTH=358	0	641	0	1	340	1	338	0.938	0.918
313855	352	AT1G33030.1	352	| Symbols: | O-methyltransferase family protein | chr1:11964885-11966212 REVERSE LENGTH=352	0	632	0	1	352	1	352	0.909	0.872
313859	647	AT1G33060.1	648	| Symbols: ANAC014, NAC014 | NAC 014 | chr1:11975518-11978493 REVERSE LENGTH=648	0	1129	0	1	647	1	648	0.893	0.857
313871	525	AT1G33260.1	349	| Symbols: | Protein kinase superfamily protein | chr1:12064796-12066114 FORWARD LENGTH=349	0	647	0	1	342	1	343	0.942	0.921
313884	395	AT1G33430.1	395	| Symbols: | Galactosyltransferase family protein | chr1:12124438-12126052 REVERSE LENGTH=395	0	780	0	1	395	1	395	0.957	0.947
313906	184	AT1G33820.1	182	| Symbols: | unknown protein; Has 46 Blast hits to 44 proteins in 25 species: Archae - 0; Bacteria - 8; Metazoa - 18; Fungi - 1; Plants - 6; Viruses - 0; Other Eukaryotes - 13 (source: NCBI BLink). | chr1:12278438-12279451 REVERSE LENGTH=182	2e-76	281	0	1	184	1	182	0.88	0.848
313907	255	AT1G33870.1	252	| Symbols: | P-loop containing nucleoside triphosphate hydrolases superfamily protein | chr1:12301325-12302467 REVERSE LENGTH=252	1e-125	444	0	1	234	1	234	0.944	0.915
313911	326	AT1G33900.1	326	| Symbols: | P-loop containing nucleoside triphosphate hydrolases superfamily protein | chr1:12311518-12313518 REVERSE LENGTH=326	1e-176	614	0	1	326	1	326	0.948	0.926
313917	187	AT1G34010.1	182	| Symbols: | unknown protein; BEST Arabidopsis thaliana protein match is: unknown protein (TAIR:AT1G22790.2); Has 74 Blast hits to 74 proteins in 12 species: Archae - 0; Bacteria - 0; Metazoa - 0; Fungi - 0; Plants - 74; Viruses - 0; Other Eukaryotes - 0 (source: NCBI BLink). | chr1:12359821-12360838 REVERSE LENGTH=182	1e-63	239	0	29	187	29	182	0.807	0.783
313922	321	AT1G34065.1	345	| Symbols: SAMC2 | S-adenosylmethionine carrier 2 | chr1:12398717-12401036 REVERSE LENGTH=345	1e-165	577	0	14	321	38	345	0.929	0.909
313927	403	AT1G34140.1	407	| Symbols: PAB1 | poly(A) binding protein 1 | chr1:12433356-12434735 REVERSE LENGTH=407	0	655	0	1	403	1	396	0.852	0.805
313929	562	AT1G34160.1	581	| Symbols: | Tetratricopeptide repeat (TPR)-like superfamily protein | chr1:12441393-12443225 FORWARD LENGTH=581	0	984	0	1	557	1	554	0.916	0.862
313937	778	AT1G14650.2	785	| Symbols: | SWAP (Suppressor-of-White-APricot)/surp domain-containing protein / ubiquitin family protein | chr1:5028077-5030520 FORWARD LENGTH=785	0	1184	0	1	778	1	785	0.797	0.787
313939	478	AT1G34270.1	477	| Symbols: | Exostosin family protein | chr1:12492571-12494514 REVERSE LENGTH=477	0	838	0	1	478	1	477	0.881	0.86
313950	498	AT1G34540.1	498	| Symbols: CYP94D1 | cytochrome P450, family 94, subfamily D, polypeptide 1 | chr1:12637054-12638550 FORWARD LENGTH=498	0	918	0	23	498	23	498	0.952	0.929
313952	206	AT1G34570.1	208	| Symbols: | Essential protein Yae1, N-terminal | chr1:12655297-12656444 REVERSE LENGTH=208	4e-86	313	0	1	206	1	208	0.813	0.784
313960	364	AT1G31260.1	364	| Symbols: ZIP10 | zinc transporter 10 precursor | chr1:11175559-11177362 REVERSE LENGTH=364	1e-178	622	0	1	364	1	364	0.887	0.843
313968	108	AT1G31175.1	118	| Symbols: | unknown protein; Has 20 Blast hits to 20 proteins in 10 species: Archae - 0; Bacteria - 0; Metazoa - 0; Fungi - 0; Plants - 20; Viruses - 0; Other Eukaryotes - 0 (source: NCBI BLink). | chr1:11140549-11140905 FORWARD LENGTH=118	7e-32	132	0	1	108	1	118	0.703	0.636
313975	290	AT1G31530.1	283	| Symbols: | DNAse I-like superfamily protein | chr1:11281188-11282468 REVERSE LENGTH=283	1e-96	349	0	5	288	10	283	0.721	0.641
313993	172	AT1G31320.1	172	| Symbols: LBD4 | LOB domain-containing protein 4 | chr1:11213107-11214032 FORWARD LENGTH=172	5e-75	276	0	1	172	1	172	0.797	0.797
313994	412	AT1G31310.1	383	| Symbols: | hydroxyproline-rich glycoprotein family protein | chr1:11198565-11200025 REVERSE LENGTH=383	1e-103	370	0	1	404	1	383	0.578	0.569
313998	249	AT1G34770.1	237	| Symbols: | CONTAINS InterPro DOMAIN/s: MAGE protein (InterPro:IPR002190); Has 1274 Blast hits to 1260 proteins in 85 species: Archae - 0; Bacteria - 0; Metazoa - 1104; Fungi - 45; Plants - 49; Viruses - 0; Other Eukaryotes - 76 (source: NCBI BLink). | chr1:12746624-12748449 FORWARD LENGTH=237	1e-127	452	0	1	249	1	237	0.94	0.908
314017	137	AT1G35400.1	157	| Symbols: | Protein of unknown function (DUF1184) | chr1:13018289-13019051 FORWARD LENGTH=157	5e-52	199	0	1	137	1	157	0.75	0.681
314020	84	AT1G35435.1	82	| Symbols: | Putative membrane lipoprotein | chr1:13032806-13033247 REVERSE LENGTH=82	1e-33	137	0	1	80	1	80	0.9	0.775
314047	399	AT1G36070.1	418	| Symbols: | Transducin/WD40 repeat-like superfamily protein | chr1:13467164-13470386 REVERSE LENGTH=418	0	793	0	1	399	19	418	0.97	0.948
314056	154	AT1G36340.1	154	| Symbols: UBC31 | ubiquitin-conjugating enzyme 31 | chr1:13683791-13684924 REVERSE LENGTH=154	1e-52	201	0	1	154	1	154	0.74	0.656
314057	83	AT1G36380.1	84	| Symbols: | unknown protein; LOCATED IN: endomembrane system; EXPRESSED IN: 23 plant structures; EXPRESSED DURING: 15 growth stages; Has 14 Blast hits to 14 proteins in 6 species: Archae - 0; Bacteria - 0; Metazoa - 0; Fungi - 0; Plants - 14; Viruses - 0; Other Eukaryotes - 0 (source: NCBI BLink). | chr1:13700917-13701346 FORWARD LENGTH=84	2e-31	130	0	15	82	17	84	0.971	0.941
314063	135	AT1G36980.1	135	| Symbols: | unknown protein; CONTAINS InterPro DOMAIN/s: Uncharacterised protein family UPF0220 (InterPro:IPR007919); Has 424 Blast hits to 424 proteins in 159 species: Archae - 0; Bacteria - 0; Metazoa - 228; Fungi - 120; Plants - 62; Viruses - 0; Other Eukaryotes - 14 (source: NCBI BLink). | chr1:14025084-14026727 FORWARD LENGTH=135	8e-74	271	0	1	135	1	135	1	1
314088	449	AT1G43020.1	445	| Symbols: | Protein of unknown function, DUF547 | chr1:16155417-16157773 FORWARD LENGTH=445	0	643	0	21	449	21	443	0.826	0.76
314093	567	AT1G43245.1	558	| Symbols: | SET domain-containing protein | chr1:16308982-16310883 REVERSE LENGTH=558	0	842	0	1	558	1	556	0.8	0.762
314116	227	AT1G44010.1	227	| Symbols: | unknown protein; BEST Arabidopsis thaliana protein match is: unknown protein (TAIR:AT1G15640.1); Has 211 Blast hits to 210 proteins in 16 species: Archae - 0; Bacteria - 0; Metazoa - 0; Fungi - 0; Plants - 211; Viruses - 0; Other Eukaryotes - 0 (source: NCBI BLink). | chr1:16714656-16715504 FORWARD LENGTH=227	1e-100	360	0	1	223	1	222	0.879	0.803
314128	406	AT1G44318.1	406	| Symbols: hemb2 | Aldolase superfamily protein | chr1:16831016-16833916 FORWARD LENGTH=406	0	755	0	1	406	1	406	0.931	0.904
314132	271	AT1G44542.1	271	| Symbols: | Cyclase family protein | chr1:16865145-16866573 REVERSE LENGTH=271	1e-137	485	0	1	271	1	271	0.904	0.863
314159	485	AT1G45191.2	512	| Symbols: BGLU1 | Glycosyl hydrolase superfamily protein | chr1:17116044-17119076 FORWARD LENGTH=512	0	891	0	1	472	1	492	0.917	0.874
314163	457	AT1G45233.2	452	| Symbols: THO5, AtTHO5 | THO complex, subunit 5 | chr1:17152956-17154662 FORWARD LENGTH=452	0	748	0	1	455	1	452	0.859	0.807
314186	192	AT1G47271.1	193	| Symbols: | Cystathionine beta-synthase (CBS) family protein | chr1:17328856-17330343 FORWARD LENGTH=193	1e-104	373	0	1	192	1	193	0.974	0.948
314187	80	AT1G47278.2	91	| Symbols: | unknown protein; FUNCTIONS IN: molecular_function unknown; INVOLVED IN: biological_process unknown; LOCATED IN: cellular_component unknown; Has 37 Blast hits to 37 proteins in 14 species: Archae - 0; Bacteria - 0; Metazoa - 0; Fungi - 0; Plants - 36; Viruses - 0; Other Eukaryotes - 1 (source: NCBI BLink). | chr1:17331263-17331726 FORWARD LENGTH=91	2e-42	166	0	1	80	12	91	1	1
314188	80	AT1G47280.1	80	| Symbols: | unknown protein; FUNCTIONS IN: molecular_function unknown; INVOLVED IN: biological_process unknown; LOCATED IN: endomembrane system; EXPRESSED IN: 9 plant structures; EXPRESSED DURING: L mature pollen stage, M germinated pollen stage, 4 anthesis, C globular stage, petal differentiation and expansion stage; Has 6 Blast hits to 6 proteins in 2 species: Archae - 0; Bacteria - 0; Metazoa…	3e-22	100	0	1	80	1	80	0.688	0.65
314194	340	AT3G61350.1	358	| Symbols: SKIP4 | SKP1 interacting partner 4 | chr3:22703203-22704374 FORWARD LENGTH=358	1e-162	568	0	1	340	1	358	0.832	0.802
314222	183	AT1G47760.1	184	| Symbols: AGL102 | AGAMOUS-like 102 | chr1:17572451-17573159 FORWARD LENGTH=184	1e-67	252	0	1	178	1	178	0.775	0.736
314223	363	AT1G47765.1	385	| Symbols: | F-box and associated interaction domains-containing protein | chr1:17574906-17576092 REVERSE LENGTH=385	1e-113	404	0	1	363	1	384	0.687	0.581
314227	491	AT1G47840.1	493	| Symbols: HXK3 | hexokinase 3 | chr1:17616243-17618859 REVERSE LENGTH=493	0	917	0	1	491	1	493	0.947	0.899
314229	415	AT1G47870.1	396	| Symbols: E2FC, ATE2F2, ATE2FC | winged-helix DNA-binding transcription factor family protein | chr1:17634937-17637557 FORWARD LENGTH=396	0	714	0	1	415	1	396	0.887	0.863
314235	321	AT1G47990.1	321	| Symbols: ATGA2OX4, GA2OX4 | gibberellin 2-oxidase 4 | chr1:17698655-17700834 FORWARD LENGTH=321	0	653	0	1	321	1	321	0.984	0.978
314240	370	AT1G48060.1	353	| Symbols: | F-box and associated interaction domains-containing protein | chr1:17728295-17729448 FORWARD LENGTH=353	1e-161	563	0	25	370	14	353	0.859	0.793
314249	89	AT1G48140.1	89	| Symbols: | dolichol-phosphate mannosyltransferase-related | chr1:17783402-17783914 FORWARD LENGTH=89	9e-47	181	0	1	89	1	89	1	0.989
314252	192	AT1G48175.1	182	| Symbols: emb2191 | Cytidine/deoxycytidylate deaminase family protein | chr1:17790957-17792066 FORWARD LENGTH=182	3e-90	327	0	4	192	1	182	0.868	0.847
314253	244	AT1G48180.1	239	| Symbols: | unknown protein; BEST Arabidopsis thaliana protein match is: unknown protein (TAIR:AT1G51670.1); Has 39 Blast hits to 39 proteins in 2 species: Archae - 0; Bacteria - 0; Metazoa - 0; Fungi - 0; Plants - 39; Viruses - 0; Other Eukaryotes - 0 (source: NCBI BLink). | chr1:17792525-17793717 REVERSE LENGTH=239	1e-111	397	0	1	244	1	239	0.852	0.799
314258	375	AT1G48230.1	367	| Symbols: | nodulin MtN21 /EamA-like transporter family protein | chr1:17806264-17808604 FORWARD LENGTH=367	0	665	0	1	375	1	367	0.891	0.888
314259	285	AT1G48240.1	265	| Symbols: ATNPSN12, NPSN12 | novel plant snare 12 | chr1:17809223-17811656 REVERSE LENGTH=265	1e-142	499	0	1	285	1	265	0.919	0.895
314295	423	AT1G48605.1	201	| Symbols: ATHAL3B, HAL3B, HAL3 | Flavoprotein | chr1:17969395-17970080 REVERSE LENGTH=201	1e-116	414	0	222	423	1	201	0.99	0.965
314320	382	AT1G48910.1	383	| Symbols: YUC10 | Flavin-containing monooxygenase family protein | chr1:18091681-18093774 FORWARD LENGTH=383	0	744	0	1	381	1	381	0.966	0.94
314327	335	AT1G48980.1	331	| Symbols: | 2-oxoglutarate (2OG) and Fe(II)-dependent oxygenase superfamily protein | chr1:18118715-18120511 FORWARD LENGTH=331	1e-158	554	0	1	332	1	331	0.892	0.855
314341	266	AT1G49180.2	376	| Symbols: | protein kinase family protein | chr1:18184814-18187444 REVERSE LENGTH=376	1e-142	501	0	1	258	2	259	0.957	0.926
314348	700	AT1G49270.1	699	| Symbols: | Protein kinase superfamily protein | chr1:18227334-18230227 REVERSE LENGTH=699	0	864	0	135	700	133	699	0.813	0.798
314350	81	AT1G49310.1	82	| Symbols: | unknown protein; FUNCTIONS IN: molecular_function unknown; INVOLVED IN: biological_process unknown; LOCATED IN: endomembrane system; EXPRESSED IN: 9 plant structures; EXPRESSED DURING: LP.04 four leaves visible, petal differentiation and expansion stage; Has 11 Blast hits to 11 proteins in 6 species: Archae - 0; Bacteria - 0; Metazoa - 0; Fungi - 0; Plants - 11; Viruses - 0; Other Eu…	9e-32	131	0	2	81	3	82	0.813	0.788
314359	152	AT1G49405.1	152	| Symbols: | Uncharacterised protein family (UPF0497) | chr1:18284335-18284947 REVERSE LENGTH=152	3e-55	210	0	1	124	1	124	0.855	0.847
314363	70	AT1G49435.1	71	| Symbols: LCR16 | low-molecular-weight cysteine-rich 16 | chr1:18299494-18299862 REVERSE LENGTH=71	7e-28	118	0	1	70	1	71	0.859	0.746
314367	174	AT2G06500.1	582	| Symbols: | hAT family dimerisation domain | chr2:2580718-2583223 REVERSE LENGTH=582	2e-34	141	0	2	165	411	575	0.6	0.448
314370	168	AT1G49475.1	190	| Symbols: | AP2/B3-like transcriptional factor family protein | chr1:18312983-18313748 FORWARD LENGTH=190	5e-68	253	0	1	167	4	186	0.814	0.749
314380	353	AT1G49610.1	354	| Symbols: | F-box family protein | chr1:18361679-18363192 REVERSE LENGTH=354	1e-135	478	0	1	353	1	354	0.785	0.71
314403	835	AT1G49900.1	917	| Symbols: | C2H2 type zinc finger transcription factor family | chr1:18474108-18477643 REVERSE LENGTH=917	0	859	0	1	835	1	917	0.624	0.556
314408	129	AT1G49975.1	129	| Symbols: | INVOLVED IN: photosynthesis; LOCATED IN: photosystem I, chloroplast, thylakoid membrane; EXPRESSED IN: 20 plant structures; EXPRESSED DURING: 13 growth stages; CONTAINS InterPro DOMAIN/s: Photosystem I reaction centre subunit N (InterPro:IPR008796); Has 34 Blast hits to 34 proteins in 14 species: Archae - 0; Bacteria - 0; Metazoa - 0; Fungi - 0; Plants - 34; Viruses - 0; Other Eukary…	4e-68	252	0	1	129	1	129	0.977	0.977
314421	232	AT1G50170.1	225	| Symbols: ATSIRB, SIRB | sirohydrochlorin ferrochelatase B | chr1:18582087-18583514 FORWARD LENGTH=225	4e-98	353	0	3	232	2	225	0.819	0.793
314430	517	AT1G50310.1	517	| Symbols: ATSTP9, STP9 | sugar transporter 9 | chr1:18635984-18638110 FORWARD LENGTH=517	0	939	0	22	517	22	517	0.938	0.923
314445	672	AT1G50570.2	388	| Symbols: | Calcium-dependent lipid-binding (CaLB domain) family protein | chr1:18726400-18727566 REVERSE LENGTH=388	0	644	0	285	672	1	388	0.853	0.825
314447	311	AT1G50590.1	310	| Symbols: | RmlC-like cupins superfamily protein | chr1:18732378-18734053 REVERSE LENGTH=310	1e-175	610	0	1	311	1	310	0.965	0.958
314474	126	AT1G51020.1	82	| Symbols: | unknown protein; BEST Arabidopsis thaliana protein match is: unknown protein (TAIR:AT1G51010.1). | chr1:18913294-18913542 FORWARD LENGTH=82	7e-21	95.5	0	1	58	1	58	0.845	0.776
314496	514	AT1G51340.2	515	| Symbols: | MATE efflux family protein | chr1:19032021-19034681 FORWARD LENGTH=515	0	924	0	1	514	2	515	0.914	0.905
314503	796	AT1G51405.1	487	| Symbols: | myosin-related | chr1:19057780-19059582 FORWARD LENGTH=487	0	810	0	1	474	1	487	0.873	0.842
314515	388	AT1G51530.1	391	| Symbols: | RNA-binding (RRM/RBD/RNP motifs) family protein | chr1:19109854-19112152 FORWARD LENGTH=391	1e-114	408	0	1	385	1	372	0.662	0.603
314546	345	AT1G51960.1	351	| Symbols: IQD27 | IQ-domain 27 | chr1:19310355-19311683 FORWARD LENGTH=351	1e-145	509	0	1	345	1	351	0.775	0.744
314547	650	AT1G51965.1	650	| Symbols: ABO5 | ABA Overly-Sensitive 5 | chr1:19312078-19314145 REVERSE LENGTH=650	0	1244	0	1	650	1	650	0.957	0.943
314552	314	AT1G52060.1	314	| Symbols: | Mannose-binding lectin superfamily protein | chr1:19359039-19360651 REVERSE LENGTH=314	1e-165	578	0	1	314	1	314	0.946	0.904
314555	837	AT1G52150.2	837	| Symbols: ATHB-15, ATHB15, CNA, ICU4 | Homeobox-leucine zipper family protein / lipid-binding START domain-containing protein | chr1:19409913-19413961 REVERSE LENGTH=837	0	1725	0	1	837	1	837	0.998	0.99
314605	633	AT1G52750.1	633	| Symbols: | alpha/beta-Hydrolases superfamily protein | chr1:19646785-19649208 REVERSE LENGTH=633	0	1192	0	1	633	1	633	0.948	0.912
314636	759	AT1G53110.1	439	| Symbols: | BEST Arabidopsis thaliana protein match is: proton pump interactor 2 (TAIR:AT3G15340.1); Has 9980 Blast hits to 7312 proteins in 825 species: Archae - 146; Bacteria - 1301; Metazoa - 3338; Fungi - 830; Plants - 588; Viruses - 42; Other Eukaryotes - 3735 (source: NCBI BLink). | chr1:19790434-19792016 FORWARD LENGTH=439	1e-163	571	0	1	434	1	439	0.751	0.697
314643	510	AT1G53190.2	494	| Symbols: | RING/U-box superfamily protein | chr1:19838072-19840003 FORWARD LENGTH=494	0	929	0	17	510	1	494	0.931	0.925
314644	612	AT1G53200.1	613	| Symbols: | unknown protein; Has 21 Blast hits to 21 proteins in 9 species: Archae - 0; Bacteria - 2; Metazoa - 0; Fungi - 0; Plants - 19; Viruses - 0; Other Eukaryotes - 0 (source: NCBI BLink). | chr1:19840486-19843169 REVERSE LENGTH=613	0	1046	0	18	612	32	613	0.896	0.841
314652	82	AT1G53282.1	80	| Symbols: | Plant thionin family protein | chr1:19868004-19868335 REVERSE LENGTH=80	3e-18	86.7	0	30	82	28	80	0.811	0.736
314657	149	AT1G53325.1	168	| Symbols: | F-box associated ubiquitination effector family protein | chr1:19895227-19895733 REVERSE LENGTH=168	2e-67	251	0	2	149	21	168	0.885	0.845
314659	338	AT1G53345.1	325	| Symbols: | unknown protein; INVOLVED IN: biological_process unknown; LOCATED IN: endomembrane system; EXPRESSED IN: 8 plant structures; EXPRESSED DURING: 4 anthesis, F mature embryo stage, petal differentiation and expansion stage, E expanded cotyledon stage, D bilateral stage; BEST Arabidopsis thaliana protein match is: unknown protein (TAIR:AT5G09580.1); Has 201 Blast hits to 201 proteins in …	0	639	0	1	329	1	324	0.964	0.942
314675	731	AT1G53590.1	751	| Symbols: NTMC2TYPE6.1, NTMC2T6.1 | Calcium-dependent lipid-binding (CaLB domain) family protein | chr1:19996556-20000127 FORWARD LENGTH=751	0	1214	0	23	720	23	740	0.866	0.843
314676	828	AT1G53600.1	717	| Symbols: | Tetratricopeptide repeat (TPR)-like superfamily protein | chr1:20001263-20003416 FORWARD LENGTH=717	0	1364	0	1	717	1	717	0.943	0.909
314680	222	AT1G53640.1	290	| Symbols: | unknown protein; FUNCTIONS IN: molecular_function unknown; INVOLVED IN: biological_process unknown; LOCATED IN: endomembrane system; EXPRESSED IN: 20 plant structures; EXPRESSED DURING: 11 growth stages; Has 1186 Blast hits to 678 proteins in 89 species: Archae - 0; Bacteria - 50; Metazoa - 731; Fungi - 92; Plants - 226; Viruses - 4; Other Eukaryotes - 83 (source: NCBI BLink). | chr1…	4e-39	157	0	1	110	1	111	0.757	0.685
314697	585	AT1G53840.1	586	| Symbols: ATPME1, PME1 | pectin methylesterase 1 | chr1:20101533-20103458 FORWARD LENGTH=586	0	998	0	1	585	1	586	0.862	0.84
314700	216	AT1G53870.1	217	| Symbols: | Protein of unknown function (DUF567) | chr1:20112295-20113057 FORWARD LENGTH=217	1e-110	393	0	1	216	1	217	0.94	0.899
314703	381	AT1G53920.1	385	| Symbols: GLIP5 | GDSL-motif lipase 5 | chr1:20137725-20139637 FORWARD LENGTH=385	0	715	0	1	381	7	385	0.935	0.911
314711	157	AT1G54050.1	155	| Symbols: | HSP20-like chaperones superfamily protein | chr1:20179558-20180122 REVERSE LENGTH=155	2e-53	204	0	1	133	1	131	0.827	0.812
314716	152	AT1G54095.1	150	| Symbols: | Protein of unknown function (DUF1677) | chr1:20193271-20193723 FORWARD LENGTH=150	2e-66	247	0	1	151	1	149	0.868	0.808
314728	96	AT1G54210.1	96	| Symbols: APG12, ATG12A, ATATG12 | Ubiquitin-like superfamily protein | chr1:20241278-20242020 FORWARD LENGTH=96	3e-50	192	0	1	96	1	96	0.969	0.969
314742	287	AT1G55140.1	237	| Symbols: | Ribonuclease III family protein | chr1:20572503-20574332 REVERSE LENGTH=237	1e-112	401	0	1	287	1	237	0.748	0.724
314745	188	AT2G15025.1	185	| Symbols: | Beta-galactosidase related protein | chr2:6501147-6501704 REVERSE LENGTH=185	5e-55	210	0	1	188	1	185	0.649	0.622
314752	879	AT1G55250.1	900	| Symbols: HUB2 | histone mono-ubiquitination 2 | chr1:20607214-20612302 FORWARD LENGTH=900	0	1530	0	1	879	1	900	0.871	0.85
314757	2638	AT1G55325.1	1921	| Symbols: GCT | RNA polymerase II transcription mediators | chr1:20637594-20646875 FORWARD LENGTH=1921	0	3318	0	703	2627	4	1914	0.876	0.857
314765	120	AT1G55475.1	120	| Symbols: | unknown protein; FUNCTIONS IN: molecular_function unknown; INVOLVED IN: biological_process unknown; LOCATED IN: endomembrane system; BEST Arabidopsis thaliana protein match is: unknown protein (TAIR:AT3G13480.1); Has 35333 Blast hits to 34131 proteins in 2444 species: Archae - 798; Bacteria - 22429; Metazoa - 974; Fungi - 991; Plants - 531; Viruses - 0; Other Eukaryotes - 9610 (sourc…	8e-44	171	0	1	120	1	120	0.808	0.767
314794	515	AT1G55800.1	314	| Symbols: | Domain of unknown function (DUF2431) | chr1:20856922-20858235 REVERSE LENGTH=314	1e-125	446	0	120	435	2	283	0.774	0.726
314795	1037	AT1G55820.1	575	| Symbols: | Kinase-related protein of unknown function (DUF1296) | chr1:20864397-20867418 FORWARD LENGTH=575	0	875	0	455	1037	7	575	0.796	0.781
314800	689	AT1G55870.1	689	| Symbols: ATPARN, AHG2 | Polynucleotidyl transferase, ribonuclease H-like superfamily protein | chr1:20895663-20898359 FORWARD LENGTH=689	0	1295	0	1	689	1	689	0.93	0.904
314809	385	AT1G55960.1	403	| Symbols: | Polyketide cyclase/dehydrase and lipid transport superfamily protein | chr1:20927962-20929825 REVERSE LENGTH=403	1e-170	593	0	4	385	7	403	0.796	0.771
314862	294	AT1G54680.2	219	| Symbols: | unknown protein; FUNCTIONS IN: molecular_function unknown; INVOLVED IN: biological_process unknown; EXPRESSED IN: 22 plant structures; EXPRESSED DURING: 13 growth stages; BEST Arabidopsis thaliana protein match is: unknown protein (TAIR:AT5G27290.1); Has 30201 Blast hits to 17322 proteins in 780 species: Archae - 12; Bacteria - 1396; Metazoa - 17338; Fungi - 3422; Plants - 5037; Viru…	1e-105	376	0	72	294	1	219	0.874	0.825
314874	334	AT1G54870.1	335	| Symbols: | NAD(P)-binding Rossmann-fold superfamily protein | chr1:20459011-20460417 FORWARD LENGTH=335	1e-174	608	0	1	334	1	335	0.913	0.89
314878	352	AT1G54930.1	353	| Symbols: | GRF zinc finger / Zinc knuckle protein | chr1:20478267-20479671 REVERSE LENGTH=353	1e-158	554	0	1	352	1	350	0.861	0.807
314880	652	AT1G54960.1	606	| Symbols: ANP2, MAPKKK2, NP2 | NPK1-related protein kinase 2 | chr1:20500058-20503587 FORWARD LENGTH=606	0	1080	0	46	652	1	606	0.885	0.873
314892	184	AT5G35540.1	189	| Symbols: | unknown protein; BEST Arabidopsis thaliana protein match is: unknown protein (TAIR:AT5G27260.1); Has 1807 Blast hits to 1807 proteins in 277 species: Archae - 0; Bacteria - 0; Metazoa - 736; Fungi - 347; Plants - 385; Viruses - 0; Other Eukaryotes - 339 (source: NCBI BLink). | chr5:13722137-13722993 FORWARD LENGTH=189	1e-64	241	0	1	166	1	189	0.701	0.67
314913	78	AT1G56418.1	79	| Symbols: | unknown protein; FUNCTIONS IN: molecular_function unknown; INVOLVED IN: biological_process unknown; LOCATED IN: endomembrane system; Has 30201 Blast hits to 17322 proteins in 780 species: Archae - 12; Bacteria - 1396; Metazoa - 17338; Fungi - 3422; Plants - 5037; Viruses - 0; Other Eukaryotes - 2996 (source: NCBI BLink). | chr1:21122071-21122448 FORWARD LENGTH=79	6e-35	142	0	1	77	1	77	0.909	0.87
314925	143	AT1G42700.1	149	| Symbols: | FUNCTIONS IN: molecular_function unknown; INVOLVED IN: response to cold; LOCATED IN: nucleus; BEST Arabidopsis thaliana protein match is: Plant transposase (Ptta/En/Spm family) (TAIR:AT1G40087.1); Has 10 Blast hits to 10 proteins in 3 species: Archae - 0; Bacteria - 0; Metazoa - 0; Fungi - 0; Plants - 10; Viruses - 0; Other Eukaryotes - 0 (source: NCBI BLink). | chr1:16066931-1606759…	3e-39	157	0	1	143	1	149	0.644	0.591
314930	611	AT1G56570.1	611	| Symbols: | Tetratricopeptide repeat (TPR)-like superfamily protein | chr1:21195804-21197721 FORWARD LENGTH=611	0	1222	0	1	611	1	611	0.979	0.956
314948	311	AT1G57560.1	314	| Symbols: AtMYB50, MYB50 | myb domain protein 50 | chr1:21316851-21317959 FORWARD LENGTH=314	1e-155	544	0	1	311	1	314	0.902	0.848
314953	387	AT1G57670.1	387	| Symbols: | Toll-Interleukin-Resistance (TIR) domain family protein | chr1:21357169-21359872 REVERSE LENGTH=387	1e-155	545	0	1	387	1	387	0.803	0.713
314966	578	AT1G57770.1	574	| Symbols: | FAD/NAD(P)-binding oxidoreductase family protein | chr1:21395254-21398135 FORWARD LENGTH=574	0	993	0	1	578	1	574	0.879	0.86
314969	387	AT1G64710.1	396	| Symbols: | GroES-like zinc-binding dehydrogenase family protein | chr1:24044638-24046313 FORWARD LENGTH=396	0	669	0	1	387	17	396	0.876	0.853
314992	212	AT1G64480.1	214	| Symbols: CBL8 | calcineurin B-like protein 8 | chr1:23948028-23949751 REVERSE LENGTH=214	1e-117	418	0	1	212	1	214	0.981	0.963
315007	477	AT1G64320.1	476	| Symbols: | myosin heavy chain-related | chr1:23869036-23870548 FORWARD LENGTH=476	0	745	0	1	477	1	476	0.839	0.811
315014	287	AT1G64200.1	237	| Symbols: VHA-E3 | vacuolar H+-ATPase subunit E isoform 3 | chr1:23828537-23830002 REVERSE LENGTH=237	1e-117	417	0	1	237	1	237	0.899	0.873
315015	118	AT1G64185.1	118	| Symbols: | Lactoylglutathione lyase / glyoxalase I family protein | chr1:23824527-23825152 FORWARD LENGTH=118	1e-62	233	0	1	118	1	118	0.966	0.958
315017	836	AT1G64170.1	811	| Symbols: ATCHX16, CHX16 | cation/H+ exchanger 16 | chr1:23815239-23818293 REVERSE LENGTH=811	0	1296	0	1	817	1	792	0.829	0.806
315021	107	AT1G64130.1	115	| Symbols: | Polyketide cyclase/dehydrase and lipid transport superfamily protein | chr1:23802559-23803533 FORWARD LENGTH=115	2e-46	179	0	1	107	1	115	0.826	0.783
315023	91	AT1G64107.1	91	| Symbols: | Putative membrane lipoprotein | chr1:23796203-23796555 REVERSE LENGTH=91	1e-33	137	0	1	91	1	91	0.758	0.725
315035	231	AT1G63970.1	231	| Symbols: ISPF, MECPS | isoprenoid F | chr1:23738923-23740336 REVERSE LENGTH=231	1e-112	400	0	16	231	16	231	0.968	0.958
315039	372	AT1G63910.1	370	| Symbols: AtMYB103, MYB103 | myb domain protein 103 | chr1:23719968-23721625 REVERSE LENGTH=370	1e-160	562	0	1	354	1	352	0.82	0.777
315042	548	AT1G63850.1	548	| Symbols: | BTB/POZ domain-containing protein | chr1:23696962-23698708 FORWARD LENGTH=548	0	1004	0	1	548	1	548	0.914	0.912
315054	767	AT1G63680.1	772	| Symbols: ATMURE, PDE316, MURE | acid-amino acid ligases;ligases;ATP binding;ATP binding;ligases | chr1:23614461-23617247 FORWARD LENGTH=772	0	1345	0	1	767	1	767	0.877	0.868
315060	273	AT1G63580.1	273	| Symbols: | Receptor-like protein kinase-related family protein | chr1:23577333-23578254 FORWARD LENGTH=273	1e-142	500	0	1	273	1	273	0.934	0.875
315069	780	AT1G63470.1	378	| Symbols: | AT hook motif DNA-binding family protein | chr1:23536831-23538863 REVERSE LENGTH=378	1e-145	513	0	358	742	1	378	0.743	0.738
315074	191	AT1G63410.1	208	| Symbols: | Protein of unknown function (DUF567) | chr1:23510075-23511997 REVERSE LENGTH=208	1e-104	372	0	1	188	1	188	0.968	0.941
315080	226	AT5G26110.1	226	| Symbols: | Protein kinase superfamily protein | chr5:9118239-9119352 REVERSE LENGTH=226	1e-128	454	0	1	226	1	226	0.991	0.969
315086	147	AT1G63220.1	147	| Symbols: | Calcium-dependent lipid-binding (CaLB domain) family protein | chr1:23449017-23450244 FORWARD LENGTH=147	2e-81	297	0	1	147	1	147	1	0.973
315087	176	AT1G63206.1	183	| Symbols: | Cystatin/monellin superfamily protein | chr1:23439642-23440650 FORWARD LENGTH=183	2e-71	264	0	1	175	1	180	0.8	0.75
315116	72	AT1G62886.1	72	| Symbols: | Nucleotide excision repair, TFIIH, subunit TTDA | chr1:23294413-23294710 FORWARD LENGTH=72	1e-32	134	0	1	72	1	72	0.944	0.889
315131	534	AT1G62710.1	486	| Symbols: BETA-VPE, BETAVPE | beta vacuolar processing enzyme | chr1:23224070-23226857 REVERSE LENGTH=486	0	924	0	1	534	1	486	0.867	0.845
315143	461	AT1G62540.1	457	| Symbols: FMO GS-OX2 | flavin-monooxygenase glucosinolate S-oxygenase 2 | chr1:23151870-23155427 FORWARD LENGTH=457	0	799	0	1	457	1	457	0.906	0.84
315144	324	AT1G62530.2	312	| Symbols: | Plant protein of unknown function (DUF863) | chr1:23146332-23147386 REVERSE LENGTH=312	1e-150	526	0	1	321	1	312	0.876	0.83
315176	1047	AT1G62130.1	1043	| Symbols: | AAA-type ATPase family protein | chr1:22962365-22968920 REVERSE LENGTH=1043	0	1534	0	1	1047	1	1040	0.799	0.74
315177	812	AT1G62085.1	461	| Symbols: | Mitochondrial transcription termination factor family protein | chr1:22948757-22950142 REVERSE LENGTH=461	0	666	0	377	796	9	428	0.862	0.802
315184	648	AT2G46450.1	649	| Symbols: ATCNGC12, CNGC12 | cyclic nucleotide-gated channel 12 | chr2:19065845-19068364 FORWARD LENGTH=649	0	1150	0	1	648	1	649	0.914	0.859
315187	147	AT1G62000.1	148	| Symbols: | unknown protein; FUNCTIONS IN: molecular_function unknown; INVOLVED IN: biological_process unknown; LOCATED IN: endomembrane system; BEST Arabidopsis thaliana protein match is: unknown protein (TAIR:AT1G62080.1); Has 163 Blast hits to 56 proteins in 10 species: Archae - 0; Bacteria - 4; Metazoa - 109; Fungi - 6; Plants - 37; Viruses - 0; Other Eukaryotes - 7 (source: NCBI BLink). | c…	3e-36	147	0	1	101	1	101	0.832	0.733
315190	445	AT1G61960.1	457	| Symbols: | Mitochondrial transcription termination factor family protein | chr1:22902239-22903612 FORWARD LENGTH=457	0	783	0	1	445	1	457	0.908	0.862
315208	105	AT1G61688.1	105	| Symbols: | Defensin-like (DEFL) family protein | chr1:22780793-22781353 REVERSE LENGTH=105	7e-35	141	0	1	105	1	105	0.748	0.664
315221	586	AT1G61560.1	583	| Symbols: MLO6, ATMLO6 | Seven transmembrane MLO family protein | chr1:22708875-22712032 REVERSE LENGTH=583	0	1065	0	1	586	1	583	0.904	0.894
315222	374	AT1G61540.1	402	| Symbols: | Galactose oxidase/kelch repeat superfamily protein | chr1:22702498-22703706 FORWARD LENGTH=402	1e-137	483	0	16	374	27	402	0.751	0.688
315228	303	AT1G61290.1	303	| Symbols: SYP124, ATSYP124 | syntaxin of plants 124 | chr1:22605188-22606216 FORWARD LENGTH=303	1e-158	553	0	1	303	1	303	0.908	0.891
315244	326	AT1G61110.1	323	| Symbols: anac025, NAC025 | NAC domain containing protein 25 | chr1:22516730-22518055 FORWARD LENGTH=323	1e-163	571	0	1	326	1	323	0.862	0.862
315245	896	AT1G61100.1	808	| Symbols: | disease resistance protein (TIR class), putative | chr1:22508831-22512122 REVERSE LENGTH=808	0	1120	0	149	896	66	808	0.789	0.767
315251	252	AT1G61060.1	267	| Symbols: | F-box family protein | chr1:22488548-22489711 REVERSE LENGTH=267	1e-107	384	0	4	252	8	267	0.829	0.726
315258	429	AT1G60960.1	425	| Symbols: IRT3, ATIRT3 | iron regulated transporter 3 | chr1:22445410-22447060 REVERSE LENGTH=425	0	682	0	1	429	1	425	0.83	0.811
315285	286	AT1G60650.2	292	| Symbols: | RNA-binding (RRM/RBD/RNP motifs) family protein with retrovirus zinc finger-like domain | chr1:22340089-22342148 FORWARD LENGTH=292	1e-122	435	0	1	286	1	292	0.825	0.791
315293	374	AT1G60570.1	381	| Symbols: | Galactose oxidase/kelch repeat superfamily protein | chr1:22311836-22312981 FORWARD LENGTH=381	1e-136	479	0	1	374	1	381	0.75	0.669
315311	454	AT1G60260.1	478	| Symbols: BGLU5 | beta glucosidase 5 | chr1:22218879-22221394 REVERSE LENGTH=478	0	820	0	3	454	38	478	0.892	0.862
315325	381	AT1G60060.1	386	| Symbols: | Serine/threonine-protein kinase WNK (With No Lysine)-related | chr1:22139282-22141585 FORWARD LENGTH=386	0	662	0	1	381	1	386	0.863	0.861
315326	373	AT1G60050.1	374	| Symbols: | Nodulin MtN21 /EamA-like transporter family protein | chr1:22121550-22123702 REVERSE LENGTH=374	0	712	0	1	373	1	374	0.971	0.963
315379	150	AT1G58460.1	177	| Symbols: | unknown protein; Has 35 Blast hits to 35 proteins in 8 species: Archae - 0; Bacteria - 0; Metazoa - 0; Fungi - 0; Plants - 35; Viruses - 0; Other Eukaryotes - 0 (source: NCBI BLink). | chr1:21721404-21722429 FORWARD LENGTH=177	7e-50	192	0	1	150	1	177	0.601	0.59
315392	1418	AT1G58050.1	1417	| Symbols: | RNA helicase family protein | chr1:21478590-21487839 REVERSE LENGTH=1417	0	2212	0	1	1418	1	1417	0.825	0.779
315393	80	AT1G58055.1	79	| Symbols: | Defensin-like (DEFL) family protein | chr1:21488741-21489064 FORWARD LENGTH=79	1e-27	117	0	1	79	1	79	0.797	0.734
315410	1278	AT1G58230.1	2604	| Symbols: | binding | chr1:21566331-21578865 FORWARD LENGTH=2604	0	2554	0	1	1278	1325	2604	0.971	0.962
315417	528	AT1G58260.1	530	| Symbols: CYP79C2, CYP79C3P | cytochrome p450 79c2 | chr1:21605752-21607995 FORWARD LENGTH=530	0	963	0	1	527	1	529	0.913	0.871
315436	649	AT1G57820.1	645	| Symbols: VIM1, ORTH2 | Zinc finger (C3HC4-type RING finger) family protein | chr1:21414342-21417902 REVERSE LENGTH=645	0	1143	0	1	647	1	643	0.888	0.857
315447	2540	AT1G64790.1	2610	| Symbols: ILA | ILITYHIA | chr1:24065232-24081908 REVERSE LENGTH=2610	0	4717	0	1	2540	1	2610	0.911	0.905
315468	488	AT1G65040.2	460	| Symbols: | RING/U-box superfamily protein | chr1:24160105-24163365 REVERSE LENGTH=460	0	793	0	1	487	1	460	0.828	0.813
315469	567	AT1G65060.1	561	| Symbols: 4CL3 | 4-coumarate:CoA ligase 3 | chr1:24167385-24171457 REVERSE LENGTH=561	0	1045	0	1	567	1	561	0.926	0.914
315473	247	AT2G44870.1	248	| Symbols: | unknown protein; FUNCTIONS IN: molecular_function unknown; INVOLVED IN: biological_process unknown; LOCATED IN: chloroplast; EXPRESSED IN: 22 plant structures; EXPRESSED DURING: 15 growth stages; Has 39 Blast hits to 39 proteins in 18 species: Archae - 0; Bacteria - 2; Metazoa - 0; Fungi - 0; Plants - 37; Viruses - 0; Other Eukaryotes - 0 (source: NCBI BLink). | chr2:18503250-1850442…	1e-104	373	0	1	247	1	248	0.789	0.773
315474	1099	AT1G65110.1	1094	| Symbols: | Ubiquitin carboxyl-terminal hydrolase-related protein | chr1:24183959-24188330 REVERSE LENGTH=1094	0	1816	0	19	1099	7	1094	0.89	0.839
315475	91	AT1G65113.1	92	| Symbols: SCRL2 | SCR-like 2 | chr1:24189464-24189837 FORWARD LENGTH=92	3e-42	166	0	1	91	1	92	0.935	0.87
315476	314	AT1G65140.1	317	| Symbols: | Ubiquitin carboxyl-terminal hydrolase family protein | chr1:24201620-24203226 FORWARD LENGTH=317	1e-150	526	0	1	314	1	317	0.871	0.823
315482	378	AT1G65250.1	372	| Symbols: | Protein kinase superfamily protein | chr1:24234432-24235550 FORWARD LENGTH=372	1e-137	486	0	1	376	1	372	0.728	0.662
315487	473	AT1G65240.1	475	| Symbols: | Eukaryotic aspartyl protease family protein | chr1:24230963-24233349 REVERSE LENGTH=475	0	865	0	1	471	1	471	0.941	0.909
315497	160	ATCG00810.1	160	| Symbols: RPL22 | ribosomal protein L22 | chrC:83467-83949 REVERSE LENGTH=160	9e-91	328	0	1	160	1	160	0.988	0.988
315511	215	ATCG00530.1	229	| Symbols: YCF10 | CemA-like proton extrusion protein-related | chrC:60741-61430 FORWARD LENGTH=229	1e-116	414	0	1	215	1	229	0.917	0.908
315521	734	ATCG00340.1	734	| Symbols: PSAB | Photosystem I, PsaA/PsaB protein | chrC:37375-39579 REVERSE LENGTH=734	0	1464	0	1	734	1	734	0.984	0.984
315523	353	ATCG00270.1	353	| Symbols: PSBD | photosystem II reaction center protein D | chrC:32711-33772 FORWARD LENGTH=353	0	695	0	1	353	1	353	0.969	0.969
315547	750	ATCG00350.1	750	| Symbols: PSAA | Photosystem I, PsaA/PsaB protein | chrC:39605-41857 REVERSE LENGTH=750	0	1488	0	1	750	1	750	0.981	0.979
315557	172	ATCG00670.1	196	| Symbols: CLPP1, PCLPP | plastid-encoded CLP P | chrC:69910-71882 REVERSE LENGTH=196	3e-90	327	0	1	172	1	196	0.872	0.857
315571	81	AT1G65352.1	81	| Symbols: | Putative membrane lipoprotein | chr1:24277772-24278298 FORWARD LENGTH=81	1e-39	157	0	1	81	1	81	0.988	0.901
315582	450	AT1G65450.1	450	| Symbols: | HXXXD-type acyl-transferase family protein | chr1:24315875-24318895 FORWARD LENGTH=450	0	897	0	1	450	1	450	0.982	0.958
315588	587	AT5G51280.1	591	| Symbols: | DEAD-box protein abstrakt, putative | chr5:20841456-20843645 FORWARD LENGTH=591	0	1154	0	1	587	5	591	0.966	0.956
315601	545	AT1G65630.1	559	| Symbols: DegP3 | DegP protease 3 | chr1:24406542-24409068 REVERSE LENGTH=559	0	798	0	4	544	3	552	0.799	0.717
315605	590	AT1G65710.1	455	| Symbols: | unknown protein; INVOLVED IN: N-terminal protein myristoylation; EXPRESSED IN: cultured cell; BEST Arabidopsis thaliana protein match is: unknown protein (TAIR:AT5G37010.1); Has 2241 Blast hits to 1776 proteins in 164 species: Archae - 0; Bacteria - 29; Metazoa - 1759; Fungi - 94; Plants - 93; Viruses - 17; Other Eukaryotes - 249 (source: NCBI BLink). | chr1:24437057-24438424 REVERSE…	1e-134	474	0	1	446	1	442	0.624	0.6
315612	321	AT1G66490.1	360	| Symbols: | F-box and associated interaction domains-containing protein | chr1:24809421-24810549 REVERSE LENGTH=360	1e-102	370	0	1	309	4	360	0.651	0.566
315619	107	AT1G65845.1	104	| Symbols: | unknown protein; FUNCTIONS IN: molecular_function unknown; INVOLVED IN: biological_process unknown; LOCATED IN: endomembrane system; Has 9 Blast hits to 9 proteins in 2 species: Archae - 0; Bacteria - 0; Metazoa - 0; Fungi - 0; Plants - 9; Viruses - 0; Other Eukaryotes - 0 (source: NCBI BLink). | chr1:24493332-24493782 REVERSE LENGTH=104	3e-11	63.5	0	1	77	1	74	0.532	0.494
315636	417	AT1G65985.1	456	| Symbols: | Plant protein of unknown function (DUF247) | chr1:24562578-24568470 REVERSE LENGTH=456	1e-123	437	0	3	417	11	456	0.64	0.541
315648	112	AT1G35500.1	138	| Symbols: | unknown protein; BEST Arabidopsis thaliana protein match is: unknown protein (TAIR:AT1G35614.1); Has 8 Blast hits to 8 proteins in 2 species: Archae - 0; Bacteria - 0; Metazoa - 0; Fungi - 0; Plants - 8; Viruses - 0; Other Eukaryotes - 0 (source: NCBI BLink). | chr1:13066087-13066596 FORWARD LENGTH=138	3e-21	96.7	0	1	79	1	92	0.652	0.609
315690	353	AT3G17710.1	368	| Symbols: | F-box and associated interaction domains-containing protein | chr3:6055597-6056703 FORWARD LENGTH=368	1e-132	469	0	5	347	4	364	0.759	0.657
315701	194	AT1G66740.1	196	| Symbols: AtSP7, SP7, SGA2, ASF1A | ASF1 like histone chaperone | chr1:24892586-24893548 FORWARD LENGTH=196	2e-96	348	0	1	194	1	196	0.918	0.883
315717	319	AT1G66940.1	332	| Symbols: | protein kinase-related | chr1:24973201-24974684 REVERSE LENGTH=332	1e-143	503	0	1	319	1	323	0.833	0.796
315734	412	AT1G67150.2	412	| Symbols: | Plant protein of unknown function (DUF247) | chr1:25122588-25124607 FORWARD LENGTH=412	0	753	0	1	412	1	412	0.913	0.883
315745	1031	AT1G67310.1	1016	| Symbols: | Calmodulin-binding transcription activator protein with CG-1 and Ankyrin domains | chr1:25198182-25203126 REVERSE LENGTH=1016	0	1638	0	6	1031	1	1016	0.825	0.788
315746	727	AT1G67320.3	490	| Symbols: | DNA primase, large subunit family | chr1:25205520-25208966 REVERSE LENGTH=490	0	775	0	275	727	1	490	0.83	0.806
315769	787	AT1G67530.2	782	| Symbols: | ARM repeat superfamily protein | chr1:25308229-25311081 FORWARD LENGTH=782	0	1490	0	1	787	1	782	0.952	0.934
315776	163	AT1G67600.1	163	| Symbols: | Acid phosphatase/vanadium-dependent haloperoxidase-related protein | chr1:25336701-25337455 REVERSE LENGTH=163	2e-81	297	0	1	163	1	163	0.926	0.883
315784	985	AT1G67690.1	710	| Symbols: | Zincin-like metalloproteases family protein | chr1:25369086-25373730 FORWARD LENGTH=710	0	1318	0	1	671	1	709	0.934	0.913
315791	85	AT1G67775.1	86	| Symbols: CLE8 | CLAVATA3/ESR-RELATED 8 | chr1:25411436-25411696 REVERSE LENGTH=86	7e-24	105	0	1	85	1	86	0.733	0.651
315794	584	AT1G67790.1	576	| Symbols: | unknown protein; BEST Arabidopsis thaliana protein match is: unknown protein (TAIR:AT3G01680.1); Has 208 Blast hits to 125 proteins in 13 species: Archae - 0; Bacteria - 0; Metazoa - 0; Fungi - 0; Plants - 208; Viruses - 0; Other Eukaryotes - 0 (source: NCBI BLink). | chr1:25417542-25420099 REVERSE LENGTH=576	0	1030	0	1	584	1	576	0.909	0.86
315818	316	AT1G68090.1	316	| Symbols: ANNAT5, ANN5 | annexin 5 | chr1:25519442-25520774 REVERSE LENGTH=316	0	643	0	1	316	1	316	0.987	0.975
315838	646	AT1G68210.1	755	| Symbols: APRR6, PRR6 | pseudo-response regulator 6 | chr1:25565983-25569302 FORWARD LENGTH=755	1e-149	524	0	220	644	311	752	0.746	0.626
315840	163	AT1G68230.2	162	| Symbols: | Reticulon family protein | chr1:25572185-25572921 FORWARD LENGTH=162	9e-75	275	0	1	162	1	162	0.87	0.858
315868	103	AT1G68500.1	93	| Symbols: | unknown protein; BEST Arabidopsis thaliana protein match is: unknown protein (TAIR:AT1G25422.1); Has 16 Blast hits to 16 proteins in 6 species: Archae - 0; Bacteria - 0; Metazoa - 0; Fungi - 0; Plants - 16; Viruses - 0; Other Eukaryotes - 0 (source: NCBI BLink). | chr1:25702041-25702322 FORWARD LENGTH=93	5e-25	109	0	50	102	41	93	0.981	0.962
315881	137	AT1G68630.1	161	| Symbols: | PLAC8 family protein | chr1:25768653-25769458 FORWARD LENGTH=161	7e-74	271	0	1	137	1	161	0.845	0.832
315886	75	AT1G68680.1	75	| Symbols: | unknown protein; FUNCTIONS IN: molecular_function unknown; INVOLVED IN: biological_process unknown; LOCATED IN: chloroplast; EXPRESSED IN: 23 plant structures; EXPRESSED DURING: 16 growth stages; Has 20 Blast hits to 20 proteins in 11 species: Archae - 0; Bacteria - 0; Metazoa - 0; Fungi - 0; Plants - 20; Viruses - 0; Other Eukaryotes - 0 (source: NCBI BLink). | chr1:25785627-2578662…	6e-36	145	0	1	75	1	75	0.973	0.973
315891	252	AT1G68725.1	248	| Symbols: AGP19, ATAGP19 | arabinogalactan protein 19 | chr1:25809298-25810130 FORWARD LENGTH=248	9e-17	84	0	206	252	202	248	0.915	0.872
315892	171	AT1G68730.1	170	| Symbols: | Zim17-type zinc finger protein | chr1:25810321-25811128 REVERSE LENGTH=170	7e-83	302	0	1	171	1	170	0.907	0.86
315894	1032	AT1G68750.1	1032	| Symbols: ATPPC4, PPC4 | phosphoenolpyruvate carboxylase 4 | chr1:25822942-25828104 REVERSE LENGTH=1032	0	1978	0	1	1032	1	1032	0.944	0.93
315900	352	AT1G68800.1	356	| Symbols: BRC2, TCP12 | TCP domain protein 12 | chr1:25847306-25848471 REVERSE LENGTH=356	1e-127	453	0	1	352	1	356	0.717	0.675
315903	562	AT1G68830.1	562	| Symbols: STN7 | STT7 homolog STN7 | chr1:25872654-25875473 REVERSE LENGTH=562	0	1104	0	1	562	1	562	0.961	0.956
315905	140	AT1G68845.1	138	| Symbols: | unknown protein; Has 2 Blast hits to 2 proteins in 1 species: Archae - 0; Bacteria - 0; Metazoa - 0; Fungi - 0; Plants - 2; Viruses - 0; Other Eukaryotes - 0 (source: NCBI BLink). | chr1:25882434-25882918 FORWARD LENGTH=138	4e-48	186	0	1	135	1	131	0.757	0.721
315930	1151	AT1G69220.1	836	| Symbols: SIK1 | Protein kinase superfamily protein | chr1:26020298-26026119 REVERSE LENGTH=836	0	1247	0	1	812	1	804	0.787	0.778
315935	210	AT1G69325.1	120	| Symbols: | Remorin family protein | chr1:26063205-26063736 FORWARD LENGTH=120	4e-50	194	0	91	210	1	120	0.858	0.817
315955	753	AT1G69526.2	307	| Symbols: | S-adenosyl-L-methionine-dependent methyltransferases superfamily protein | chr1:26131493-26132934 FORWARD LENGTH=307	1e-139	492	0	458	753	21	307	0.858	0.825
315967	230	AT1G69660.1	231	| Symbols: | TRAF-like family protein | chr1:26199623-26200603 REVERSE LENGTH=231	1e-112	401	0	1	230	1	230	0.922	0.835
315973	285	AT1G69720.1	285	| Symbols: HO3 | heme oxygenase 3 | chr1:26227178-26228419 FORWARD LENGTH=285	1e-152	532	0	1	285	1	285	0.923	0.909
315978	838	AT1G69770.1	839	| Symbols: CMT3 | chromomethylase 3 | chr1:26248496-26253519 REVERSE LENGTH=839	0	1349	0	1	838	1	839	0.85	0.791
315984	73	AT1G69825.1	73	| Symbols: | Encodes a defensin-like (DEFL) family protein. | chr1:26286496-26286929 FORWARD LENGTH=73	3e-34	140	0	1	73	1	73	0.945	0.89
315985	73	AT1G69828.1	74	| Symbols: | Defensin-like (DEFL) family protein | chr1:26287522-26287948 FORWARD LENGTH=74	8e-32	131	0	1	73	1	74	0.905	0.892
315987	286	AT1G69840.7	286	| Symbols: | SPFH/Band 7/PHB domain-containing membrane-associated protein family | chr1:26293932-26295150 REVERSE LENGTH=286	1e-157	549	0	1	286	1	286	0.937	0.934
316003	633	AT1G70110.1	666	| Symbols: | Concanavalin A-like lectin protein kinase family protein | chr1:26406238-26408323 REVERSE LENGTH=666	0	965	0	16	633	14	666	0.816	0.752
316004	179	AT1G70120.1	193	| Symbols: | Protein of unknown function (DUF1163) | chr1:26408921-26409597 FORWARD LENGTH=193	8e-72	266	0	18	179	34	193	0.871	0.816
316005	660	AT1G70130.1	656	| Symbols: | Concanavalin A-like lectin protein kinase family protein | chr1:26409743-26411801 REVERSE LENGTH=656	0	1180	0	17	660	16	656	0.919	0.894
316028	169	AT1G70400.1	170	| Symbols: | CONTAINS InterPro DOMAIN/s: NOSIC (InterPro:IPR012976); BEST Arabidopsis thaliana protein match is: pre-mRNA processing ribonucleoprotein binding region-containing protein (TAIR:AT1G60170.1); Has 479 Blast hits to 479 proteins in 178 species: Archae - 0; Bacteria - 0; Metazoa - 125; Fungi - 138; Plants - 124; Viruses - 0; Other Eukaryotes - 92 (source: NCBI BLink). | chr1:26532614-26…	8e-74	272	0	1	169	3	170	0.899	0.822
316029	405	AT1G71320.1	392	| Symbols: | F-box family protein | chr1:26882485-26883818 FORWARD LENGTH=392	1e-166	580	0	1	405	1	392	0.803	0.708
316069	174	AT1G70800.1	174	| Symbols: | Calcium-dependent lipid-binding (CaLB domain) family protein | chr1:26702757-26703650 FORWARD LENGTH=174	4e-81	296	0	13	174	13	174	0.951	0.87
316070	165	AT1G70810.1	165	| Symbols: | Calcium-dependent lipid-binding (CaLB domain) family protein | chr1:26704207-26705091 FORWARD LENGTH=165	3e-88	320	0	1	165	1	165	0.976	0.945
316075	149	AT1G70870.1	139	| Symbols: | Polyketide cyclase/dehydrase and lipid transport superfamily protein | chr1:26721020-26721563 REVERSE LENGTH=139	1e-66	248	0	1	149	1	139	0.859	0.846
316086	146	AT1G71000.1	165	| Symbols: | Chaperone DnaJ-domain superfamily protein | chr1:26769336-26770111 REVERSE LENGTH=165	7e-73	268	0	1	146	1	165	0.836	0.83
316118	329	AT1G71340.1	328	| Symbols: | PLC-like phosphodiesterases superfamily protein | chr1:26885556-26887321 REVERSE LENGTH=328	0	629	0	1	329	1	328	0.96	0.933
316127	130	AT1G71470.1	131	| Symbols: | unknown protein; BEST Arabidopsis thaliana protein match is: unknown protein (TAIR:AT3G22090.1); Has 11 Blast hits to 11 proteins in 3 species: Archae - 0; Bacteria - 0; Metazoa - 0; Fungi - 0; Plants - 10; Viruses - 0; Other Eukaryotes - 1 (source: NCBI BLink). | chr1:26930786-26931413 FORWARD LENGTH=131	1e-41	164	0	24	130	24	131	0.889	0.769
316133	297	AT1G71690.1	295	| Symbols: | Protein of unknown function (DUF579) | chr1:26947806-26949064 FORWARD LENGTH=295	1e-145	512	0	1	297	1	295	0.875	0.838
316139	664	AT1G71710.1	664	| Symbols: | DNAse I-like superfamily protein | chr1:26973796-26976774 REVERSE LENGTH=664	0	1144	0	1	664	1	664	0.867	0.848
316144	256	AT1G71760.1	259	| Symbols: | unknown protein; Has 92 Blast hits to 92 proteins in 41 species: Archae - 0; Bacteria - 0; Metazoa - 44; Fungi - 0; Plants - 32; Viruses - 0; Other Eukaryotes - 16 (source: NCBI BLink). | chr1:26989414-26990499 FORWARD LENGTH=259	1e-112	400	0	1	256	1	259	0.815	0.773
316163	326	AT1G71930.1	324	| Symbols: VND7, ANAC030 | vascular related NAC-domain protein 7 | chr1:27076205-27077829 FORWARD LENGTH=324	1e-171	598	0	1	326	1	324	0.905	0.88
316165	134	AT1G71950.1	136	| Symbols: | Proteinase inhibitor, propeptide | chr1:27080453-27081573 REVERSE LENGTH=136	2e-47	184	0	1	134	1	136	0.759	0.752
316170	499	AT1G72000.1	499	| Symbols: | Plant neutral invertase family protein | chr1:27103277-27105663 FORWARD LENGTH=499	0	981	0	1	499	1	499	0.956	0.942
316181	1080	AT1G72125.1	561	| Symbols: | Major facilitator superfamily protein | chr1:27134168-27136257 FORWARD LENGTH=561	0	988	0	524	1080	1	559	0.936	0.889
316182	535	AT1G72130.1	538	| Symbols: | Major facilitator superfamily protein | chr1:27137201-27139223 FORWARD LENGTH=538	0	907	0	1	535	1	538	0.883	0.835
316186	497	AT1G72160.1	490	| Symbols: | Sec14p-like phosphatidylinositol transfer family protein | chr1:27153823-27155609 REVERSE LENGTH=490	0	806	0	1	497	1	490	0.836	0.816
316194	1211	AT1G72250.2	1203	| Symbols: | Di-glucose binding protein with Kinesin motor domain | chr1:27192902-27198118 FORWARD LENGTH=1203	0	2177	0	1	1211	1	1203	0.901	0.888
316204	1310	AT1G72390.1	1325	| Symbols: | CONTAINS InterPro DOMAIN/s: Spt20 family (InterPro:IPR021950); Has 8778 Blast hits to 7244 proteins in 477 species: Archae - 6; Bacteria - 326; Metazoa - 4198; Fungi - 1506; Plants - 923; Viruses - 22; Other Eukaryotes - 1797 (source: NCBI BLink). | chr1:27245455-27251218 FORWARD LENGTH=1325	0	1859	0	1	1144	1	1159	0.832	0.806
316209	1029	AT1G72440.1	1043	| Symbols: EDA25, SWA2 | CCAAT-binding factor | chr1:27268325-27273596 REVERSE LENGTH=1043	0	1476	0	1	938	1	947	0.81	0.794
316211	644	AT1G72460.1	644	| Symbols: | Leucine-rich repeat protein kinase family protein | chr1:27279510-27281533 FORWARD LENGTH=644	0	1124	0	1	644	1	644	0.888	0.868
316221	428	AT1G72570.1	415	| Symbols: | Integrase-type DNA-binding superfamily protein | chr1:27331381-27333698 FORWARD LENGTH=415	0	690	0	1	428	1	415	0.84	0.798
316232	1228	AT1G72700.1	1228	| Symbols: | ATPase E1-E2 type family protein / haloacid dehalogenase-like hydrolase family protein | chr1:27366910-27371491 FORWARD LENGTH=1228	0	2471	0	1	1228	1	1228	0.97	0.967
316241	519	AT1G72810.1	516	| Symbols: | Pyridoxal-5'-phosphate-dependent enzyme family protein | chr1:27398760-27400393 REVERSE LENGTH=516	0	1035	0	1	519	1	516	0.969	0.961
316264	413	AT1G73140.1	413	| Symbols: TBL31 | Plant protein of unknown function (DUF828) | chr1:27502133-27503743 REVERSE LENGTH=413	0	805	0	1	413	1	413	0.954	0.937
316265	449	AT1G73150.1	461	| Symbols: GTE3 | global transcription factor group E3 | chr1:27504327-27505996 REVERSE LENGTH=461	0	633	0	1	416	1	428	0.79	0.764
316266	495	AT1G73160.1	486	| Symbols: | UDP-Glycosyltransferase superfamily protein | chr1:27506534-27507994 FORWARD LENGTH=486	0	868	0	1	475	1	476	0.908	0.889
316268	661	AT1G73170.1	666	| Symbols: | P-loop containing nucleoside triphosphate hydrolases superfamily protein | chr1:27511722-27514783 REVERSE LENGTH=666	0	1019	0	81	661	86	666	0.91	0.888
316284	942	AT1G73370.1	942	| Symbols: SUS6, ATSUS6 | sucrose synthase 6 | chr1:27584533-27588326 REVERSE LENGTH=942	0	1785	0	1	942	1	942	0.937	0.917
316296	155	AT1G73550.1	152	| Symbols: | Bifunctional inhibitor/lipid-transfer protein/seed storage 2S albumin superfamily protein | chr1:27647806-27648536 REVERSE LENGTH=152	2e-73	271	0	1	153	1	151	0.915	0.863
316299	168	AT1G73580.1	168	| Symbols: | Calcium-dependent lipid-binding (CaLB domain) family protein | chr1:27654841-27655518 FORWARD LENGTH=168	5e-87	316	0	1	168	1	168	0.952	0.929
316308	452	AT1G73655.1	234	| Symbols: | FKBP-like peptidyl-prolyl cis-trans isomerase family protein | chr1:27690468-27691781 REVERSE LENGTH=234	1e-118	422	0	1	234	1	233	0.936	0.893
316317	435	AT1G73740.1	431	| Symbols: | UDP-Glycosyltransferase superfamily protein | chr1:27734451-27736008 FORWARD LENGTH=431	0	768	0	1	406	1	405	0.948	0.933
316331	453	AT1G73875.1	454	| Symbols: | DNAse I-like superfamily protein | chr1:27781112-27784571 FORWARD LENGTH=454	0	842	0	1	453	1	454	0.934	0.91
316359	323	AT1G74140.5	320	| Symbols: | Rhomboid-related intramembrane serine protease family protein | chr1:27876928-27879584 FORWARD LENGTH=320	1e-109	390	0	1	323	1	320	0.747	0.663
316360	567	AT1G74150.1	569	| Symbols: | Galactose oxidase/kelch repeat superfamily protein | chr1:27880528-27883626 FORWARD LENGTH=569	0	998	0	1	564	1	550	0.897	0.867
316373	80	AT1G74340.1	80	| Symbols: | dolichol phosphate-mannose biosynthesis regulatory protein-related | chr1:27948288-27948654 REVERSE LENGTH=80	2e-33	137	0	1	80	1	80	0.875	0.875
316385	85	AT1G74458.1	94	| Symbols: | unknown protein; LOCATED IN: endomembrane system; Has 9 Blast hits to 9 proteins in 4 species: Archae - 0; Bacteria - 0; Metazoa - 0; Fungi - 0; Plants - 9; Viruses - 0; Other Eukaryotes - 0 (source: NCBI BLink). | chr1:27987071-27987551 FORWARD LENGTH=94	4e-36	145	0	1	85	11	94	0.895	0.837
316389	399	AT1G74490.1	399	| Symbols: | Protein kinase superfamily protein | chr1:27994760-27996496 REVERSE LENGTH=399	0	736	0	1	399	1	399	0.927	0.892
316417	543	AT1G74830.1	542	| Symbols: | Protein of unknown function, DUF593 | chr1:28113469-28115193 REVERSE LENGTH=542	0	902	0	1	543	1	542	0.857	0.824
316423	206	AT1G74890.1	206	| Symbols: ARR15 | response regulator 15 | chr1:28131590-28132710 REVERSE LENGTH=206	3e-75	277	0	1	205	1	205	0.751	0.732
316436	245	AT1G75050.1	246	| Symbols: | Pathogenesis-related thaumatin superfamily protein | chr1:28180116-28181062 FORWARD LENGTH=246	1e-138	489	0	1	245	1	246	0.992	0.98
316462	1435	AT1G75310.1	1448	| Symbols: AUL1 | auxin-like 1 protein | chr1:28261004-28266124 FORWARD LENGTH=1448	0	2231	0	1	1435	1	1448	0.815	0.783
316473	458	AT1G75420.1	463	| Symbols: | UDP-Glycosyltransferase superfamily protein | chr1:28305469-28307317 FORWARD LENGTH=463	0	816	0	1	458	1	463	0.929	0.901
316480	388	AT1G75470.1	381	| Symbols: ATPUP15, PUP15 | purine permease 15 | chr1:28330072-28331300 FORWARD LENGTH=381	1e-172	601	0	9	388	4	381	0.845	0.797
316494	196	AT1G75670.2	196	| Symbols: | DNA-directed RNA polymerases | chr1:28415378-28416505 REVERSE LENGTH=196	1e-109	390	0	1	196	1	196	0.98	0.964
316499	202	AT1G75720.1	197	| Symbols: | Plant protein of unknown function (DUF827) | chr1:28434648-28435318 REVERSE LENGTH=197	3e-92	334	0	1	202	1	197	0.876	0.847
316513	163	AT1G75870.1	165	| Symbols: | unknown protein; Has 10 Blast hits to 10 proteins in 5 species: Archae - 0; Bacteria - 0; Metazoa - 0; Fungi - 0; Plants - 10; Viruses - 0; Other Eukaryotes - 0 (source: NCBI BLink). | chr1:28486532-28487114 FORWARD LENGTH=165	2e-80	294	0	1	163	1	165	0.933	0.855
316514	673	AT1G75890.2	366	| Symbols: | GDSL-like Lipase/Acylhydrolase superfamily protein | chr1:28493051-28495047 FORWARD LENGTH=366	0	647	0	338	673	31	366	0.958	0.923
316515	688	AT1G75900.1	364	| Symbols: | GDSL-like Lipase/Acylhydrolase superfamily protein | chr1:28499179-28500943 FORWARD LENGTH=364	0	661	0	15	362	17	364	0.968	0.922
316517	899	AT1G75940.1	535	| Symbols: ATA27, BGLU20 | Glycosyl hydrolase superfamily protein | chr1:28511198-28514044 FORWARD LENGTH=535	0	947	0	367	886	3	522	0.892	0.877
316527	80	AT1G76065.1	80	| Symbols: | LYR family of Fe/S cluster biogenesis protein | chr1:28544899-28545306 REVERSE LENGTH=80	8e-39	154	0	1	80	1	80	0.975	0.95
316534	413	AT1G76130.1	413	| Symbols: ATAMY2, AMY2 | alpha-amylase-like 2 | chr1:28561647-28563914 FORWARD LENGTH=413	0	853	0	1	413	1	413	0.998	0.983
316541	122	AT1G76190.1	123	| Symbols: | SAUR-like auxin-responsive protein family | chr1:28592225-28592596 FORWARD LENGTH=123	2e-53	203	0	1	122	1	123	0.854	0.821
316562	186	AT1G76410.1	185	| Symbols: ATL8 | RING/U-box superfamily protein | chr1:28668915-28669472 FORWARD LENGTH=185	5e-82	300	0	1	184	1	184	0.87	0.864
316570	635	AT1G76490.1	642	| Symbols: HMG1, HMGR1, AtHMGR1 | hydroxy methylglutaryl CoA reductase 1 | chr1:28695801-28698206 FORWARD LENGTH=642	0	1097	0	1	629	1	634	0.891	0.879
316589	525	AT1G76710.2	492	| Symbols: ASHH1 | SET domain group 26 | chr1:28789887-28792371 REVERSE LENGTH=492	0	930	0	1	525	1	492	0.89	0.883
316610	109	AT1G76952.1	111	| Symbols: IDL5 | inflorescence deficient in abscission (IDA)-like 5 | chr1:28914387-28914952 REVERSE LENGTH=111	8e-41	161	0	1	109	1	111	0.955	0.892
316611	77	AT1G76955.1	78	| Symbols: | Expressed protein | chr1:28919172-28919536 REVERSE LENGTH=78	4e-29	122	0	1	77	1	78	0.821	0.795
316612	195	AT1G76965.1	187	| Symbols: | Encodes a Protease inhibitor/seed storage/LTP family protein | chr1:28921729-28922292 REVERSE LENGTH=187	3e-36	147	0	1	192	1	185	0.542	0.5
316620	834	AT1G77030.1	845	| Symbols: | hydrolases, acting on acid anhydrides, in phosphorus-containing anhydrides;ATP-dependent helicases;nucleic acid binding;ATP binding;RNA binding;helicases | chr1:28947887-28951526 REVERSE LENGTH=845	0	1416	0	1	764	1	763	0.924	0.908
316625	336	AT1G77100.1	336	| Symbols: | Peroxidase superfamily protein | chr1:28965772-28967066 REVERSE LENGTH=336	0	654	0	1	336	1	336	0.958	0.943
316635	214	AT1G77230.1	218	| Symbols: | Tetratricopeptide repeat (TPR)-like superfamily protein | chr1:29016129-29017873 FORWARD LENGTH=218	1e-107	385	0	1	214	1	218	0.917	0.885
316646	122	AT1G77350.2	122	| Symbols: | unknown protein; FUNCTIONS IN: molecular_function unknown; INVOLVED IN: biological_process unknown; LOCATED IN: endomembrane system; EXPRESSED IN: 23 plant structures; EXPRESSED DURING: 13 growth stages; CONTAINS InterPro DOMAIN/s: Protein of unknown function KRTCAP2 (InterPro:IPR018614); Has 35333 Blast hits to 34131 proteins in 2444 species: Archae - 798; Bacteria - 22429; Metazoa …	1e-42	167	0	1	122	1	122	0.746	0.73
316664	80	AT1G77525.1	79	| Symbols: | unknown protein; FUNCTIONS IN: molecular_function unknown; INVOLVED IN: biological_process unknown; LOCATED IN: endomembrane system; Has 30201 Blast hits to 17322 proteins in 780 species: Archae - 12; Bacteria - 1396; Metazoa - 17338; Fungi - 3422; Plants - 5037; Viruses - 0; Other Eukaryotes - 2996 (source: NCBI BLink). | chr1:29134031-29134438 REVERSE LENGTH=79	2e-25	110	0	1	79	1	79	0.747	0.646
316675	425	AT1G77630.1	423	| Symbols: | Peptidoglycan-binding LysM domain-containing protein | chr1:29173726-29175387 FORWARD LENGTH=423	0	743	0	1	423	1	423	0.898	0.884
316679	100	AT1G77682.1	105	| Symbols: | Plant thionin family protein | chr1:29196708-29197025 REVERSE LENGTH=105	4e-47	182	0	1	100	1	102	0.912	0.882
316691	332	AT1G77790.1	346	| Symbols: | Glycosyl hydrolase superfamily protein | chr1:29250692-29251976 REVERSE LENGTH=346	1e-179	623	0	1	331	12	343	0.958	0.91
316696	320	AT1G77855.1	317	| Symbols: | unknown protein; BEST Arabidopsis thaliana protein match is: unknown protein (TAIR:AT1G22030.1); Has 120 Blast hits to 120 proteins in 17 species: Archae - 0; Bacteria - 0; Metazoa - 0; Fungi - 0; Plants - 120; Viruses - 0; Other Eukaryotes - 0 (source: NCBI BLink). | chr1:29277244-29278388 REVERSE LENGTH=317	1e-140	496	0	1	320	1	317	0.822	0.803
316706	413	AT1G77960.1	420	| Symbols: | unknown protein; BEST Arabidopsis thaliana protein match is: unknown protein (TAIR:AT1G28630.4); Has 13187 Blast hits to 6837 proteins in 407 species: Archae - 0; Bacteria - 447; Metazoa - 4509; Fungi - 1333; Plants - 399; Viruses - 45; Other Eukaryotes - 6454 (source: NCBI BLink). | chr1:29310465-29312973 REVERSE LENGTH=420	1e-143	505	0	3	411	2	418	0.684	0.651
316712	649	AT1G77990.1	677	| Symbols: AST56, SULTR2;2 | STAS domain / Sulfate transporter family | chr1:29317965-29323249 REVERSE LENGTH=677	0	1167	0	1	649	20	677	0.91	0.891
316714	332	AT1G78050.1	332	| Symbols: PGM | phosphoglycerate/bisphosphoglycerate mutase | chr1:29348095-29349592 FORWARD LENGTH=332	0	654	0	1	327	1	330	0.976	0.961
316716	449	AT1G78070.1	449	| Symbols: | Transducin/WD40 repeat-like superfamily protein | chr1:29355219-29358368 FORWARD LENGTH=449	0	865	0	1	449	1	449	0.944	0.922
316721	484	AT1G78130.1	490	| Symbols: UNE2 | Major facilitator superfamily protein | chr1:29400171-29401814 FORWARD LENGTH=490	0	868	0	1	483	1	484	0.907	0.895
316726	95	AT1G78172.1	95	| Symbols: | unknown protein; FUNCTIONS IN: molecular_function unknown; INVOLVED IN: biological_process unknown; LOCATED IN: cellular_component unknown; Has 30201 Blast hits to 17322 proteins in 780 species: Archae - 12; Bacteria - 1396; Metazoa - 17338; Fungi - 3422; Plants - 5037; Viruses - 0; Other Eukaryotes - 2996 (source: NCBI BLink). | chr1:29415530-29415921 FORWARD LENGTH=95	9e-27	114	0	1	66	1	66	0.909	0.879
316741	646	AT1G78380.1	219	| Symbols: ATGSTU19, GST8, GSTU19 | glutathione S-transferase TAU 19 | chr1:29486659-29487819 REVERSE LENGTH=219	1e-122	436	0	1	230	1	219	0.943	0.943
316746	331	AT1G78440.1	329	| Symbols: ATGA2OX1, GA2OX1 | Arabidopsis thaliana gibberellin 2-oxidase 1 | chr1:29511772-29512990 REVERSE LENGTH=329	1e-179	623	0	1	326	1	326	0.954	0.917
316754	132	AT1G78520.1	115	| Symbols: | Carbohydrate-binding X8 domain superfamily protein | chr1:29537976-29538656 REVERSE LENGTH=115	1e-53	204	0	1	108	1	108	0.926	0.907
316771	359	AT1G78710.1	359	| Symbols: TBL42 | TRICHOME BIREFRINGENCE-LIKE 42 | chr1:29602708-29604557 FORWARD LENGTH=359	0	671	0	1	359	1	359	0.933	0.903
316772	574	AT2G01280.1	548	| Symbols: MEE65 | Cyclin/Brf1-like TBP-binding protein | chr2:145676-148784 FORWARD LENGTH=548	0	660	0	1	527	1	498	0.717	0.662
316775	104	AT1G78790.1	104	| Symbols: | unknown protein; CONTAINS InterPro DOMAIN/s: Protein of unknown function DUF2008 (InterPro:IPR018552); Has 69 Blast hits to 69 proteins in 28 species: Archae - 0; Bacteria - 0; Metazoa - 33; Fungi - 0; Plants - 33; Viruses - 0; Other Eukaryotes - 3 (source: NCBI BLink). | chr1:29623930-29624785 REVERSE LENGTH=104	7e-44	171	0	1	104	1	104	0.846	0.827
316788	384	AT1G78915.1	385	| Symbols: | Tetratricopeptide repeat (TPR)-like superfamily protein | chr1:29667729-29671081 REVERSE LENGTH=385	0	677	0	1	384	3	385	0.904	0.885
316793	1556	AT1G78955.1	769	| Symbols: CAMS1 | camelliol C synthase 1 | chr1:29689153-29694255 REVERSE LENGTH=769	0	1476	0	1	761	1	761	0.954	0.934
316796	572	AT1G78990.1	455	| Symbols: | HXXXD-type acyl-transferase family protein | chr1:29713531-29714969 REVERSE LENGTH=455	0	847	0	118	572	1	455	0.936	0.895
316805	138	AT1G79070.1	138	| Symbols: | SNARE-associated protein-related | chr1:29745018-29745807 REVERSE LENGTH=138	7e-71	261	0	1	138	1	138	0.964	0.949
316812	238	AT1G79160.1	239	| Symbols: | unknown protein; BEST Arabidopsis thaliana protein match is: unknown protein (TAIR:AT1G16500.1); Has 104 Blast hits to 102 proteins in 13 species: Archae - 0; Bacteria - 0; Metazoa - 0; Fungi - 0; Plants - 104; Viruses - 0; Other Eukaryotes - 0 (source: NCBI BLink). | chr1:29779862-29780668 REVERSE LENGTH=239	1e-93	338	0	1	238	1	239	0.807	0.791
316818	558	AT1G79250.2	555	| Symbols: AGC1.7 | AGC kinase 1.7 | chr1:29810336-29812186 REVERSE LENGTH=555	0	940	0	1	558	1	555	0.844	0.837
316819	167	AT1G79260.1	166	| Symbols: | CONTAINS InterPro DOMAIN/s: Domain of unknown function DUF1794 (InterPro:IPR014878); Has 30201 Blast hits to 17322 proteins in 780 species: Archae - 12; Bacteria - 1396; Metazoa - 17338; Fungi - 3422; Plants - 5037; Viruses - 0; Other Eukaryotes - 2996 (source: NCBI BLink). | chr1:29813282-29814066 FORWARD LENGTH=166	2e-80	294	0	1	167	1	166	0.929	0.881
316828	546	AT1G79370.1	546	| Symbols: CYP79C1 | cytochrome P450, family 79, subfamily C, polypeptide 1 | chr1:29857934-29860163 FORWARD LENGTH=546	0	1067	0	1	546	1	546	0.967	0.949
316857	365	AT1G79650.2	365	| Symbols: RAD23, RAD23B | Rad23 UV excision repair protein family | chr1:29972406-29975132 REVERSE LENGTH=365	0	630	0	1	365	1	365	0.871	0.852
316895	190	AT1G80650.1	198	| Symbols: RTL1 | RNAse THREE-like protein 1 | chr1:30314609-30315600 FORWARD LENGTH=198	4e-52	200	0	50	178	64	196	0.82	0.774
316898	413	AT1G80620.1	414	| Symbols: | S15/NS1, RNA-binding protein | chr1:30305404-30307182 FORWARD LENGTH=414	1e-172	602	0	1	413	1	414	0.795	0.756
316902	258	AT1G80580.1	256	| Symbols: | Integrase-type DNA-binding superfamily protein | chr1:30293558-30294328 FORWARD LENGTH=256	4e-79	291	0	1	243	1	242	0.65	0.63
316907	462	AT1G80540.1	538	| Symbols: | unknown protein; BEST Arabidopsis thaliana protein match is: unknown protein (TAIR:AT2G12400.1); Has 175 Blast hits to 171 proteins in 20 species: Archae - 0; Bacteria - 0; Metazoa - 2; Fungi - 0; Plants - 171; Viruses - 0; Other Eukaryotes - 2 (source: NCBI BLink). | chr1:30281638-30284258 REVERSE LENGTH=538	0	809	0	1	462	1	538	0.773	0.76
316920	401	AT1G80400.1	407	| Symbols: | RING/U-box superfamily protein | chr1:30225864-30227360 FORWARD LENGTH=407	1e-163	572	0	1	401	1	407	0.758	0.729
316923	459	AT1G80370.1	461	| Symbols: CYCA2;4 | Cyclin A2;4 | chr1:30214694-30216861 FORWARD LENGTH=461	0	767	0	1	459	1	461	0.846	0.825
316927	355	AT1G80330.1	355	| Symbols: ATGA3OX4, GA3OX4 | gibberellin 3-oxidase 4 | chr1:30198061-30199537 REVERSE LENGTH=355	0	683	0	1	355	1	355	0.966	0.927
316935	137	AT1G80245.3	127	| Symbols: | Spc97 / Spc98 family of spindle pole body (SBP) component | chr1:30174547-30175217 FORWARD LENGTH=127	1e-45	177	0	1	116	1	116	0.819	0.759
316941	202	AT1G80190.1	201	| Symbols: PSF1 | partner of SLD five 1 | chr1:30159476-30161115 FORWARD LENGTH=201	1e-113	404	0	1	202	1	201	0.98	0.97
316945	163	AT1G80160.1	167	| Symbols: | Lactoylglutathione lyase / glyoxalase I family protein | chr1:30151101-30151930 FORWARD LENGTH=167	8e-88	318	0	3	163	2	162	0.975	0.95
316947	374	AT1G80140.1	336	| Symbols: | Pectin lyase-like superfamily protein | chr1:30146611-30148180 FORWARD LENGTH=336	0	646	0	31	374	1	336	0.936	0.924
316979	363	AT1G79780.1	187	| Symbols: | Uncharacterised protein family (UPF0497) | chr1:30015930-30016856 FORWARD LENGTH=187	9e-85	310	0	178	363	1	187	0.85	0.834
316997	138	AT3G01960.1	138	| Symbols: | unknown protein; Has 13 Blast hits to 13 proteins in 5 species: Archae - 0; Bacteria - 0; Metazoa - 0; Fungi - 0; Plants - 13; Viruses - 0; Other Eukaryotes - 0 (source: NCBI BLink). | chr3:324581-325087 REVERSE LENGTH=138	2e-72	267	0	1	138	1	138	0.971	0.92
317012	923	AT3G01810.3	921	| Symbols: | FUNCTIONS IN: molecular_function unknown; INVOLVED IN: biological_process unknown; EXPRESSED IN: 21 plant structures; EXPRESSED DURING: 13 growth stages; BEST Arabidopsis thaliana protein match is: nucleolar protein gar2-related (TAIR:AT2G42320.2). | chr3:289218-292557 FORWARD LENGTH=921	0	1466	0	1	923	1	921	0.838	0.805
317013	238	AT3G01800.1	267	| Symbols: | Ribosome recycling factor | chr3:286020-287543 FORWARD LENGTH=267	1e-111	399	0	1	238	4	267	0.838	0.808
317046	115	AT3G01435.1	115	| Symbols: | Expressed protein | chr3:166853-167984 REVERSE LENGTH=115	9e-63	234	0	1	115	1	115	0.991	0.974
317048	639	AT3G01420.1	639	| Symbols: ALPHA-DOX1, DOX1, DIOX1, PADOX-1 | Peroxidase superfamily protein | chr3:159689-162726 REVERSE LENGTH=639	0	1215	0	1	639	1	639	0.945	0.909
317076	725	AT3G01160.1	713	| Symbols: | FUNCTIONS IN: molecular_function unknown; INVOLVED IN: biological_process unknown; LOCATED IN: cytosol, nucleus; EXPRESSED IN: 22 plant structures; EXPRESSED DURING: 13 growth stages; CONTAINS InterPro DOMAIN/s: NUC153 (InterPro:IPR012580); Has 36638 Blast hits to 21323 proteins in 1057 species: Archae - 109; Bacteria - 2369; Metazoa - 13796; Fungi - 4858; Plants - 1657; Viruses - 48…	0	793	0	206	715	199	703	0.816	0.794
317081	509	AT3G01090.2	535	| Symbols: AKIN10, KIN10 | SNF1 kinase homolog 10 | chr3:31437-34143 REVERSE LENGTH=535	0	1006	0	1	492	24	518	0.99	0.982
317082	468	AT3G01080.1	423	| Symbols: WRKY58, ATWRKY58 | WRKY DNA-binding protein 58 | chr3:25507-27449 FORWARD LENGTH=423	1e-172	600	0	1	468	1	423	0.703	0.689
317083	173	AT3G01070.1	167	| Symbols: ENODL16, AtENODL16 | early nodulin-like protein 16 | chr3:19659-20444 FORWARD LENGTH=167	2e-63	238	0	24	164	25	165	0.915	0.887
317104	109	AT3G02242.1	111	| Symbols: | unknown protein; FUNCTIONS IN: molecular_function unknown; INVOLVED IN: biological_process unknown; LOCATED IN: endomembrane system; BEST Arabidopsis thaliana protein match is: unknown protein (TAIR:AT3G02240.1); Has 30201 Blast hits to 17322 proteins in 780 species: Archae - 12; Bacteria - 1396; Metazoa - 17338; Fungi - 3422; Plants - 5037; Viruses - 0; Other Eukaryotes - 2996 (sour…	6e-35	142	0	1	109	1	110	0.718	0.673
317170	97	AT3G02885.1	97	| Symbols: GASA5 | GAST1 protein homolog 5 | chr3:638323-639011 REVERSE LENGTH=97	2e-29	124	0	1	97	1	97	0.701	0.66
317188	272	AT3G03500.1	272	| Symbols: | TatD related DNase | chr3:832929-834350 FORWARD LENGTH=272	1e-147	517	0	1	272	1	272	0.941	0.934
317213	2033	AT3G03300.3	1388	| Symbols: DCL2 | dicer-like 2 | chr3:768020-774833 REVERSE LENGTH=1388	0	2434	0	729	2031	12	1386	0.896	0.877
317222	212	AT3G03405.1	193	| Symbols: | F-box associated ubiquitination effector family protein | chr3:809875-810795 REVERSE LENGTH=193	1e-66	249	0	1	212	1	193	0.712	0.642
317230	453	AT3G03480.1	454	| Symbols: CHAT | acetyl CoA:(Z)-3-hexen-1-ol acetyltransferase | chr3:828400-829863 REVERSE LENGTH=454	0	866	0	1	449	1	449	0.964	0.944
317232	458	AT3G03510.1	455	| Symbols: | Phototropic-responsive NPH3 family protein | chr3:836340-837707 FORWARD LENGTH=455	0	830	0	1	458	1	455	0.946	0.911
317234	538	AT3G03530.1	538	| Symbols: NPC4 | non-specific phospholipase C4 | chr3:842686-844970 REVERSE LENGTH=538	0	1030	0	1	538	1	538	0.952	0.929
317250	378	AT3G03690.1	378	| Symbols: UNE7 | Core-2/I-branching beta-1,6-N-acetylglucosaminyltransferase family protein | chr3:911494-913643 REVERSE LENGTH=378	0	675	0	1	378	1	378	0.884	0.873
317260	306	AT3G03800.1	306	| Symbols: SYP131, ATSYP131 | syntaxin of plants 131 | chr3:969314-971460 FORWARD LENGTH=306	1e-163	569	0	1	306	1	306	0.925	0.922
317262	80	AT3G03828.1	78	| Symbols: | unknown protein; FUNCTIONS IN: molecular_function unknown; INVOLVED IN: biological_process unknown; LOCATED IN: endomembrane system; BEST Arabidopsis thaliana protein match is: unknown protein (TAIR:AT5G43695.1); Has 30201 Blast hits to 17322 proteins in 780 species: Archae - 12; Bacteria - 1396; Metazoa - 17338; Fungi - 3422; Plants - 5037; Viruses - 0; Other Eukaryotes - 2996 (sour…	7e-30	125	0	4	80	1	78	0.833	0.833
317277	274	AT3G04000.1	272	| Symbols: | NAD(P)-binding Rossmann-fold superfamily protein | chr3:1035500-1036435 FORWARD LENGTH=272	1e-135	476	0	1	274	1	272	0.92	0.88
317287	205	AT3G04100.1	207	| Symbols: AGL57 | AGAMOUS-like 57 | chr3:1075299-1075922 FORWARD LENGTH=207	3e-93	337	0	2	182	3	183	0.956	0.901
317300	267	AT3G04310.1	269	| Symbols: | unknown protein; Has 44 Blast hits to 44 proteins in 12 species: Archae - 0; Bacteria - 0; Metazoa - 0; Fungi - 0; Plants - 44; Viruses - 0; Other Eukaryotes - 0 (source: NCBI BLink). | chr3:1141581-1142528 REVERSE LENGTH=269	1e-110	392	0	1	267	1	269	0.788	0.751
317308	440	AT3G04450.1	442	| Symbols: | Homeodomain-like superfamily protein | chr3:1184302-1186264 FORWARD LENGTH=442	0	676	0	1	440	1	442	0.815	0.779
317312	1123	AT3G04490.1	1118	| Symbols: | unknown protein; BEST Arabidopsis thaliana protein match is: unknown protein (TAIR:AT4G38092.1); Has 75 Blast hits to 64 proteins in 20 species: Archae - 0; Bacteria - 0; Metazoa - 36; Fungi - 0; Plants - 22; Viruses - 0; Other Eukaryotes - 17 (source: NCBI BLink). | chr3:1200816-1209713 FORWARD LENGTH=1118	0	1969	0	1	1123	25	1118	0.895	0.882
317317	80	AT3G04540.1	80	| Symbols: | Cysteine-rich protein | chr3:1223305-1223714 FORWARD LENGTH=80	1e-37	151	0	1	80	1	80	0.963	0.913
317350	611	AT3G04850.1	639	| Symbols: | Tesmin/TSO1-like CXC domain-containing protein | chr3:1332269-1335851 REVERSE LENGTH=639	0	889	0	1	611	1	636	0.783	0.743
317356	700	AT3G04910.1	700	| Symbols: WNK1, ZIK4, ATWNK1 | with no lysine (K) kinase 1 | chr3:1355084-1358057 FORWARD LENGTH=700	0	1272	0	1	700	1	700	0.896	0.886
317378	341	AT3G05100.1	336	| Symbols: | S-adenosyl-L-methionine-dependent methyltransferases superfamily protein | chr3:1424155-1425667 FORWARD LENGTH=336	1e-168	586	0	15	341	10	336	0.887	0.865
317389	547	AT3G05240.1	565	| Symbols: MEF19 | mitochondrial editing factor 19 | chr3:1493684-1495381 REVERSE LENGTH=565	0	1072	0	1	547	2	565	0.943	0.917
317405	887	AT3G05430.1	965	| Symbols: | Tudor/PWWP/MBT superfamily protein | chr3:1567745-1571037 FORWARD LENGTH=965	0	1405	0	1	887	97	965	0.831	0.794
317406	896	AT3G05470.1	884	| Symbols: | Actin-binding FH2 (formin homology 2) family protein | chr3:1579667-1582547 REVERSE LENGTH=884	0	1445	0	1	896	1	884	0.838	0.823
317410	461	AT3G05510.1	448	| Symbols: | Phospholipid/glycerol acyltransferase family protein | chr3:1595576-1598074 FORWARD LENGTH=448	0	785	0	1	455	1	448	0.897	0.879
317420	331	AT3G05600.1	331	| Symbols: | alpha/beta-Hydrolases superfamily protein | chr3:1623485-1624704 REVERSE LENGTH=331	0	664	0	1	331	1	331	0.976	0.961
317449	67	AT3G05890.1	54	| Symbols: RCI2B | Low temperature and salt responsive protein family | chr3:1758179-1758452 REVERSE LENGTH=54	1e-23	104	0	1	54	1	54	1	1
317457	507	AT3G05960.1	507	| Symbols: ATSTP6, STP6 | sugar transporter 6 | chr3:1783587-1785334 REVERSE LENGTH=507	0	935	0	1	507	1	507	0.937	0.929
317466	656	AT3G06030.1	651	| Symbols: ANP3, MAPKKK12, NP3 | NPK1-related protein kinase 3 | chr3:1818895-1822705 REVERSE LENGTH=651	0	1179	0	1	632	1	632	0.926	0.908
317476	554	AT3G06140.1	359	| Symbols: | RING/U-box superfamily protein | chr3:1856993-1858777 REVERSE LENGTH=359	1e-152	536	0	242	554	50	359	0.898	0.869
317478	341	AT3G06160.1	330	| Symbols: | AP2/B3-like transcriptional factor family protein | chr3:1864326-1867192 FORWARD LENGTH=330	1e-142	499	0	1	340	1	330	0.776	0.732
317484	175	AT3G06220.1	174	| Symbols: | AP2/B3-like transcriptional factor family protein | chr3:1883672-1884720 REVERSE LENGTH=174	4e-78	286	0	1	173	1	172	0.867	0.827
317521	372	AT3G06570.1	390	| Symbols: | Galactose oxidase/kelch repeat superfamily protein | chr3:2047369-2048541 REVERSE LENGTH=390	1e-133	471	0	1	368	4	386	0.721	0.655
317559	320	AT3G06970.1	317	| Symbols: | RNA-binding (RRM/RBD/RNP motifs) family protein | chr3:2199653-2201150 REVERSE LENGTH=317	6e-96	347	0	1	319	1	316	0.683	0.583
317561	70	AT3G06985.1	70	| Symbols: LCR44 | low-molecular-weight cysteine-rich 44 | chr3:2205392-2205706 FORWARD LENGTH=70	9e-27	114	0	1	70	1	70	0.857	0.743
317589	460	AT3G07320.1	460	| Symbols: | O-Glycosyl hydrolases family 17 protein | chr3:2332324-2333925 REVERSE LENGTH=460	0	860	0	13	460	14	460	0.944	0.924
317651	142	AT3G08000.1	143	| Symbols: | RNA-binding (RRM/RBD/RNP motifs) family protein | chr3:2555034-2555829 REVERSE LENGTH=143	2e-48	187	0	1	142	2	143	0.789	0.775
317662	235	AT3G08560.1	235	| Symbols: VHA-E2 | vacuolar H+-ATPase subunit E isoform 2 | chr3:2600130-2601907 FORWARD LENGTH=235	1e-105	378	0	1	235	1	235	0.834	0.834
317684	348	AT3G08810.1	343	| Symbols: | Galactose oxidase/kelch repeat superfamily protein | chr3:2675631-2676662 REVERSE LENGTH=343	1e-137	486	0	1	348	1	343	0.795	0.744
317692	374	AT3G08900.1	362	| Symbols: RGP3, RGP | reversibly glycosylated polypeptide 3 | chr3:2708347-2709714 REVERSE LENGTH=362	0	729	0	1	371	1	360	0.96	0.949
317700	1010	AT3G08960.1	1010	| Symbols: | ARM repeat superfamily protein | chr3:2730405-2736762 REVERSE LENGTH=1010	0	1941	0	1	1010	1	1010	0.961	0.946
317721	313	AT3G09190.1	345	| Symbols: | Concanavalin A-like lectin family protein | chr3:2821650-2822687 REVERSE LENGTH=345	1e-165	578	0	1	313	33	345	0.952	0.895
317726	506	AT3G09240.1	477	| Symbols: | Protein kinase protein with tetratricopeptide repeat domain | chr3:2835668-2837956 REVERSE LENGTH=477	0	920	0	38	506	9	477	0.962	0.949
317739	600	AT3G09360.1	604	| Symbols: | Cyclin/Brf1-like TBP-binding protein | chr3:2873796-2878432 FORWARD LENGTH=604	0	891	0	1	600	1	604	0.785	0.743
317751	437	AT3G09470.2	437	| Symbols: | Major facilitator superfamily protein | chr3:2911668-2914410 REVERSE LENGTH=437	0	835	0	1	437	1	437	0.961	0.95
317759	875	AT3G09560.3	904	| Symbols: | Lipin family protein | chr3:2934953-2938673 REVERSE LENGTH=904	0	1596	0	3	875	2	904	0.9	0.879
317768	781	AT3G09660.1	777	| Symbols: MCM8 | minichromosome maintenance 8 | chr3:2961314-2966166 REVERSE LENGTH=777	0	1439	0	1	768	1	764	0.928	0.91
317774	392	AT3G09730.1	397	| Symbols: | unknown protein; Has 1171 Blast hits to 1097 proteins in 212 species: Archae - 14; Bacteria - 83; Metazoa - 583; Fungi - 105; Plants - 149; Viruses - 14; Other Eukaryotes - 223 (source: NCBI BLink). | chr3:2984018-2986260 FORWARD LENGTH=397	1e-163	572	0	1	391	1	396	0.78	0.76
317800	344	AT1G36230.1	376	| Symbols: | unknown protein; Has 5786 Blast hits to 627 proteins in 69 species: Archae - 0; Bacteria - 5701; Metazoa - 46; Fungi - 22; Plants - 13; Viruses - 0; Other Eukaryotes - 4 (source: NCBI BLink). | chr1:13610985-13614051 REVERSE LENGTH=376	4e-81	298	0	15	342	41	374	0.628	0.513
317804	541	AT3G10030.1	542	| Symbols: | aspartate/glutamate/uridylate kinase family protein | chr3:3092277-3094831 REVERSE LENGTH=542	0	1013	0	1	541	1	542	0.919	0.912
317819	79	AT3G10195.1	81	| Symbols: | Putative membrane lipoprotein | chr3:3156630-3156976 REVERSE LENGTH=81	3e-27	116	0	1	61	1	63	0.937	0.921
317848	454	AT3G10480.1	447	| Symbols: ANAC050, NAC050 | NAC domain containing protein 50 | chr3:3264410-3266781 FORWARD LENGTH=447	0	712	0	1	454	1	447	0.797	0.782
317855	828	AT3G10550.1	840	| Symbols: MTM1, AtMTM1 | Myotubularin-like phosphatases II superfamily | chr3:3293210-3298452 REVERSE LENGTH=840	0	1484	0	31	828	21	840	0.9	0.893
317861	584	AT3G10600.1	584	| Symbols: CAT7 | cationic amino acid transporter 7 | chr3:3313969-3317162 FORWARD LENGTH=584	0	1065	0	1	584	1	584	0.926	0.913
317863	222	AT3G10620.1	216	| Symbols: ATNUDX26, NUDX26 | nudix hydrolase homolog 26 | chr3:3320263-3321565 FORWARD LENGTH=216	1e-103	370	0	1	222	1	216	0.86	0.829
317879	698	AT3G10810.1	496	| Symbols: | zinc finger (C3HC4-type RING finger) family protein | chr3:3381848-3384227 REVERSE LENGTH=496	1e-148	523	0	201	506	1	306	0.873	0.863
317880	413	AT3G10820.2	580	| Symbols: | Transcription elongation factor (TFIIS) family protein | chr3:3387358-3390693 FORWARD LENGTH=580	0	644	0	1	413	4	393	0.827	0.793
317881	469	AT3G10840.1	466	| Symbols: | alpha/beta-Hydrolases superfamily protein | chr3:3391207-3393281 REVERSE LENGTH=466	0	825	0	1	469	1	466	0.887	0.864
317898	197	AT3G10986.1	197	| Symbols: | Protein of unknown function (DUF567) | chr3:3444203-3445672 REVERSE LENGTH=197	1e-103	370	0	1	197	1	197	0.959	0.914
317922	537	AT3G11330.1	499	| Symbols: PIRL9 | plant intracellular ras group-related LRR 9 | chr3:3552330-3554695 REVERSE LENGTH=499	0	767	0	1	537	1	499	0.762	0.754
317933	438	AT3G11490.1	435	| Symbols: | rac GTPase activating protein | chr3:3617523-3619567 REVERSE LENGTH=435	0	704	0	28	438	26	435	0.869	0.857
317949	489	AT3G11680.1	488	| Symbols: | Aluminium activated malate transporter family protein | chr3:3686995-3689329 REVERSE LENGTH=488	0	855	0	1	489	1	488	0.89	0.863
317967	554	AT3G11870.1	554	| Symbols: | Endoribonuclease/protein kinase IRE1-like | chr3:3746998-3749093 REVERSE LENGTH=554	0	670	0	1	554	1	554	0.729	0.627
317971	1115	AT3G11910.1	1115	| Symbols: UBP13 | ubiquitin-specific protease 13 | chr3:3761758-3770290 REVERSE LENGTH=1115	0	2179	0	1	1115	1	1115	0.958	0.946
317994	245	AT3G12130.1	248	| Symbols: | KH domain-containing protein / zinc finger (CCCH type) family protein | chr3:3864486-3866406 REVERSE LENGTH=248	1e-107	383	0	1	243	1	245	0.82	0.784
317998	262	AT3G12170.1	262	| Symbols: | Chaperone DnaJ-domain superfamily protein | chr3:3881021-3882655 FORWARD LENGTH=262	1e-133	469	0	1	251	1	251	0.936	0.912
317999	146	AT3G12180.1	146	| Symbols: | Cornichon family protein | chr3:3883464-3884570 FORWARD LENGTH=146	2e-77	283	0	1	146	1	146	0.986	0.959
318005	600	AT3G12270.1	601	| Symbols: ATPRMT3, PRMT3 | protein arginine methyltransferase 3 | chr3:3910642-3913122 FORWARD LENGTH=601	0	1035	0	1	600	1	601	0.887	0.844
318010	653	AT3G12340.1	499	| Symbols: | FKBP-like peptidyl-prolyl cis-trans isomerase family protein | chr3:3925720-3929346 REVERSE LENGTH=499	0	713	0	180	653	31	499	0.842	0.795
318019	334	AT3G12500.1	335	| Symbols: ATHCHIB, PR3, PR-3, CHI-B, B-CHI, HCHIB | basic chitinase | chr3:3962501-3963984 REVERSE LENGTH=335	1e-173	604	0	1	334	1	335	0.901	0.887
318024	651	AT3G12550.2	638	| Symbols: | XH/XS domain-containing protein | chr3:3978669-3981372 FORWARD LENGTH=638	0	1115	0	14	650	1	637	0.882	0.857
318028	1190	AT3G12590.1	1184	| Symbols: | unknown protein; INVOLVED IN: biological_process unknown; LOCATED IN: chloroplast; Has 50 Blast hits to 41 proteins in 15 species: Archae - 0; Bacteria - 0; Metazoa - 2; Fungi - 0; Plants - 43; Viruses - 0; Other Eukaryotes - 5 (source: NCBI BLink). | chr3:3996473-4003657 REVERSE LENGTH=1184	0	2133	0	21	1190	2	1184	0.899	0.888
318060	832	AT3G12915.1	820	| Symbols: | Ribosomal protein S5/Elongation factor G/III/V family protein | chr3:4112999-4115708 FORWARD LENGTH=820	0	1638	0	22	832	1	820	0.974	0.965
318072	582	AT3G13000.2	582	| Symbols: | Protein of unknown function, DUF547 | chr3:4158214-4160989 REVERSE LENGTH=582	0	1073	0	1	582	1	582	0.914	0.9
318077	500	AT3G13050.1	500	| Symbols: | Major facilitator superfamily protein | chr3:4176866-4178868 FORWARD LENGTH=500	0	881	0	1	500	1	500	0.916	0.892
318086	183	AT3G13140.1	183	| Symbols: | hydroxyproline-rich glycoprotein family protein | chr3:4226654-4227377 REVERSE LENGTH=183	4e-73	270	0	1	183	1	183	0.77	0.727
318095	685	AT3G13220.1	685	| Symbols: WBC27, ABCG26 | ABC-2 type transporter family protein | chr3:4247968-4250703 REVERSE LENGTH=685	0	1324	0	1	685	1	685	0.946	0.939
318113	290	AT3G13370.1	188	| Symbols: | unknown protein; Has 84 Blast hits to 50 proteins in 21 species: Archae - 0; Bacteria - 2; Metazoa - 51; Fungi - 6; Plants - 20; Viruses - 0; Other Eukaryotes - 5 (source: NCBI BLink). | chr3:4341664-4342230 FORWARD LENGTH=188	7e-73	270	0	77	266	2	187	0.816	0.789
318121	71	AT3G13435.1	71	| Symbols: | unknown protein; FUNCTIONS IN: molecular_function unknown; INVOLVED IN: biological_process unknown; LOCATED IN: endomembrane system; Has 4 Blast hits to 4 proteins in 2 species: Archae - 0; Bacteria - 0; Metazoa - 0; Fungi - 0; Plants - 4; Viruses - 0; Other Eukaryotes - 0 (source: NCBI BLink). | chr3:4375441-4375945 FORWARD LENGTH=71	2e-31	130	0	1	71	1	71	0.944	0.93
318122	278	AT3G13440.1	278	| Symbols: | S-adenosyl-L-methionine-dependent methyltransferases superfamily protein | chr3:4378338-4379347 FORWARD LENGTH=278	1e-139	491	0	1	278	1	278	0.892	0.867
318143	158	AT3G13662.1	173	| Symbols: | Disease resistance-responsive (dirigent-like protein) family protein | chr3:4467090-4468470 FORWARD LENGTH=173	2e-67	250	0	1	145	29	172	0.869	0.855
318159	336	AT3G13782.1	317	| Symbols: NFA04, NAP1;4, NFA4 | nucleosome assembly protein1;4 | chr3:4526660-4528398 FORWARD LENGTH=317	1e-119	425	0	1	314	1	299	0.729	0.71
318184	94	AT3G13970.1	94	| Symbols: APG12, APG12B | Ubiquitin-like superfamily protein | chr3:4613696-4614794 REVERSE LENGTH=94	5e-48	185	0	1	94	1	94	0.979	0.926
318207	193	AT3G14190.1	193	| Symbols: | unknown protein; BEST Arabidopsis thaliana protein match is: unknown protein (TAIR:AT5G12360.1); Has 18 Blast hits to 18 proteins in 5 species: Archae - 0; Bacteria - 0; Metazoa - 0; Fungi - 0; Plants - 18; Viruses - 0; Other Eukaryotes - 0 (source: NCBI BLink). | chr3:4710907-4711790 FORWARD LENGTH=193	2e-93	338	0	1	193	1	193	0.887	0.856
318283	301	AT3G15080.1	275	| Symbols: | Polynucleotidyl transferase, ribonuclease H-like superfamily protein | chr3:5074319-5076327 FORWARD LENGTH=275	1e-130	461	0	1	301	1	275	0.838	0.818
318288	1932	AT3G15120.1	1954	| Symbols: | P-loop containing nucleoside triphosphate hydrolases superfamily protein | chr3:5088487-5095482 REVERSE LENGTH=1954	0	3398	0	17	1932	23	1954	0.888	0.866
318289	1134	AT3G15130.1	689	| Symbols: | Tetratricopeptide repeat (TPR)-like superfamily protein | chr3:5097153-5099222 REVERSE LENGTH=689	0	1226	0	398	1051	35	688	0.937	0.913
318329	271	AT3G15490.1	211	| Symbols: | Regulator of Vps4 activity in the MVB pathway protein | chr3:5229785-5230646 FORWARD LENGTH=211	5e-77	284	0	53	271	1	211	0.75	0.673
318360	399	AT3G15800.1	399	| Symbols: | Glycosyl hydrolase superfamily protein | chr3:5345051-5346988 FORWARD LENGTH=399	0	682	0	1	388	1	387	0.889	0.884
318392	608	AT3G16170.1	544	| Symbols: | AMP-dependent synthetase and ligase family protein | chr3:5476490-5480128 FORWARD LENGTH=544	0	1087	0	66	608	1	544	0.978	0.958
318393	157	AT3G16175.1	157	| Symbols: | Thioesterase superfamily protein | chr3:5480497-5481208 FORWARD LENGTH=157	3e-79	290	0	1	157	1	157	0.962	0.904
318409	1420	AT3G16340.1	1416	| Symbols: ATPDR1, PDR1 | pleiotropic drug resistance 1 | chr3:5539897-5546263 FORWARD LENGTH=1416	0	2694	0	1	1420	1	1416	0.938	0.918
318430	378	AT3G16590.1	374	| Symbols: | F-box and associated interaction domains-containing protein | chr3:5649932-5651056 REVERSE LENGTH=374	0	681	0	1	374	1	374	0.923	0.891
318431	630	AT3G16600.1	638	| Symbols: | SNF2 domain-containing protein / helicase domain-containing protein / zinc finger protein-related | chr3:5652839-5655670 REVERSE LENGTH=638	0	914	0	25	630	25	632	0.801	0.76
318432	655	AT3G16610.1	654	| Symbols: | pentatricopeptide (PPR) repeat-containing protein | chr3:5656371-5658335 REVERSE LENGTH=654	0	1217	0	1	654	1	654	0.928	0.891
318437	185	AT3G16660.1	180	| Symbols: | Pollen Ole e 1 allergen and extensin family protein | chr3:5676904-5677788 FORWARD LENGTH=180	5e-62	233	0	1	184	1	179	0.728	0.707
318446	305	AT3G16820.1	313	| Symbols: | F-box and associated interaction domains-containing protein | chr3:5728016-5729174 REVERSE LENGTH=313	1e-112	401	0	1	279	1	299	0.776	0.696
318448	831	AT3G16840.1	826	| Symbols: | P-loop containing nucleoside triphosphate hydrolases superfamily protein | chr3:5738020-5743042 REVERSE LENGTH=826	0	1046	0	159	805	162	807	0.852	0.798
318449	452	AT3G16850.1	455	| Symbols: | Pectin lyase-like superfamily protein | chr3:5748692-5750981 FORWARD LENGTH=455	0	871	0	1	452	3	455	0.969	0.945
318457	333	AT3G16920.1	348	| Symbols: CTL2, ATCTL2 | chitinase-like protein 2 | chr3:5776663-5777886 REVERSE LENGTH=348	0	630	0	1	319	16	334	0.947	0.944
318458	857	AT3G16940.1	845	| Symbols: | calmodulin binding;transcription regulators | chr3:5781959-5785985 FORWARD LENGTH=845	0	1605	0	1	857	1	845	0.924	0.903
318460	116	AT3G16960.1	114	| Symbols: | FUNCTIONS IN: molecular_function unknown; INVOLVED IN: biological_process unknown; LOCATED IN: endomembrane system; CONTAINS InterPro DOMAIN/s: Plant self-incompatibility S1 (InterPro:IPR010264); BEST Arabidopsis thaliana protein match is: Plant self-incompatibility protein S1 family (TAIR:AT3G16970.1); Has 22 Blast hits to 22 proteins in 3 species: Archae - 0; Bacteria - 0; Metazoa …	6e-54	205	0	1	111	1	112	0.929	0.839
318461	143	AT3G16970.1	140	| Symbols: | Plant self-incompatibility protein S1 family | chr3:5793668-5794090 REVERSE LENGTH=140	3e-65	243	0	3	138	1	138	0.884	0.819
318462	114	AT3G16980.1	114	| Symbols: NRPB9A, NRPD9A, NRPE9A | RNA polymerases M/15 Kd subunit | chr3:5794526-5795699 FORWARD LENGTH=114	6e-64	238	0	1	114	1	114	0.991	0.982
318465	302	AT3G17010.1	302	| Symbols: | AP2/B3-like transcriptional factor family protein | chr3:5800460-5802303 FORWARD LENGTH=302	1e-124	439	0	1	302	1	302	0.782	0.719
318477	112	AT3G17140.1	112	| Symbols: | Plant invertase/pectin methylesterase inhibitor superfamily protein | chr3:5846002-5846589 REVERSE LENGTH=112	8e-58	218	0	1	112	1	112	0.991	0.92
318480	313	AT3G17170.1	314	| Symbols: RFC3 | Translation elongation factor EF1B/ribosomal protein S6 family protein | chr3:5853186-5854853 REVERSE LENGTH=314	1e-123	439	0	1	313	1	314	0.736	0.726
318486	354	AT3G17230.1	351	| Symbols: | invertase/pectin methylesterase inhibitor family protein | chr3:5886381-5889236 REVERSE LENGTH=351	1e-142	499	0	1	352	1	349	0.764	0.73
318490	316	AT3G17265.1	345	| Symbols: | F-box and associated interaction domains-containing protein | chr3:5899515-5900637 REVERSE LENGTH=345	1e-133	470	0	1	314	1	344	0.777	0.716
318499	272	AT3G44070.1	276	| Symbols: | Glycosyl hydrolase family 35 protein | chr3:15828177-15829088 REVERSE LENGTH=276	1e-75	279	0	5	270	5	274	0.653	0.587
318525	253	AT3G17660.1	232	| Symbols: AGD15 | ARF-GAP domain 15 | chr3:6037717-6039092 FORWARD LENGTH=232	1e-133	470	0	1	235	1	232	0.974	0.966
318548	156	AT3G17890.1	153	| Symbols: | unknown protein; Has 31 Blast hits to 31 proteins in 12 species: Archae - 0; Bacteria - 4; Metazoa - 5; Fungi - 10; Plants - 12; Viruses - 0; Other Eukaryotes - 0 (source: NCBI BLink). | chr3:6127227-6127759 FORWARD LENGTH=153	2e-53	204	0	1	156	1	153	0.846	0.763
318569	1429	AT3G18110.1	1440	| Symbols: EMB1270 | Pentatricopeptide repeat (PPR) superfamily protein | chr3:6204940-6209691 REVERSE LENGTH=1440	0	2651	0	1	1429	1	1440	0.915	0.9
318576	91	AT5G45875.1	93	| Symbols: SCRL27 | SCR-like 27 | chr5:18608457-18608911 REVERSE LENGTH=93	9e-42	164	0	1	91	1	93	0.925	0.871
318595	333	AT4G09870.1	337	| Symbols: | F-box and associated interaction domains-containing protein | chr4:6200089-6201215 FORWARD LENGTH=337	1e-117	417	0	5	333	6	337	0.755	0.667
318596	372	AT3G44120.1	384	| Symbols: | F-box and associated interaction domains-containing protein | chr3:15878609-15879763 REVERSE LENGTH=384	1e-168	589	0	1	370	1	382	0.861	0.788
318610	705	AT3G18480.1	689	| Symbols: AtCASP, CASP | CCAAT-displacement protein alternatively spliced product | chr3:6336924-6341596 FORWARD LENGTH=689	0	1180	0	1	705	1	689	0.86	0.843
318635	571	AT3G18750.3	567	| Symbols: WNK6 | with no lysine (K) kinase 6 | chr3:6454307-6456830 REVERSE LENGTH=567	0	1061	0	1	561	1	557	0.93	0.923
318646	375	AT3G18850.4	375	| Symbols: LPAT5 | lysophosphatidyl acyltransferase 5 | chr3:6499529-6500840 REVERSE LENGTH=375	0	750	0	1	375	1	375	0.987	0.96
318651	806	AT3G18900.2	789	| Symbols: | FUNCTIONS IN: molecular_function unknown; INVOLVED IN: biological_process unknown; LOCATED IN: cellular_component unknown; EXPRESSED IN: synergid; CONTAINS InterPro DOMAIN/s: F-box associated domain, type 1 (InterPro:IPR006527), F-box associated interaction domain (InterPro:IPR017451), Protein of unknown function DUF547 (InterPro:IPR006869); BEST Arabidopsis thaliana protein match is…	0	1182	0	1	777	1	758	0.83	0.772
318665	463	AT3G19080.1	462	| Symbols: | SWIB complex BAF60b domain-containing protein | chr3:6596082-6598667 FORWARD LENGTH=462	0	692	0	1	463	1	462	0.788	0.767
318670	190	AT3G19150.1	196	| Symbols: KRP6, ICK4, ACK1 | KIP-related protein 6 | chr3:6616628-6617655 REVERSE LENGTH=196	8e-49	189	0	1	190	1	196	0.675	0.635
318671	334	AT3G19160.1	330	| Symbols: ATIPT8, PGA22, IPT8 | ATP/ADP isopentenyltransferases | chr3:6621993-6623236 REVERSE LENGTH=330	1e-171	599	0	1	330	1	330	0.912	0.882
318673	835	AT3G19180.1	819	| Symbols: ARC6H, PARC6, ATCDP1, CDP1 | paralog of ARC6 | chr3:6632810-6636953 FORWARD LENGTH=819	0	1436	0	1	835	1	819	0.871	0.854
318682	279	AT3G19260.1	296	| Symbols: LAG1 HOMOLOG 2, LOH2 | LAG1 homologue 2 | chr3:6669448-6671257 REVERSE LENGTH=296	1e-135	478	0	1	279	17	295	0.871	0.849
318692	725	AT3G19370.3	704	| Symbols: | Plant protein of unknown function (DUF869) | chr3:6711046-6713494 FORWARD LENGTH=704	0	1191	0	11	725	1	704	0.877	0.843
318695	308	AT3G19400.1	362	| Symbols: | Cysteine proteinases superfamily protein | chr3:6725510-6726878 FORWARD LENGTH=362	1e-151	530	0	1	308	43	362	0.866	0.791
318699	477	AT3G19440.1	477	| Symbols: | Pseudouridine synthase family protein | chr3:6740778-6743132 FORWARD LENGTH=477	0	877	0	1	477	1	477	0.922	0.895
318714	592	AT3G19600.1	302	| Symbols: | Haloacid dehalogenase-like hydrolase (HAD) superfamily protein | chr3:6810710-6811742 REVERSE LENGTH=302	1e-139	493	0	1	292	1	291	0.884	0.832
318716	865	AT3G19620.1	781	| Symbols: | Glycosyl hydrolase family protein | chr3:6815613-6818308 REVERSE LENGTH=781	0	1492	0	1	767	1	778	0.945	0.927
318717	382	AT3G19630.1	372	| Symbols: | Radical SAM superfamily protein | chr3:6818676-6820674 REVERSE LENGTH=372	0	701	0	1	382	1	372	0.911	0.911
318738	1118	AT3G19870.1	1090	| Symbols: | unknown protein; Has 84 Blast hits to 64 proteins in 35 species: Archae - 0; Bacteria - 0; Metazoa - 31; Fungi - 0; Plants - 24; Viruses - 0; Other Eukaryotes - 29 (source: NCBI BLink). | chr3:6907481-6911115 FORWARD LENGTH=1090	0	2016	0	1	1117	1	1090	0.91	0.902
318745	515	AT3G19940.1	514	| Symbols: | Major facilitator superfamily protein | chr3:6938211-6939975 FORWARD LENGTH=514	0	928	0	21	515	21	514	0.935	0.925
318756	381	AT3G20030.1	402	| Symbols: | F-box and associated interaction domains-containing protein | chr3:6990254-6991462 FORWARD LENGTH=402	1e-147	518	0	1	365	1	400	0.73	0.667
318761	289	AT3G20070.2	282	| Symbols: TTN9 | titan9 | chr3:7004950-7006625 REVERSE LENGTH=282	1e-114	409	0	1	289	1	282	0.772	0.709
318821	1199	AT3G20720.2	1199	| Symbols: | unknown protein; FUNCTIONS IN: molecular_function unknown; INVOLVED IN: biological_process unknown; EXPRESSED IN: 22 plant structures; EXPRESSED DURING: 13 growth stages. | chr3:7240098-7246754 FORWARD LENGTH=1199	0	2353	0	1	1199	1	1199	0.976	0.957
318827	691	AT3G20780.1	670	| Symbols: ATTOP6B, BIN3, HYP6, RHL3, TOP6B | topoisomerase 6 subunit B | chr3:7264025-7268498 REVERSE LENGTH=670	0	1284	0	1	691	1	670	0.908	0.906
318835	427	AT3G20860.1	427	| Symbols: ATNEK5, NEK5 | NIMA-related kinase 5 | chr3:7306147-7308434 FORWARD LENGTH=427	0	826	0	1	427	1	427	0.946	0.932
318837	353	AT3G20880.1	412	| Symbols: WIP4 | WIP domain protein 4 | chr3:7313759-7315792 REVERSE LENGTH=412	1e-169	592	0	1	353	65	412	0.853	0.822
318838	356	AT3G20890.1	292	| Symbols: | RNA-binding (RRM/RBD/RNP motifs) family protein | chr3:7319939-7321054 FORWARD LENGTH=292	1e-122	435	0	70	356	6	292	0.791	0.78
318845	560	AT3G21060.1	547	| Symbols: | Transducin/WD40 repeat-like superfamily protein | chr3:7377822-7379942 FORWARD LENGTH=547	0	993	0	1	544	1	532	0.91	0.901
318850	409	AT1G51540.1	415	| Symbols: | Galactose oxidase/kelch repeat superfamily protein | chr1:19115702-19117381 FORWARD LENGTH=415	0	701	0	7	409	4	415	0.859	0.823
318888	523	AT3G21470.1	523	| Symbols: | Pentatricopeptide repeat (PPR-like) superfamily protein | chr3:7563503-7565074 FORWARD LENGTH=523	0	1009	0	1	523	1	523	0.967	0.931
318898	392	AT3G21580.1	391	| Symbols: | cobalt ion transmembrane transporters | chr3:7602009-7603720 REVERSE LENGTH=391	0	712	0	1	392	1	391	0.969	0.949
318899	241	AT3G21590.1	198	| Symbols: | Senescence/dehydration-associated protein-related | chr3:7604636-7605789 REVERSE LENGTH=198	7e-71	263	0	1	213	1	190	0.728	0.676
318900	374	AT3G21600.1	374	| Symbols: | Senescence/dehydration-associated protein-related | chr3:7606735-7608364 REVERSE LENGTH=374	0	644	0	1	374	1	374	0.893	0.874
318914	337	AT3G21740.1	337	| Symbols: APO4 | Arabidopsis thaliana protein of unknown function (DUF794) | chr3:7662542-7663638 REVERSE LENGTH=337	0	665	0	1	337	1	337	0.97	0.941
318925	210	AT3G21870.1	210	| Symbols: CYCP2;1 | cyclin p2;1 | chr3:7703927-7704813 REVERSE LENGTH=210	1e-103	372	0	1	197	1	197	0.919	0.909
318927	377	AT3G21880.1	364	| Symbols: | B-box type zinc finger protein with CCT domain | chr3:7706748-7708093 FORWARD LENGTH=364	1e-171	598	0	1	377	1	364	0.823	0.786
318936	253	AT3G22050.1	258	| Symbols: | Domain of unknown function (DUF26) | chr3:7764131-7765143 FORWARD LENGTH=258	5e-93	337	0	1	252	1	257	0.774	0.65
318974	208	AT3G22430.1	510	| Symbols: | CONTAINS InterPro DOMAIN/s: Domain of unknown function XS (InterPro:IPR005380); BEST Arabidopsis thaliana protein match is: XS domain-containing protein / XS zinc finger domain-containing protein-related (TAIR:AT5G23570.1); Has 565 Blast hits to 510 proteins in 121 species: Archae - 2; Bacteria - 90; Metazoa - 191; Fungi - 32; Plants - 51; Viruses - 4; Other Eukaryotes - 195 (source:…	1e-116	413	0	1	208	303	510	0.966	0.938
318977	305	AT3G22460.1	305	| Symbols: OASA2 | O-acetylserine (thiol) lyase (OAS-TL) isoform A2 | chr3:7963855-7965751 FORWARD LENGTH=305	1e-168	588	0	1	305	1	305	0.967	0.964
318984	267	AT3G22550.1	267	| Symbols: | Protein of unknown function (DUF581) | chr3:7991827-7992805 REVERSE LENGTH=267	1e-144	506	0	1	267	1	267	0.948	0.944
318995	383	AT3G22730.1	372	| Symbols: | F-box and associated interaction domains-containing protein | chr3:8031341-8032459 REVERSE LENGTH=372	1e-136	480	0	1	380	2	368	0.753	0.667
319024	242	AT3G23050.1	243	| Symbols: IAA7, AXR2 | indole-3-acetic acid 7 | chr3:8194768-8196716 FORWARD LENGTH=243	1e-119	422	0	1	241	1	242	0.872	0.864
319027	427	AT3G23080.1	419	| Symbols: | Polyketide cyclase/dehydrase and lipid transport superfamily protein | chr3:8207612-8209181 REVERSE LENGTH=419	0	727	0	1	427	1	419	0.881	0.853
319034	77	AT3G23165.1	77	| Symbols: LCR42 | low-molecular-weight cysteine-rich 42 | chr3:8264650-8265060 REVERSE LENGTH=77	2e-24	107	0	1	77	1	77	0.701	0.662
319035	75	AT2G14935.1	74	| Symbols: LCR40 | low-molecular-weight cysteine-rich 40 | chr2:6431471-6431826 FORWARD LENGTH=74	9e-22	98.2	0	21	75	20	74	0.836	0.818
319038	217	AT3G23180.1	217	| Symbols: | HR-like lesion-inducing protein-related | chr3:8277131-8278396 FORWARD LENGTH=217	1e-110	395	0	1	217	1	217	0.912	0.88
319045	342	AT3G23260.1	362	| Symbols: | F-box and associated interaction domains-containing protein | chr3:8313334-8314422 FORWARD LENGTH=362	1e-133	472	0	1	342	1	362	0.742	0.682
319046	1043	AT3G23270.1	1045	| Symbols: | Regulator of chromosome condensation (RCC1) family with FYVE zinc finger domain | chr3:8316436-8320337 FORWARD LENGTH=1045	0	1840	0	1	1043	1	1045	0.875	0.865
319056	198	AT3G23380.1	193	| Symbols: RIC5 | ROP-interactive CRIB motif-containing protein 5 | chr3:8373947-8374708 FORWARD LENGTH=193	4e-60	227	0	1	198	1	193	0.667	0.646
319057	283	AT3G23400.1	284	| Symbols: FIB4 | Plastid-lipid associated protein PAP / fibrillin family protein | chr3:8376636-8378225 REVERSE LENGTH=284	1e-105	377	0	20	283	20	284	0.762	0.751
319073	242	AT3G22040.1	257	| Symbols: | Domain of unknown function (DUF26) | chr3:7761807-7762675 FORWARD LENGTH=257	1e-106	380	0	3	242	11	257	0.81	0.725
319082	96	AT3G23715.1	95	| Symbols: SCRL13 | SCR-like 13 | chr3:8536850-8537273 FORWARD LENGTH=95	4e-37	149	0	1	96	1	95	0.938	0.823
319110	298	AT3G24120.2	298	| Symbols: | Homeodomain-like superfamily protein | chr3:8705925-8708148 REVERSE LENGTH=298	1e-159	556	0	1	298	1	298	0.916	0.893
319134	357	AT3G28223.1	391	| Symbols: | F-box family protein | chr3:10527669-10528921 REVERSE LENGTH=391	2e-91	332	0	1	356	10	375	0.651	0.495
319165	507	AT3G24600.1	506	| Symbols: | Late embryogenesis abundant protein, group 2 | chr3:8972195-8974867 REVERSE LENGTH=506	0	795	0	1	507	1	506	0.836	0.811
319167	524	AT3G24620.1	523	| Symbols: ATROPGEF8, ROPGEF8 | RHO guanyl-nucleotide exchange factor 8 | chr3:8980695-8982793 REVERSE LENGTH=523	0	982	0	1	524	1	523	0.937	0.92
319179	1122	AT3G24715.1	1117	| Symbols: | Protein kinase superfamily protein with octicosapeptide/Phox/Bem1p domain | chr3:9025849-9029948 FORWARD LENGTH=1117	0	2075	0	1	1122	1	1117	0.924	0.903
319187	376	AT3G24790.1	363	| Symbols: | Protein kinase superfamily protein | chr3:9052996-9054531 FORWARD LENGTH=363	0	674	0	19	374	1	356	0.949	0.938
319189	182	AT3G24810.1	189	| Symbols: ICK3, KRP5 | Cyclin-dependent kinase inhibitor family protein | chr3:9060990-9061742 FORWARD LENGTH=189	1e-80	295	0	1	182	1	185	0.833	0.785
319217	423	AT3G25250.1	421	| Symbols: AGC2-1, AGC2, OXI1, AtOXI1 | AGC (cAMP-dependent, cGMP-dependent and protein kinase C) kinase family protein | chr3:9195566-9196949 FORWARD LENGTH=421	1e-175	613	0	1	405	1	405	0.791	0.768
319259	90	AT2G04425.1	101	| Symbols: LCR82 | low-molecular-weight cysteine-rich 82 | chr2:1536975-1537504 REVERSE LENGTH=101	6e-17	82	0	1	90	1	88	0.574	0.532
319261	289	AT2G04450.1	283	| Symbols: ATNUDT6, NUDX6, ATNUDX6, NUDT6 | nudix hydrolase homolog 6 | chr2:1543710-1545319 FORWARD LENGTH=283	1e-127	450	0	1	284	1	282	0.86	0.782
319272	76	AT2G04622.1	81	| Symbols: | unknown protein; FUNCTIONS IN: molecular_function unknown; INVOLVED IN: biological_process unknown; LOCATED IN: endomembrane system; BEST Arabidopsis thaliana protein match is: unknown protein (TAIR:AT5G43695.1); Has 30201 Blast hits to 17322 proteins in 780 species: Archae - 12; Bacteria - 1396; Metazoa - 17338; Fungi - 3422; Plants - 5037; Viruses - 0; Other Eukaryotes - 2996 (sour…	7e-25	108	0	1	76	1	81	0.741	0.654
319280	653	AT2G04750.1	652	| Symbols: | Actin binding Calponin homology (CH) domain-containing protein | chr2:1659762-1662748 REVERSE LENGTH=652	0	1238	0	1	653	1	652	0.945	0.93
319286	650	AT2G04842.1	650	| Symbols: EMB2761 | threonyl-tRNA synthetase, putative / threonine--tRNA ligase, putative | chr2:1698466-1701271 REVERSE LENGTH=650	0	1286	0	25	650	25	650	0.994	0.984
319309	102	AT2G05335.1	101	| Symbols: SCRL15 | SCR-like 15 | chr2:1942557-1943042 FORWARD LENGTH=101	2e-46	180	0	1	102	1	101	0.913	0.874
319311	194	AT2G05400.2	194	| Symbols: | Ubiquitin-specific protease family C19-related protein | chr2:1975574-1976339 FORWARD LENGTH=194	6e-76	280	0	1	194	1	194	0.799	0.737
319341	355	AT2G06005.1	355	| Symbols: FIP1 | FRIGIDA interacting protein 1 | chr2:2332583-2336022 FORWARD LENGTH=355	0	669	0	1	355	1	355	0.946	0.93
319343	312	AT2G06020.1	301	| Symbols: | Homeodomain-like superfamily protein | chr2:2342535-2346207 FORWARD LENGTH=301	1e-119	424	0	1	308	1	300	0.745	0.692
319345	773	AT2G06040.1	762	| Symbols: | CONTAINS InterPro DOMAIN/s: Leucine-rich repeat, cysteine-containing subtype (InterPro:IPR006553); BEST Arabidopsis thaliana protein match is: RNI-like superfamily protein (TAIR:AT5G21900.1); Has 5028 Blast hits to 2547 proteins in 240 species: Archae - 0; Bacteria - 125; Metazoa - 2326; Fungi - 765; Plants - 1373; Viruses - 0; Other Eukaryotes - 439 (source: NCBI BLink). | chr2:2352…	0	1217	0	1	769	1	762	0.852	0.799
319369	800	AT2G07170.1	820	| Symbols: | ARM repeat superfamily protein | chr2:2975565-2978692 FORWARD LENGTH=820	0	1438	0	1	779	14	818	0.902	0.881
319376	462	ATMG00580.1	495	| Symbols: NAD4 | NADH dehydrogenase subunit 4 | chrM:161693-169674 FORWARD LENGTH=495	0	865	0	1	457	1	466	0.938	0.938
319379	119	ATMG00570.1	286	| Symbols: ORFX | Sec-independent periplasmic protein translocase | chrM:157491-158351 FORWARD LENGTH=286	2e-64	240	0	1	119	159	277	1	1
319380	351	ATMG00560.1	349	| Symbols: RPL2 | Nucleic acid-binding, OB-fold-like protein | chrM:154744-157345 FORWARD LENGTH=349	0	667	0	1	351	1	349	0.949	0.949
319381	196	AT2G07714.1	196	| Symbols: | transcription factor-related | chr2:3407671-3408506 REVERSE LENGTH=196	1e-115	411	0	1	196	1	196	1	1
319392	106	ATMG00890.1	106	| Symbols: ORF106D | hypothetical protein | chrM:239636-239956 REVERSE LENGTH=106	5e-45	175	0	1	106	1	106	0.84	0.84
319407	85	AT2G12475.1	85	| Symbols: | Defensin-like (DEFL) family protein | chr2:5068490-5068853 REVERSE LENGTH=85	2e-42	167	0	1	85	1	85	0.965	0.953
319434	598	AT2G13800.1	601	| Symbols: ATSERK5, SERK5, BAK8 | somatic embryogenesis receptor-like kinase 5 | chr2:5753276-5757065 FORWARD LENGTH=601	0	979	0	1	598	1	601	0.859	0.812
319438	661	AT2G14050.1	646	| Symbols: MCM9 | minichromosome maintenance 9 | chr2:5909240-5913817 FORWARD LENGTH=646	0	1243	0	1	645	1	646	0.952	0.933
319455	155	AT2G14660.1	158	| Symbols: | unknown protein; CONTAINS InterPro DOMAIN/s: Uncharacterised protein family UPF0310 (InterPro:IPR002740); Has 2761 Blast hits to 2761 proteins in 686 species: Archae - 5; Bacteria - 1143; Metazoa - 73; Fungi - 78; Plants - 42; Viruses - 0; Other Eukaryotes - 1420 (source: NCBI BLink). | chr2:6272506-6272982 FORWARD LENGTH=158	3e-79	290	0	1	154	1	158	0.949	0.924
319461	349	AT2G14710.1	362	| Symbols: | F-box family protein | chr2:6298936-6300024 FORWARD LENGTH=362	1e-140	495	0	1	349	1	349	0.804	0.715
319530	197	AT2G15890.1	203	| Symbols: MEE14 | maternal effect embryo arrest 14 | chr2:6921196-6921978 REVERSE LENGTH=203	2e-94	340	0	1	197	1	203	0.862	0.842
319534	358	AT2G15910.1	367	| Symbols: | CSL zinc finger domain-containing protein | chr2:6932917-6935333 REVERSE LENGTH=367	1e-165	578	0	1	358	1	367	0.828	0.788
319536	1489	AT2G20290.1	1493	| Symbols: XIG, ATXIG | myosin-like protein XIG | chr2:8743275-8751878 REVERSE LENGTH=1493	0	2675	0	1	1489	1	1493	0.897	0.875
319541	697	AT2G20240.1	713	| Symbols: | Protein of unknown function (DUF3741) | chr2:8727778-8730086 REVERSE LENGTH=713	0	1077	0	1	695	20	712	0.823	0.788
319544	79	AT2G20208.1	84	| Symbols: LCR60 | low-molecular-weight cysteine-rich 60 | chr2:8720864-8721300 FORWARD LENGTH=84	1e-33	137	0	1	79	1	79	0.899	0.835
319546	486	AT2G20180.3	478	| Symbols: PIL5 | phytochrome interacting factor 3-like 5 | chr2:8704276-8706538 REVERSE LENGTH=478	1e-142	503	0	29	486	27	478	0.631	0.613
319554	90	AT2G20070.1	89	| Symbols: | FUNCTIONS IN: molecular_function unknown; LOCATED IN: endomembrane system; BEST Arabidopsis thaliana protein match is: low-molecular-weight cysteine-rich 81 (TAIR:AT2G25295.1); Has 10 Blast hits to 10 proteins in 2 species: Archae - 0; Bacteria - 0; Metazoa - 0; Fungi - 0; Plants - 10; Viruses - 0; Other Eukaryotes - 0 (source: NCBI BLink). | chr2:8662038-8662424 FORWARD LENGTH=89	3e-39	156	0	1	90	1	89	0.889	0.889
319567	893	AT2G19920.1	927	| Symbols: | RNA-dependent RNA polymerase family protein | chr2:8602222-8606887 REVERSE LENGTH=927	0	1445	0	1	888	1	898	0.825	0.786
319569	521	AT2G19880.2	520	| Symbols: | Nucleotide-diphospho-sugar transferases superfamily protein | chr2:8581578-8585118 FORWARD LENGTH=520	0	1049	0	1	521	1	520	0.99	0.987
319606	797	AT2G19410.1	801	| Symbols: | U-box domain-containing protein kinase family protein | chr2:8404901-8409012 REVERSE LENGTH=801	0	1449	0	1	793	1	801	0.93	0.898
319609	283	AT2G19385.1	275	| Symbols: | zinc ion binding | chr2:8387149-8388581 FORWARD LENGTH=275	1e-132	469	0	1	283	1	275	0.869	0.834
319616	360	AT2G19270.1	359	| Symbols: | CONTAINS InterPro DOMAIN/s: Mitotic checkpoint protein PRCC, C-terminal (InterPro:IPR018800); Has 930 Blast hits to 533 proteins in 146 species: Archae - 0; Bacteria - 18; Metazoa - 327; Fungi - 143; Plants - 61; Viruses - 0; Other Eukaryotes - 381 (source: NCBI BLink). | chr2:8360349-8361907 REVERSE LENGTH=359	1e-131	466	0	1	360	1	359	0.721	0.713
319618	77	AT2G16505.1	77	| Symbols: | Maternally expressed gene (MEG) family protein | chr2:7157365-7157710 REVERSE LENGTH=77	8e-20	92	0	20	76	20	76	0.877	0.754
319672	723	AT2G17210.1	715	| Symbols: | Tetratricopeptide repeat (TPR)-like superfamily protein | chr2:7485398-7487602 REVERSE LENGTH=715	0	1263	0	1	723	1	715	0.899	0.855
319692	381	AT2G17420.1	378	| Symbols: NTRA, ATNTRA, NTR2 | NADPH-dependent thioredoxin reductase A | chr2:7564357-7566219 FORWARD LENGTH=378	0	662	0	6	381	1	378	0.887	0.881
319696	539	AT2G17470.1	538	| Symbols: | Aluminium activated malate transporter family protein | chr2:7584572-7588008 REVERSE LENGTH=538	0	907	0	1	537	1	538	0.846	0.835
319740	483	AT2G17900.1	480	| Symbols: SDG37 | SET domain group 37 | chr2:7773420-7776675 REVERSE LENGTH=480	0	946	0	1	475	1	475	0.973	0.962
319762	252	AT2G18110.1	231	| Symbols: | Translation elongation factor EF1B/ribosomal protein S6 family protein | chr2:7872636-7873713 FORWARD LENGTH=231	5e-99	357	0	1	231	1	231	0.797	0.779
319764	208	AT2G18120.1	222	| Symbols: SRS4 | SHI-related sequence 4 | chr2:7876722-7877681 REVERSE LENGTH=222	2e-96	348	0	1	207	6	210	0.861	0.813
319769	368	AT2G18170.1	368	| Symbols: ATMPK7, MPK7 | MAP kinase 7 | chr2:7908178-7909374 REVERSE LENGTH=368	0	761	0	1	368	1	368	0.995	0.986
319771	178	AT2G18196.1	178	| Symbols: | Heavy metal transport/detoxification superfamily protein | chr2:7920793-7922268 REVERSE LENGTH=178	1e-97	352	0	1	178	1	178	0.961	0.933
319792	378	AT2G18410.1	374	| Symbols: | FUNCTIONS IN: molecular_function unknown; INVOLVED IN: biological_process unknown; LOCATED IN: cellular_component unknown; EXPRESSED IN: 22 plant structures; EXPRESSED DURING: 13 growth stages; CONTAINS InterPro DOMAIN/s: Histone acetylation protein 2 (InterPro:IPR019519); Has 35333 Blast hits to 34131 proteins in 2444 species: Archae - 798; Bacteria - 22429; Metazoa - 974; Fungi - 9…	0	635	0	1	359	1	355	0.922	0.897
319808	451	AT2G18590.1	473	| Symbols: | Major facilitator superfamily protein | chr2:8069988-8072866 FORWARD LENGTH=473	0	858	0	1	450	23	472	0.951	0.929
319811	398	AT2G18630.1	393	| Symbols: | Protein of unknown function (DUF677) | chr2:8081154-8082496 FORWARD LENGTH=393	0	665	0	1	398	1	393	0.857	0.844
319814	129	AT2G18660.1	130	| Symbols: PNP-A | plant natriuretic peptide A | chr2:8091032-8091644 REVERSE LENGTH=130	2e-59	224	0	16	129	16	129	0.965	0.956
319832	301	AT2G16290.1	415	| Symbols: | F-box family protein with a domain of unknown function (DUF295) | chr2:7058930-7060573 REVERSE LENGTH=415	1e-115	412	0	1	286	1	300	0.767	0.708
319834	340	AT1G54040.2	341	| Symbols: ESP, TASTY | epithiospecifier protein | chr1:20170995-20173885 REVERSE LENGTH=341	1e-167	583	0	1	340	1	341	0.877	0.83
319845	672	AT2G16485.1	1773	| Symbols: | nucleic acid binding;zinc ion binding;DNA binding | chr2:7137269-7145222 REVERSE LENGTH=1773	0	1023	0	1	672	1115	1773	0.782	0.764
319858	347	AT2G19060.1	349	| Symbols: | SGNH hydrolase-type esterase superfamily protein | chr2:8257031-8259815 FORWARD LENGTH=349	0	652	0	1	347	1	349	0.937	0.905
319861	345	AT2G19010.1	344	| Symbols: | GDSL-like Lipase/Acylhydrolase superfamily protein | chr2:8243089-8245378 FORWARD LENGTH=344	0	670	0	1	344	1	344	0.953	0.93
319874	541	AT2G18850.1	543	| Symbols: | SET domain-containing protein | chr2:8160788-8163479 FORWARD LENGTH=543	0	990	0	1	536	8	543	0.92	0.888
319882	446	AT2G20310.1	430	| Symbols: RIN13 | RPM1 interacting protein 13 | chr2:8761328-8763083 REVERSE LENGTH=430	1e-174	608	0	1	446	1	430	0.749	0.702
319889	363	AT2G20380.1	348	| Symbols: | Galactose oxidase/kelch repeat superfamily protein | chr2:8794818-8795980 REVERSE LENGTH=348	1e-142	501	0	1	363	1	348	0.797	0.73
319913	252	AT2G20620.1	286	| Symbols: | Protein of unknown function (DUF626) | chr2:8891929-8893244 REVERSE LENGTH=286	4e-93	337	0	1	245	1	284	0.718	0.599
319921	424	AT2G20720.1	299	| Symbols: | Pentatricopeptide repeat (PPR) superfamily protein | chr2:8928009-8928908 REVERSE LENGTH=299	1e-142	503	0	133	424	8	299	0.884	0.839
319935	431	AT2G20830.2	431	| Symbols: | transferases;folic acid binding | chr2:8968370-8970479 REVERSE LENGTH=431	0	763	0	1	431	1	431	0.886	0.856
319991	176	AT2G21400.1	174	| Symbols: SRS3 | SHI-related sequence3 | chr2:9158390-9159541 FORWARD LENGTH=174	7e-81	295	0	1	176	1	174	0.852	0.818
319997	82	AT2G21465.1	80	| Symbols: | Defensin-like (DEFL) family protein | chr2:9195596-9195926 REVERSE LENGTH=80	1e-29	124	0	1	82	1	80	0.841	0.768
320010	352	AT2G21610.1	352	| Symbols: PE11, ATPE11 | pectinesterase 11 | chr2:9245161-9247025 REVERSE LENGTH=352	1e-163	570	0	1	341	1	340	0.845	0.818
320022	375	AT2G21890.1	375	| Symbols: CAD3, ATCAD3 | cinnamyl alcohol dehydrogenase homolog 3 | chr2:9331089-9332646 FORWARD LENGTH=375	0	688	0	1	375	1	375	0.931	0.891
320032	796	AT2G21850.1	787	| Symbols: | Cysteine/Histidine-rich C1 domain family protein | chr2:9315268-9317908 FORWARD LENGTH=787	0	1236	0	1	779	1	774	0.856	0.788
320036	202	AT2G21900.1	202	| Symbols: WRKY59, ATWRKY59 | WRKY DNA-binding protein 59 | chr2:9334149-9336222 REVERSE LENGTH=202	6e-88	320	0	1	202	1	202	0.818	0.783
320039	305	AT2G21940.5	303	| Symbols: SK1, ATSK1 | shikimate kinase 1 | chr2:9351106-9352881 FORWARD LENGTH=303	1e-158	553	0	1	305	1	303	0.922	0.88
320045	372	AT2G22030.1	383	| Symbols: | Galactose oxidase/kelch repeat superfamily protein | chr2:9372530-9373681 FORWARD LENGTH=383	1e-110	396	0	1	371	1	382	0.691	0.577
320052	78	AT2G22121.1	78	| Symbols: LCR35 | low-molecular-weight cysteine-rich 35 | chr2:9397864-9398259 FORWARD LENGTH=78	3e-26	113	0	1	78	1	78	0.769	0.705
320067	478	AT2G22250.3	475	| Symbols: ATAAT, AAT, MEE17 | aspartate aminotransferase | chr2:9458011-9460297 REVERSE LENGTH=475	0	862	0	18	478	16	475	0.933	0.926
320077	219	AT2G22370.1	219	| Symbols: | unknown protein; Has 127 Blast hits to 127 proteins in 48 species: Archae - 0; Bacteria - 0; Metazoa - 87; Fungi - 0; Plants - 39; Viruses - 0; Other Eukaryotes - 1 (source: NCBI BLink). | chr2:9501019-9502078 REVERSE LENGTH=219	1e-118	422	0	1	219	1	219	0.954	0.941
320078	838	AT2G22400.1	808	| Symbols: | S-adenosyl-L-methionine-dependent methyltransferases superfamily protein | chr2:9504823-9508788 REVERSE LENGTH=808	0	1538	0	11	837	11	808	0.927	0.914
320079	588	AT2G22410.1	681	| Symbols: SLO1 | SLOW GROWTH 1 | chr2:9509035-9511080 FORWARD LENGTH=681	0	1103	0	1	585	76	678	0.914	0.891
320100	227	AT2G22630.1	227	| Symbols: AGL17 | AGAMOUS-like 17 | chr2:9618372-9621641 FORWARD LENGTH=227	1e-117	416	0	1	227	1	227	0.952	0.89
320107	506	AT2G22730.1	510	| Symbols: | Major facilitator superfamily protein | chr2:9660964-9663972 FORWARD LENGTH=510	0	895	0	2	491	1	491	0.931	0.911
320116	90	AT2G22807.1	93	| Symbols: | Defensin-like (DEFL) family protein | chr2:9715085-9715983 FORWARD LENGTH=93	4e-40	159	0	1	90	3	93	0.902	0.87
320149	85	AT2G23240.1	85	| Symbols: | Plant EC metallothionein-like protein, family 15 | chr2:9895995-9896325 REVERSE LENGTH=85	1e-32	134	0	1	70	1	70	0.986	0.971
320171	451	AT2G23510.1	451	| Symbols: SDT | spermidine disinapoyl acyltransferase | chr2:10011517-10013533 REVERSE LENGTH=451	0	851	0	1	451	1	451	0.938	0.916
320173	566	AT2G23530.1	552	| Symbols: | Zinc-finger domain of monoamine-oxidase A repressor R1 | chr2:10020652-10022804 REVERSE LENGTH=552	0	956	0	1	552	1	542	0.906	0.857
320178	263	AT2G23610.1	263	| Symbols: ATMES3, MES3 | methyl esterase 3 | chr2:10044410-10046403 REVERSE LENGTH=263	1e-125	443	0	1	263	1	263	0.867	0.814
320180	541	AT2G23630.1	541	| Symbols: sks16 | SKU5 similar 16 | chr2:10052581-10055311 REVERSE LENGTH=541	0	1037	0	1	541	1	541	0.945	0.928
320206	746	AT2G23980.1	747	| Symbols: ATCNGC6, CNGC6 | cyclic nucleotide-gated channel 6 | chr2:10201276-10204011 REVERSE LENGTH=747	0	1358	0	1	746	1	747	0.896	0.892
320208	474	AT2G24000.1	464	| Symbols: scpl22 | serine carboxypeptidase-like 22 | chr2:10209475-10214042 FORWARD LENGTH=464	0	855	0	1	474	1	464	0.905	0.876
320214	605	AT2G24070.2	609	| Symbols: QWRF4 | Family of unknown function (DUF566) | chr2:10231822-10233986 REVERSE LENGTH=609	0	848	0	1	605	10	609	0.772	0.745
320235	381	AT2G24250.2	374	| Symbols: | Protein of unknown function (DUF295) | chr2:10313436-10314560 REVERSE LENGTH=374	1e-148	523	0	17	381	14	374	0.828	0.716
320242	301	AT2G24320.1	286	| Symbols: | alpha/beta-Hydrolases superfamily protein | chr2:10345659-10346829 REVERSE LENGTH=286	1e-157	550	0	20	301	13	286	0.957	0.922
320269	86	AT2G24615.1	84	| Symbols: | Defensin-like (DEFL) family protein | chr2:10461199-10462818 FORWARD LENGTH=84	3e-34	140	0	1	82	1	83	0.855	0.807
320270	308	AT4G29200.1	457	| Symbols: | Beta-galactosidase related protein | chr4:14398054-14400198 REVERSE LENGTH=457	1e-67	253	0	1	301	150	447	0.625	0.525
320274	680	AT2G24690.1	777	| Symbols: | Transcriptional factor B3 family protein | chr2:10499551-10503110 REVERSE LENGTH=777	0	1042	0	1	671	17	776	0.757	0.704
320279	904	AT2G24720.1	920	| Symbols: ATGLR2.2, GLR2.2 | glutamate receptor 2.2 | chr2:10522783-10525840 REVERSE LENGTH=920	0	1565	0	19	903	20	909	0.91	0.854
320306	1123	AT2G25050.1	1111	| Symbols: | Actin-binding FH2 (Formin Homology) protein | chr2:10654108-10659383 REVERSE LENGTH=1111	0	1023	0	1	553	1	556	0.91	0.889
320322	102	AT2G25185.1	102	| Symbols: | Defensin-like (DEFL) family protein | chr2:10731622-10732024 FORWARD LENGTH=102	2e-45	176	0	1	102	1	102	0.902	0.882
320330	79	AT2G25295.1	79	| Symbols: LCR81 | low-molecular-weight cysteine-rich 81 | chr2:10769933-10770421 FORWARD LENGTH=79	6e-28	119	0	1	75	1	74	0.84	0.773
320337	702	AT2G25350.1	643	| Symbols: | Phox (PX) domain-containing protein | chr2:10797599-10800756 FORWARD LENGTH=643	0	762	0	79	555	130	617	0.866	0.819
320374	327	AT2G25830.1	331	| Symbols: | YebC-related | chr2:11019091-11021665 REVERSE LENGTH=331	1e-158	554	0	1	327	1	331	0.864	0.852
320377	788	AT2G25850.1	787	| Symbols: PAPS2 | poly(A) polymerase 2 | chr2:11026048-11030440 REVERSE LENGTH=787	0	1455	0	4	788	3	787	0.921	0.89
320410	77	AT4G29273.1	77	| Symbols: LCR23 | low-molecular-weight cysteine-rich 23 | chr4:14425441-14425813 REVERSE LENGTH=77	5e-35	142	0	1	77	1	77	0.935	0.883
320417	444	AT2G26270.1	470	| Symbols: | FUNCTIONS IN: molecular_function unknown; INVOLVED IN: biological_process unknown; LOCATED IN: endomembrane system; BEST Arabidopsis thaliana protein match is: BRCT domain-containing DNA repair protein (TAIR:AT3G43930.1); Has 29 Blast hits to 29 proteins in 9 species: Archae - 0; Bacteria - 0; Metazoa - 0; Fungi - 0; Plants - 29; Viruses - 0; Other Eukaryotes - 0 (source: NCBI BLink)…	0	823	0	1	444	29	470	0.926	0.903
320424	93	AT2G26320.1	109	| Symbols: AGL33 | AGAMOUS-like 33 | chr2:11205389-11206287 REVERSE LENGTH=109	1e-38	154	0	1	93	17	109	0.935	0.796
320426	227	AT2G26340.1	253	| Symbols: | unknown protein; FUNCTIONS IN: molecular_function unknown; INVOLVED IN: biological_process unknown; LOCATED IN: chloroplast thylakoid membrane, chloroplast thylakoid lumen, chloroplast; EXPRESSED IN: 22 plant structures; EXPRESSED DURING: 13 growth stages; Has 38 Blast hits to 38 proteins in 13 species: Archae - 0; Bacteria - 0; Metazoa - 0; Fungi - 0; Plants - 38; Viruses - 0; Other…	1e-113	404	0	1	227	24	253	0.913	0.891
320428	388	AT2G26360.1	387	| Symbols: | Mitochondrial substrate carrier family protein | chr2:11221603-11223160 REVERSE LENGTH=387	0	706	0	1	388	1	387	0.931	0.895
320430	705	AT2G26420.1	705	| Symbols: PIP5K3 | 1-phosphatidylinositol-4-phosphate 5-kinase 3 | chr2:11239434-11242239 REVERSE LENGTH=705	0	1384	0	1	705	1	705	0.963	0.945
320434	619	AT2G26450.1	614	| Symbols: | Plant invertase/pectin methylesterase inhibitor superfamily | chr2:11251279-11253446 FORWARD LENGTH=614	0	1108	0	1	619	1	614	0.897	0.878
320449	303	AT2G26590.3	300	| Symbols: RPN13 | regulatory particle non-ATPase 13 | chr2:11311182-11314717 REVERSE LENGTH=300	1e-158	553	0	1	303	1	300	0.924	0.911
320472	287	AT2G26840.1	273	| Symbols: | unknown protein; FUNCTIONS IN: molecular_function unknown; INVOLVED IN: biological_process unknown; LOCATED IN: chloroplast; BEST Arabidopsis thaliana protein match is: unknown protein (TAIR:AT3G43910.1); Has 835 Blast hits to 835 proteins in 26 species: Archae - 0; Bacteria - 25; Metazoa - 0; Fungi - 0; Plants - 40; Viruses - 2; Other Eukaryotes - 768 (source: NCBI BLink). | chr2:11…	1e-135	478	0	1	287	1	273	0.857	0.84
320480	347	AT2G26950.1	382	| Symbols: AtMYB104, MYB104 | myb domain protein 104 | chr2:11500721-11502073 REVERSE LENGTH=382	1e-122	434	0	1	326	1	357	0.726	0.645
320504	83	AT2G27145.1	79	| Symbols: LCR9 | low-molecular-weight cysteine-rich 9 | chr2:11600193-11600700 REVERSE LENGTH=79	3e-21	96.7	0	1	83	2	79	0.675	0.627
320520	193	AT2G27270.1	231	| Symbols: | BEST Arabidopsis thaliana protein match is: Late embryogenesis abundant (LEA) hydroxyproline-rich glycoprotein family (TAIR:AT4G01410.1); Has 250 Blast hits to 250 proteins in 11 species: Archae - 0; Bacteria - 0; Metazoa - 0; Fungi - 0; Plants - 250; Viruses - 0; Other Eukaryotes - 0 (source: NCBI BLink). | chr2:11672346-11673134 FORWARD LENGTH=231	1e-49	192	0	2	193	24	231	0.611	0.543
320535	303	AT2G27520.1	347	| Symbols: | F-box and associated interaction domains-containing protein | chr2:11762061-11763104 FORWARD LENGTH=347	4e-97	351	0	4	296	11	281	0.725	0.661
320539	228	AT2G27480.1	228	| Symbols: | Calcium-binding EF-hand family protein | chr2:11746811-11747885 FORWARD LENGTH=228	1e-110	393	0	1	228	1	228	0.904	0.825
320561	342	AT2G28315.1	342	| Symbols: | Nucleotide/sugar transporter family protein | chr2:12088896-12090570 FORWARD LENGTH=342	1e-179	625	0	1	342	1	342	0.921	0.918
320567	678	AT2G28260.1	678	| Symbols: ATCNGC15, CNGC15 | cyclic nucleotide-gated channel 15 | chr2:12049989-12052453 FORWARD LENGTH=678	0	1332	0	1	678	1	678	0.971	0.965
320571	248	AT2G28210.1	217	| Symbols: ATACA2, ACA2 | alpha carbonic anhydrase 2 | chr2:12029997-12032338 FORWARD LENGTH=217	1e-106	381	0	1	197	1	197	0.954	0.909
320599	462	AT2G27920.1	461	| Symbols: SCPL51 | serine carboxypeptidase-like 51 | chr2:11885777-11889043 REVERSE LENGTH=461	0	856	0	1	462	1	461	0.939	0.909
320603	210	AT2G27840.1	203	| Symbols: HDT4, HDA13, HDT04 | histone deacetylase-related / HD-related | chr2:11862085-11863707 FORWARD LENGTH=203	5e-52	200	0	1	210	1	203	0.61	0.533
320627	872	AT2G27610.1	868	| Symbols: | Tetratricopeptide repeat (TPR)-like superfamily protein | chr2:11783927-11786533 REVERSE LENGTH=868	0	1708	0	1	872	1	868	0.966	0.945
320642	967	AT2G28540.2	960	| Symbols: | RNA binding (RRM/RBD/RNP motifs) family protein | chr2:12218652-12223594 FORWARD LENGTH=960	0	1675	0	1	967	1	960	0.883	0.85
320646	535	AT2G28580.1	536	| Symbols: | Plant protein of unknown function (DUF247) | chr2:12244885-12248270 FORWARD LENGTH=536	0	979	0	1	535	1	536	0.924	0.884
320665	795	AT2G28780.1	796	| Symbols: | unknown protein; INVOLVED IN: biological_process unknown; LOCATED IN: mitochondrion; EXPRESSED IN: inflorescence meristem, root, flower; EXPRESSED DURING: petal differentiation and expansion stage; CONTAINS InterPro DOMAIN/s: Protein of unknown function DUF939, bacterial (InterPro:IPR010343); BEST Arabidopsis thaliana protein match is: unknown protein (TAIR:AT3G09450.1); Has 671 Blas…	0	1382	0	1	795	1	796	0.874	0.861
320670	652	AT2G28830.1	962	| Symbols: PUB12, AtPUB12 | PLANT U-BOX 12 | chr2:12367001-12370608 REVERSE LENGTH=962	0	1091	0	1	643	1	645	0.896	0.86
320698	628	AT2G29220.1	627	| Symbols: | Concanavalin A-like lectin protein kinase family protein | chr2:12562781-12564664 REVERSE LENGTH=627	0	1075	0	1	628	1	627	0.868	0.834
320730	441	AT2G29800.1	414	| Symbols: | Galactose oxidase/kelch repeat superfamily protein | chr2:12723358-12724602 REVERSE LENGTH=414	1e-169	591	0	82	441	57	414	0.861	0.798
320761	335	AT2G30080.1	341	| Symbols: ZIP6, ATZIP6 | ZIP metal ion transporter family | chr2:12838730-12840112 REVERSE LENGTH=341	1e-178	620	0	1	335	1	341	0.933	0.927
320775	353	AT2G30220.1	358	| Symbols: | GDSL-like Lipase/Acylhydrolase family protein | chr2:12891266-12892537 REVERSE LENGTH=358	0	686	0	1	353	1	358	0.95	0.93
320780	232	AT2G30260.1	232	| Symbols: U2B'' | U2 small nuclear ribonucleoprotein B | chr2:12905557-12907434 REVERSE LENGTH=232	1e-115	409	0	1	232	1	232	0.871	0.866
320784	500	AT2G30300.1	500	| Symbols: | Major facilitator superfamily protein | chr2:12919401-12921222 FORWARD LENGTH=500	0	743	0	18	500	18	500	0.795	0.781
320800	353	AT2G30460.2	353	| Symbols: | Nucleotide/sugar transporter family protein | chr2:12976449-12978489 REVERSE LENGTH=353	1e-176	613	0	1	353	1	353	0.884	0.873
320802	701	AT2G30480.3	705	| Symbols: | unknown protein; FUNCTIONS IN: molecular_function unknown; INVOLVED IN: biological_process unknown; LOCATED IN: cellular_component unknown; EXPRESSED IN: 12 plant structures; EXPRESSED DURING: 4 anthesis, F mature embryo stage, petal differentiation and expansion stage, E expanded cotyledon stage, D bilateral stage; Has 189 Blast hits to 180 proteins in 63 species: Archae - 0; Bacter…	0	1191	0	1	701	1	705	0.864	0.83
320824	503	AT2G30750.1	503	| Symbols: CYP71A12 | cytochrome P450, family 71, subfamily A, polypeptide 12 | chr2:13099486-13101389 REVERSE LENGTH=503	0	866	0	1	503	1	503	0.867	0.855
320838	154	AT2G30930.1	164	| Symbols: | unknown protein; FUNCTIONS IN: molecular_function unknown; INVOLVED IN: biological_process unknown; LOCATED IN: chloroplast, plasma membrane, membrane; EXPRESSED IN: 24 plant structures; EXPRESSED DURING: 14 growth stages; BEST Arabidopsis thaliana protein match is: unknown protein (TAIR:AT1G06540.1); Has 194 Blast hits to 176 proteins in 78 species: Archae - 0; Bacteria - 101; Metaz…	9e-58	218	0	5	154	4	164	0.752	0.72
320841	53	AT2G30942.1	56	| Symbols: | Protein of unknown function (DUF3317) | chr2:13170953-13171835 FORWARD LENGTH=56	2e-24	107	0	1	53	1	53	1	0.981
320861	354	AT2G31100.1	414	| Symbols: | alpha/beta-Hydrolases superfamily protein | chr2:13256738-13258174 REVERSE LENGTH=414	1e-158	555	0	63	354	122	414	0.949	0.922
320885	324	AT2G31350.1	324	| Symbols: GLX2-5 | glyoxalase 2-5 | chr2:13368451-13370802 FORWARD LENGTH=324	0	659	0	1	324	1	324	0.988	0.969
320901	567	AT2G31530.1	575	| Symbols: EMB2289, SCY2 | SecY protein transport family protein | chr2:13427060-13430308 FORWARD LENGTH=575	0	962	0	21	567	30	575	0.902	0.875
320921	528	AT2G31760.1	514	| Symbols: ARI10, ATARI10 | RING/U-box superfamily protein | chr2:13508493-13510390 FORWARD LENGTH=514	0	820	0	1	528	1	514	0.843	0.761
320951	120	AT2G32060.2	144	| Symbols: | Ribosomal protein L7Ae/L30e/S12e/Gadd45 family protein | chr2:13639228-13640104 REVERSE LENGTH=144	1e-63	237	0	1	120	25	144	0.992	0.975
320968	347	AT2G32270.1	339	| Symbols: ZIP3 | zinc transporter 3 precursor | chr2:13704278-13706612 FORWARD LENGTH=339	1e-164	573	0	29	347	21	339	0.9	0.881
320982	891	AT2G32415.1	891	| Symbols: | Polynucleotidyl transferase, ribonuclease H fold protein with HRDC domain | chr2:13761307-13765421 REVERSE LENGTH=891	0	1630	0	1	891	1	891	0.915	0.893
320989	276	AT2G32500.1	276	| Symbols: | Stress responsive alpha-beta barrel domain protein | chr2:13795371-13797120 REVERSE LENGTH=276	1e-145	511	0	1	276	1	276	0.928	0.891
320991	239	AT2G32520.1	239	| Symbols: | alpha/beta-Hydrolases superfamily protein | chr2:13805823-13807442 REVERSE LENGTH=239	1e-138	486	0	1	239	1	239	1	0.987
320998	750	AT2G32610.1	757	| Symbols: ATCSLB01, CSLB01, ATCSLB1 | cellulose synthase-like B1 | chr2:13836234-13839513 FORWARD LENGTH=757	0	1346	0	1	750	1	757	0.904	0.863
321011	107	AT2G32765.1	108	| Symbols: SUM5, SUMO5, ATSUMO5 | small ubiquitinrelated modifier 5 | chr2:13894968-13895399 FORWARD LENGTH=108	5e-53	202	0	1	107	1	108	0.926	0.898
321026	210	AT2G32905.1	205	| Symbols: | Domain of unknown function (DUF313) | chr2:13958449-13959066 FORWARD LENGTH=205	1e-75	278	0	1	195	1	203	0.775	0.706
321053	1751	AT2G33240.1	1770	| Symbols: XID, ATXID | myosin XI D | chr2:14086942-14096914 REVERSE LENGTH=1770	0	3185	0	1	1751	1	1770	0.894	0.875
321055	245	AT2G33255.1	245	| Symbols: | Haloacid dehalogenase-like hydrolase (HAD) superfamily protein | chr2:14098795-14100358 FORWARD LENGTH=245	1e-141	496	0	1	245	1	245	0.988	0.971
321057	408	AT2G33280.1	408	| Symbols: | Major facilitator superfamily protein | chr2:14106410-14107720 FORWARD LENGTH=408	0	717	0	1	408	1	408	0.931	0.909
321080	400	AT2G33500.1	402	| Symbols: | B-box type zinc finger protein with CCT domain | chr2:14188159-14190046 REVERSE LENGTH=402	0	694	0	1	400	1	402	0.884	0.84
321088	139	AT2G33585.1	193	| Symbols: | unknown protein; Has 31 Blast hits to 31 proteins in 12 species: Archae - 0; Bacteria - 0; Metazoa - 0; Fungi - 0; Plants - 31; Viruses - 0; Other Eukaryotes - 0 (source: NCBI BLink). | chr2:14223403-14224167 REVERSE LENGTH=193	1e-62	234	0	8	139	59	193	0.904	0.859
321098	324	AT2G33720.1	326	| Symbols: | AP2/B3-like transcriptional factor family protein | chr2:14263776-14264989 FORWARD LENGTH=326	1e-136	480	0	5	323	4	325	0.814	0.737
321132	341	AT2G34080.1	345	| Symbols: | Cysteine proteinases superfamily protein | chr2:14393431-14394777 REVERSE LENGTH=345	1e-179	624	0	1	341	1	345	0.904	0.872
321134	345	AT2G34100.2	345	| Symbols: | unknown protein; FUNCTIONS IN: molecular_function unknown; INVOLVED IN: biological_process unknown; LOCATED IN: cellular_component unknown; EXPRESSED IN: sperm cell, flower; EXPRESSED DURING: petal differentiation and expansion stage; Has 10185 Blast hits to 4535 proteins in 413 species: Archae - 41; Bacteria - 4951; Metazoa - 1579; Fungi - 1007; Plants - 277; Viruses - 100; Other Eu…	4e-96	348	0	1	343	1	343	0.617	0.558
321137	523	AT2G34170.2	523	| Symbols: | Protein of unknown function (DUF688) | chr2:14428298-14430051 FORWARD LENGTH=523	0	839	0	1	523	1	523	0.853	0.821
321151	2264	AT2G34357.1	1280	| Symbols: | ARM repeat superfamily protein | chr2:14499236-14505555 FORWARD LENGTH=1280	0	1944	0	1107	2244	79	1260	0.856	0.831
321182	441	AT2G34650.1	438	| Symbols: PID, ABR | Protein kinase superfamily protein | chr2:14589934-14591557 REVERSE LENGTH=438	0	842	0	1	441	1	438	0.946	0.941
321185	1701	AT2G34680.1	1708	| Symbols: AIR9 | Outer arm dynein light chain 1 protein | chr2:14616947-14628300 REVERSE LENGTH=1708	0	3068	0	27	1701	31	1708	0.924	0.905
321210	619	AT2G34940.1	618	| Symbols: VSR5, VSR3;2, BP80-3;2 | VACUOLAR SORTING RECEPTOR 5 | chr2:14740497-14743314 FORWARD LENGTH=618	0	1164	0	1	619	1	616	0.943	0.906
321223	156	AT2G35090.1	158	| Symbols: | Protein of unknown function (DUF1640) | chr2:14792187-14793030 FORWARD LENGTH=158	2e-50	194	0	1	155	1	157	0.727	0.661
321255	253	AT2G35430.1	252	| Symbols: | Zinc finger C-x8-C-x5-C-x3-H type family protein | chr2:14901014-14902257 REVERSE LENGTH=252	1e-100	361	0	1	253	1	252	0.794	0.732
321280	91	AT2G35658.1	91	| Symbols: | unknown protein; FUNCTIONS IN: molecular_function unknown; INVOLVED IN: biological_process unknown; LOCATED IN: cellular_component unknown; BEST Arabidopsis thaliana protein match is: unknown protein (TAIR:AT4G16840.1); Has 30201 Blast hits to 17322 proteins in 780 species: Archae - 12; Bacteria - 1396; Metazoa - 17338; Fungi - 3422; Plants - 5037; Viruses - 0; Other Eukaryotes - 299…	6e-40	158	0	1	91	1	91	0.89	0.868
321290	462	AT2G35770.1	462	| Symbols: scpl28 | serine carboxypeptidase-like 28 | chr2:15034179-15036497 REVERSE LENGTH=462	0	931	0	1	462	1	462	0.978	0.963
321332	439	AT2G36270.1	442	| Symbols: ABI5, GIA1 | Basic-leucine zipper (bZIP) transcription factor family protein | chr2:15204980-15206571 REVERSE LENGTH=442	1e-168	587	0	1	439	1	442	0.719	0.71
321345	498	AT2G36360.2	496	| Symbols: | Galactose oxidase/kelch repeat superfamily protein | chr2:15243461-15247523 REVERSE LENGTH=496	0	906	0	1	498	1	496	0.926	0.9
321348	829	AT2G36390.1	858	| Symbols: SBE2.1, BE3 | starch branching enzyme 2.1 | chr2:15264283-15269940 FORWARD LENGTH=858	0	1567	0	1	829	1	858	0.915	0.895
321364	674	AT2G36570.1	672	| Symbols: | Leucine-rich repeat protein kinase family protein | chr2:15335583-15337725 FORWARD LENGTH=672	0	1125	0	18	672	17	671	0.875	0.852
321374	391	AT2G36690.1	366	| Symbols: | 2-oxoglutarate (2OG) and Fe(II)-dependent oxygenase superfamily protein | chr2:15379930-15381987 FORWARD LENGTH=366	0	681	0	1	389	1	363	0.882	0.856
321394	202	AT2G36895.2	231	| Symbols: | unknown protein; FUNCTIONS IN: molecular_function unknown; INVOLVED IN: biological_process unknown; LOCATED IN: chloroplast; Has 32 Blast hits to 32 proteins in 14 species: Archae - 0; Bacteria - 0; Metazoa - 0; Fungi - 0; Plants - 32; Viruses - 0; Other Eukaryotes - 0 (source: NCBI BLink). | chr2:15489176-15490296 REVERSE LENGTH=231	5e-96	346	0	1	202	1	231	0.792	0.779
321400	487	AT2G36970.1	490	| Symbols: | UDP-Glycosyltransferase superfamily protein | chr2:15529050-15530712 FORWARD LENGTH=490	0	954	0	1	487	1	486	0.969	0.945
321443	675	AT2G37370.1	669	| Symbols: | unknown protein; BEST Arabidopsis thaliana protein match is: unknown protein (TAIR:AT5G13560.1); Has 30201 Blast hits to 17322 proteins in 780 species: Archae - 12; Bacteria - 1396; Metazoa - 17338; Fungi - 3422; Plants - 5037; Viruses - 0; Other Eukaryotes - 2996 (source: NCBI BLink). | chr2:15679273-15682932 FORWARD LENGTH=669	0	1185	0	1	675	1	669	0.902	0.884
321462	377	AT3G53750.1	377	| Symbols: ACT3 | actin 3 | chr3:19915924-19917371 FORWARD LENGTH=377	0	784	0	1	377	1	377	1	0.997
321463	368	AT2G37630.1	367	| Symbols: ATPHAN, AS1, ATMYB91, MYB91 | myb-like HTH transcriptional regulator family protein | chr2:15781798-15782901 REVERSE LENGTH=367	1e-148	521	0	1	368	1	367	0.753	0.745
321477	645	AT2G37690.1	642	| Symbols: | phosphoribosylaminoimidazole carboxylase, putative / AIR carboxylase, putative | chr2:15806111-15810240 FORWARD LENGTH=642	0	1186	0	1	645	1	642	0.915	0.893
321478	621	AT2G37700.1	613	| Symbols: | Fatty acid hydroxylase superfamily | chr2:15810581-15814176 REVERSE LENGTH=613	0	1036	0	1	621	1	613	0.859	0.817
321490	115	AT2G37870.1	115	| Symbols: | Bifunctional inhibitor/lipid-transfer protein/seed storage 2S albumin superfamily protein | chr2:15859280-15859723 FORWARD LENGTH=115	8e-58	218	0	1	115	1	115	0.991	0.974
321492	347	AT2G37890.1	337	| Symbols: | Mitochondrial substrate carrier family protein | chr2:15862017-15863849 REVERSE LENGTH=337	1e-162	566	0	1	347	1	337	0.848	0.822
321495	395	AT2G37920.1	251	| Symbols: emb1513 | copper ion transmembrane transporters | chr2:15869269-15870024 REVERSE LENGTH=251	6e-81	298	0	137	395	1	251	0.615	0.604
321506	858	AT2G38020.1	858	| Symbols: VCL1, MAN, EMB258 | vacuoleless1 (VCL1) | chr2:15910098-15914190 REVERSE LENGTH=858	0	1742	0	1	858	1	858	0.985	0.977
321514	521	AT2G38100.1	521	| Symbols: | proton-dependent oligopeptide transport (POT) family protein | chr2:15948484-15950228 REVERSE LENGTH=521	0	1004	0	1	521	1	521	0.954	0.935
321517	190	AT2G38130.2	190	| Symbols: ATMAK3 | Acyl-CoA N-acyltransferases (NAT) superfamily protein | chr2:15978639-15980145 REVERSE LENGTH=190	2e-98	354	0	18	190	18	190	0.988	0.977
321523	829	AT2G38185.2	441	| Symbols: | RING/U-box superfamily protein | chr2:16000155-16002699 FORWARD LENGTH=441	0	730	0	18	435	18	441	0.88	0.842
321526	331	AT2G38255.1	333	| Symbols: | Protein of Unknown Function (DUF239) | chr2:16021750-16024825 REVERSE LENGTH=333	1e-168	586	0	1	331	1	333	0.91	0.835
321537	349	AT2G38390.1	349	| Symbols: | Peroxidase superfamily protein | chr2:16079726-16081381 FORWARD LENGTH=349	0	662	0	1	349	1	349	0.954	0.923
321547	188	AT2G38480.1	188	| Symbols: | Uncharacterised protein family (UPF0497) | chr2:16110960-16111694 REVERSE LENGTH=188	1e-85	311	0	1	188	1	188	0.819	0.803
321557	251	AT2G38600.1	251	| Symbols: | HAD superfamily, subfamily IIIB acid phosphatase | chr2:16145907-16146857 FORWARD LENGTH=251	1e-142	501	0	1	251	1	251	0.968	0.94
321574	458	AT2G38780.1	465	| Symbols: | unknown protein; FUNCTIONS IN: molecular_function unknown; INVOLVED IN: biological_process unknown; LOCATED IN: chloroplast; EXPRESSED IN: 21 plant structures; EXPRESSED DURING: 13 growth stages; Has 58 Blast hits to 58 proteins in 23 species: Archae - 0; Bacteria - 4; Metazoa - 1; Fungi - 0; Plants - 44; Viruses - 0; Other Eukaryotes - 9 (source: NCBI BLink). | chr2:16210864-1621411…	0	749	0	4	458	10	465	0.853	0.82
321588	333	AT2G38920.1	335	| Symbols: | SPX (SYG1/Pho81/XPR1) domain-containing protein / zinc finger (C3HC4-type RING finger) protein-related | chr2:16248420-16250585 REVERSE LENGTH=335	1e-158	553	0	1	333	1	335	0.869	0.809
321591	514	AT2G38960.3	479	| Symbols: ERO2 | endoplasmic reticulum oxidoreductins 2 | chr2:16265455-16268150 FORWARD LENGTH=479	0	889	0	1	466	1	466	0.938	0.918
321593	474	AT2G38995.2	487	| Symbols: | O-acyltransferase (WSD1-like) family protein | chr2:16282139-16284700 FORWARD LENGTH=487	0	804	0	1	474	10	487	0.883	0.799
321600	258	AT2G39060.1	258	| Symbols: SWEET9, AtSWEET9 | Nodulin MtN3 family protein | chr2:16306818-16308206 REVERSE LENGTH=258	1e-132	468	0	1	258	1	258	0.911	0.903
321615	584	AT2G39240.1	573	| Symbols: | RNA polymerase I specific transcription initiation factor RRN3 protein | chr2:16384786-16387827 REVERSE LENGTH=573	0	719	0	1	570	1	559	0.74	0.68
321616	320	AT2G39250.1	325	| Symbols: SNZ | Integrase-type DNA-binding superfamily protein | chr2:16389010-16390931 REVERSE LENGTH=325	1e-148	520	0	1	320	1	325	0.826	0.804
321630	719	AT2G39435.1	464	| Symbols: | Phosphatidylinositol N-acetyglucosaminlytransferase subunit P-related | chr2:16464806-16466492 REVERSE LENGTH=464	0	714	0	250	719	1	464	0.838	0.792
321633	154	AT2G39460.2	154	| Symbols: ATRPL23A, RPL23A, RPL23AA | ribosomal protein L23AA | chr2:16475049-16475904 FORWARD LENGTH=154	6e-55	209	0	1	154	1	154	0.727	0.721
321648	549	AT2G39640.1	549	| Symbols: | glycosyl hydrolase family 17 protein | chr2:16525171-16527012 REVERSE LENGTH=549	0	961	0	1	548	1	548	0.893	0.855
321659	500	AT2G39740.1	511	| Symbols: | Nucleotidyltransferase family protein | chr2:16576250-16578704 FORWARD LENGTH=511	0	881	0	1	500	1	511	0.883	0.859
321672	525	AT2G39830.1	528	| Symbols: DAR2 | DA1-related protein 2 | chr2:16619950-16623658 REVERSE LENGTH=528	0	963	0	14	525	16	528	0.93	0.924
321676	142	AT2G39855.2	142	| Symbols: | unknown protein; FUNCTIONS IN: molecular_function unknown; INVOLVED IN: biological_process unknown; LOCATED IN: chloroplast; BEST Arabidopsis thaliana protein match is: unknown protein (TAIR:AT3G55646.1); Has 35333 Blast hits to 34131 proteins in 2444 species: Archae - 798; Bacteria - 22429; Metazoa - 974; Fungi - 991; Plants - 531; Viruses - 0; Other Eukaryotes - 9610 (source: NCBI …	1e-57	218	0	18	142	18	142	0.864	0.856
321705	189	AT4G03160.1	192	| Symbols: | BEST Arabidopsis thaliana protein match is: AP2/B3-like transcriptional factor family protein (TAIR:AT4G03170.1); Has 46 Blast hits to 46 proteins in 13 species: Archae - 0; Bacteria - 0; Metazoa - 8; Fungi - 4; Plants - 29; Viruses - 0; Other Eukaryotes - 5 (source: NCBI BLink). | chr4:1397979-1398685 FORWARD LENGTH=192	7e-52	199	0	2	188	3	192	0.634	0.598
321717	361	AT2G40250.1	361	| Symbols: | SGNH hydrolase-type esterase superfamily protein | chr2:16813330-16815251 FORWARD LENGTH=361	0	669	0	1	361	1	361	0.925	0.906
321718	411	AT2G40260.1	410	| Symbols: | Homeodomain-like superfamily protein | chr2:16816818-16818473 REVERSE LENGTH=410	0	649	0	1	411	1	410	0.837	0.813
321719	490	AT2G40270.1	489	| Symbols: | Protein kinase family protein | chr2:16822136-16824327 REVERSE LENGTH=489	0	827	0	1	490	2	489	0.876	0.831
321760	299	AT2G40740.1	292	| Symbols: WRKY55, ATWRKY55 | WRKY DNA-binding protein 55 | chr2:16997177-16999276 FORWARD LENGTH=292	1e-124	441	0	1	283	11	292	0.781	0.756
321761	337	AT2G40750.1	346	| Symbols: WRKY54, ATWRKY54 | WRKY DNA-binding protein 54 | chr2:17000636-17002354 REVERSE LENGTH=346	1e-159	558	0	1	337	1	338	0.831	0.805
321767	154	AT2G40790.1	154	| Symbols: ATCXXS2, CXXS2 | C-terminal cysteine residue is changed to a serine 2 | chr2:17023109-17023915 REVERSE LENGTH=154	3e-71	263	0	1	154	1	154	0.857	0.851
321769	404	AT2G40810.2	393	| Symbols: ATATG18C, ATG18C | homolog of yeast autophagy 18C | chr2:17032686-17034338 FORWARD LENGTH=393	0	733	0	1	402	1	392	0.905	0.886
321777	401	AT2G40900.1	394	| Symbols: | nodulin MtN21 /EamA-like transporter family protein | chr2:17063396-17065514 REVERSE LENGTH=394	0	650	0	1	401	1	394	0.835	0.808
321778	449	AT2G40910.1	449	| Symbols: | F-box and associated interaction domains-containing protein | chr2:17069938-17071554 REVERSE LENGTH=449	0	753	0	1	449	1	449	0.878	0.82
321788	268	AT2G41000.1	184	| Symbols: | Chaperone DnaJ-domain superfamily protein | chr2:17111673-17113247 FORWARD LENGTH=184	1e-69	259	0	86	268	7	184	0.749	0.738
321802	286	AT2G41160.1	287	| Symbols: | Ubiquitin-associated (UBA) protein | chr2:17156314-17158687 REVERSE LENGTH=287	1e-139	492	0	1	286	1	287	0.878	0.871
321803	370	AT2G41170.1	371	| Symbols: | F-box family protein | chr2:17159310-17160845 REVERSE LENGTH=371	1e-180	627	0	1	370	1	371	0.879	0.863
321816	370	AT2G41300.1	394	| Symbols: SSL1 | strictosidine synthase-like 1 | chr2:17214312-17216292 REVERSE LENGTH=394	1e-179	624	0	52	370	71	394	0.954	0.938
321853	247	AT2G41690.1	244	| Symbols: AT-HSFB3, HSFB3 | heat shock transcription factor B3 | chr2:17381723-17382577 FORWARD LENGTH=244	1e-115	412	0	1	247	1	244	0.862	0.826
321881	1218	AT2G41960.1	1215	| Symbols: | unknown protein; BEST Arabidopsis thaliana protein match is: unknown protein (TAIR:AT3G58050.1); Has 11991 Blast hits to 7260 proteins in 458 species: Archae - 17; Bacteria - 481; Metazoa - 5028; Fungi - 1325; Plants - 615; Viruses - 38; Other Eukaryotes - 4487 (source: NCBI BLink). | chr2:17514244-17519015 REVERSE LENGTH=1215	0	2032	0	1	1218	1	1215	0.861	0.825
321902	173	AT2G42210.2	173	| Symbols: ATOEP16-3, OEP16-3 | Mitochondrial import inner membrane translocase subunit Tim17/Tim22/Tim23 family protein | chr2:17590600-17591591 FORWARD LENGTH=173	1e-95	345	0	1	173	1	173	0.988	0.983
321905	514	AT2G42250.1	514	| Symbols: CYP712A1 | cytochrome P450, family 712, subfamily A, polypeptide 1 | chr2:17600075-17601709 REVERSE LENGTH=514	0	960	0	1	514	1	514	0.94	0.922
321906	258	AT2G42260.1	259	| Symbols: UVI4, PYM | uv-b-insensitive 4 | chr2:17602240-17603283 REVERSE LENGTH=259	1e-116	412	0	1	258	1	259	0.83	0.815
321920	103	AT2G42395.1	104	| Symbols: | unknown protein; Has 35333 Blast hits to 34131 proteins in 2444 species: Archae - 798; Bacteria - 22429; Metazoa - 974; Fungi - 991; Plants - 531; Viruses - 0; Other Eukaryotes - 9610 (source: NCBI BLink). | chr2:17653566-17653980 REVERSE LENGTH=104	8e-40	158	0	1	93	1	93	0.882	0.828
321927	882	AT2G42470.1	898	| Symbols: | TRAF-like family protein | chr2:17679887-17685187 REVERSE LENGTH=898	0	1438	0	1	882	26	898	0.87	0.826
321928	742	AT2G42480.1	743	| Symbols: | TRAF-like family protein | chr2:17685805-17689851 REVERSE LENGTH=743	0	868	0	1	742	1	743	0.693	0.641
321945	268	AT2G42660.1	255	| Symbols: | Homeodomain-like superfamily protein | chr2:17767065-17768258 REVERSE LENGTH=255	1e-119	426	0	1	245	1	243	0.878	0.857
321961	158	AT2G42820.1	158	| Symbols: HVA22F | HVA22-like protein F | chr2:17817460-17818301 REVERSE LENGTH=158	3e-88	320	0	1	158	1	158	0.987	0.968
321962	248	AT2G42830.2	248	| Symbols: SHP2, AGL5 | K-box region and MADS-box transcription factor family protein | chr2:17820602-17823806 FORWARD LENGTH=248	1e-130	462	0	1	248	1	248	0.931	0.919
321975	187	AT2G42975.1	187	| Symbols: | unknown protein; FUNCTIONS IN: molecular_function unknown; INVOLVED IN: biological_process unknown; LOCATED IN: chloroplast thylakoid membrane, chloroplast; Has 32 Blast hits to 32 proteins in 16 species: Archae - 0; Bacteria - 0; Metazoa - 2; Fungi - 2; Plants - 28; Viruses - 0; Other Eukaryotes - 0 (source: NCBI BLink). | chr2:17873998-17874820 FORWARD LENGTH=187	8e-54	206	0	38	187	37	187	0.781	0.748
322004	388	AT2G43270.1	387	| Symbols: | F-box and associated interaction domains-containing protein | chr2:17988207-17989491 REVERSE LENGTH=387	1e-132	467	0	19	381	19	359	0.766	0.676
322009	521	AT2G43330.1	509	| Symbols: ATINT1, INT1 | inositol transporter 1 | chr2:18001135-18003854 FORWARD LENGTH=509	0	826	0	1	521	1	509	0.816	0.812
322019	495	AT2G43465.1	388	| Symbols: | RNA-binding ASCH domain protein | chr2:18047732-18049709 REVERSE LENGTH=388	1e-158	555	0	166	495	3	388	0.775	0.728
322057	1282	AT2G43900.1	1316	| Symbols: | Endonuclease/exonuclease/phosphatase family protein | chr2:18178801-18183823 REVERSE LENGTH=1316	0	2187	0	1	1119	1	1117	0.954	0.946
322062	534	AT2G43970.1	545	| Symbols: | RNA-binding protein | chr2:18205535-18208031 REVERSE LENGTH=545	0	644	0	1	534	1	545	0.659	0.643
322085	475	AT2G44190.1	474	| Symbols: EDE1, QWRF5 | Family of unknown function (DUF566) | chr2:18272346-18274332 FORWARD LENGTH=474	0	711	0	1	475	1	474	0.783	0.771
322090	372	AT2G44240.1	402	| Symbols: | Protein of Unknown Function (DUF239) | chr2:18289964-18292204 FORWARD LENGTH=402	0	676	0	1	372	1	402	0.854	0.816
322132	205	AT2G44690.1	209	| Symbols: ARAC9, ATROP8, ROP8 | Arabidopsis RAC-like 9 | chr2:18429276-18430636 FORWARD LENGTH=209	3e-98	354	0	18	205	18	209	0.932	0.906
322141	357	AT2G44800.1	357	| Symbols: | 2-oxoglutarate (2OG) and Fe(II)-dependent oxygenase superfamily protein | chr2:18467004-18468551 FORWARD LENGTH=357	0	681	0	1	357	1	357	0.938	0.919
322142	448	AT2G44810.1	357	| Symbols: DAD1 | alpha/beta-Hydrolases superfamily protein | chr2:18479095-18480168 FORWARD LENGTH=357	0	719	0	91	448	1	357	0.989	0.972
322168	482	AT1G65680.1	273	| Symbols: ATEXPB2, EXPB2, ATHEXP BETA 1.4 | expansin B2 | chr1:24427266-24428399 FORWARD LENGTH=273	1e-118	422	0	1	264	1	264	0.83	0.78
322199	92	AT2G45450.1	136	| Symbols: ZPR1 | protein binding | chr2:18733548-18734058 REVERSE LENGTH=136	1e-21	97.4	0	7	91	50	134	0.812	0.8
322202	434	AT2G45480.1	429	| Symbols: AtGRF9, GRF9 | growth-regulating factor 9 | chr2:18745583-18747403 FORWARD LENGTH=429	0	649	0	3	434	1	429	0.859	0.811
322211	513	AT2G45580.1	515	| Symbols: CYP76C3 | cytochrome P450, family 76, subfamily C, polypeptide 3 | chr2:18782388-18784286 REVERSE LENGTH=515	0	891	0	1	513	1	513	0.897	0.858
322261	406	AT2G46070.1	372	| Symbols: ATMPK12, MAPK12, MPK12 | mitogen-activated protein kinase 12 | chr2:18946134-18947770 REVERSE LENGTH=372	0	773	0	35	406	1	372	1	0.992
322266	113	AT2G46130.1	109	| Symbols: WRKY43, ATWRKY43 | WRKY DNA-binding protein 43 | chr2:18957254-18957669 FORWARD LENGTH=109	1e-55	211	0	1	111	1	108	0.955	0.892
322272	146	AT2G46190.1	210	| Symbols: | Mitochondrial glycoprotein family protein | chr2:18971799-18972804 FORWARD LENGTH=210	4e-39	156	0	1	146	1	210	0.536	0.474
322277	178	AT2G46230.2	181	| Symbols: | PIN domain-like family protein | chr2:18984694-18985850 REVERSE LENGTH=181	8e-96	345	0	1	178	1	181	0.956	0.928
322281	380	AT2G46270.1	382	| Symbols: GBF3 | G-box binding factor 3 | chr2:19000859-19002901 FORWARD LENGTH=382	0	633	0	21	380	22	382	0.884	0.878
322284	359	AT2G46290.1	355	| Symbols: | Transducin/WD40 repeat-like superfamily protein | chr2:19005910-19007797 REVERSE LENGTH=355	0	677	0	1	359	1	355	0.955	0.908
322297	532	AT2G46480.1	528	| Symbols: GAUT2, LGT2 | galacturonosyltransferase 2 | chr2:19076405-19078386 REVERSE LENGTH=528	0	1038	0	1	532	1	528	0.966	0.945
322326	594	AT2G46740.1	590	| Symbols: | D-arabinono-1,4-lactone oxidase family protein | chr2:19205182-19207455 REVERSE LENGTH=590	0	1103	0	1	594	1	590	0.928	0.894
322327	603	AT2G46760.1	603	| Symbols: | D-arabinono-1,4-lactone oxidase family protein | chr2:19213028-19215166 REVERSE LENGTH=603	0	1204	0	1	603	1	603	0.973	0.954
322350	493	AT2G47010.2	493	| Symbols: | unknown protein; FUNCTIONS IN: molecular_function unknown; INVOLVED IN: biological_process unknown; LOCATED IN: endomembrane system; EXPRESSED IN: 17 plant structures; EXPRESSED DURING: 10 growth stages; BEST Arabidopsis thaliana protein match is: unknown protein (TAIR:AT1G17030.1); Has 72 Blast hits to 72 proteins in 13 species: Archae - 0; Bacteria - 0; Metazoa - 0; Fungi - 0; Plan…	0	965	0	1	493	1	493	0.968	0.929
322358	735	AT2G47090.1	766	| Symbols: | zinc ion binding;nucleic acid binding | chr2:19341444-19344297 REVERSE LENGTH=766	0	1195	0	1	735	1	766	0.793	0.774
322360	298	AT2G47115.1	300	| Symbols: | unknown protein; FUNCTIONS IN: molecular_function unknown; INVOLVED IN: biological_process unknown; LOCATED IN: endomembrane system; BEST Arabidopsis thaliana protein match is: unknown protein (TAIR:AT1G10660.1); Has 35333 Blast hits to 34131 proteins in 2444 species: Archae - 798; Bacteria - 22429; Metazoa - 974; Fungi - 991; Plants - 531; Viruses - 0; Other Eukaryotes - 9610 (sourc…	1e-121	432	0	1	297	1	300	0.806	0.766
322367	89	AT2G47200.1	88	| Symbols: | unknown protein; Has 3 Blast hits to 3 proteins in 1 species: Archae - 0; Bacteria - 0; Metazoa - 0; Fungi - 0; Plants - 3; Viruses - 0; Other Eukaryotes - 0 (source: NCBI BLink). | chr2:19377884-19378150 REVERSE LENGTH=88	2e-44	173	0	1	88	1	88	0.977	0.92
322382	331	AT2G47370.1	330	| Symbols: | Calcium-dependent phosphotriesterase superfamily protein | chr2:19439130-19440281 REVERSE LENGTH=330	1e-178	620	0	1	331	1	330	0.967	0.937
322384	962	AT2G47390.1	961	| Symbols: | Prolyl oligopeptidase family protein | chr2:19442278-19446253 REVERSE LENGTH=961	0	1817	0	1	961	1	961	0.932	0.917
322424	462	AT2G47830.1	471	| Symbols: | Cation efflux family protein | chr2:19591094-19593973 REVERSE LENGTH=471	0	743	0	47	462	53	471	0.908	0.892
322431	407	AT2G47900.3	407	| Symbols: TLP3 | tubby like protein 3 | chr2:19611196-19612766 REVERSE LENGTH=407	0	772	0	1	407	1	407	0.958	0.943
322437	100	AT2G47950.1	128	| Symbols: | unknown protein; FUNCTIONS IN: molecular_function unknown; INVOLVED IN: biological_process unknown; LOCATED IN: endomembrane system; EXPRESSED IN: root, flower; EXPRESSED DURING: petal differentiation and expansion stage; BEST Arabidopsis thaliana protein match is: unknown protein (TAIR:AT3G62990.1); Has 22 Blast hits to 22 proteins in 5 species: Archae - 0; Bacteria - 0; Metazoa - 0…	5e-17	82.8	0	62	100	90	128	0.974	0.974
322443	444	AT2G48030.1	438	| Symbols: | DNAse I-like superfamily protein | chr2:19647834-19649988 REVERSE LENGTH=438	0	796	0	1	444	1	438	0.918	0.891
322444	1473	AT2G48060.1	2462	| Symbols: | unknown protein; FUNCTIONS IN: molecular_function unknown; INVOLVED IN: biological_process unknown; LOCATED IN: endomembrane system; EXPRESSED IN: shoot, sperm cell; CONTAINS InterPro DOMAIN/s: Protein of unknown function DUF3595 (InterPro:IPR021999); Has 533 Blast hits to 341 proteins in 95 species: Archae - 2; Bacteria - 15; Metazoa - 318; Fungi - 0; Plants - 93; Viruses - 0; Other…	0	2693	0	1	1459	636	2094	0.911	0.905
322448	454	AT2G48080.1	438	| Symbols: | oxidoreductase, 2OG-Fe(II) oxygenase family protein | chr2:19665192-19667092 REVERSE LENGTH=438	0	786	0	1	454	1	438	0.894	0.87
322456	183	AT2G48130.1	183	| Symbols: | Bifunctional inhibitor/lipid-transfer protein/seed storage 2S albumin superfamily protein | chr2:19685263-19685977 REVERSE LENGTH=183	1e-82	301	0	1	183	1	183	0.869	0.842
322459	250	AT2G01100.3	247	| Symbols: | unknown protein; Has 35333 Blast hits to 34131 proteins in 2444 species: Archae - 798; Bacteria - 22429; Metazoa - 974; Fungi - 991; Plants - 531; Viruses - 0; Other Eukaryotes - 9610 (source: NCBI BLink). | chr2:82245-82988 FORWARD LENGTH=247	2e-24	109	0	1	238	1	247	0.344	0.336
322461	454	AT2G01120.1	418	| Symbols: ORC4, ATORC4 | origin recognition complex subunit 4 | chr2:85444-88027 FORWARD LENGTH=418	0	724	0	1	420	1	410	0.888	0.865
322471	242	AT2G01250.1	242	| Symbols: | Ribosomal protein L30/L7 family protein | chr2:132943-134264 REVERSE LENGTH=242	1e-126	448	0	1	242	1	242	0.926	0.921
322480	210	AT2G01340.1	215	| Symbols: At17.1 | Encodes a protein whose expression is responsive to nematode infection. | chr2:164014-165068 FORWARD LENGTH=215	1e-100	361	0	1	210	1	215	0.893	0.87
322482	582	AT2G01390.1	577	| Symbols: | Tetratricopeptide repeat (TPR)-like superfamily protein | chr2:172256-174137 FORWARD LENGTH=577	0	1081	0	1	582	1	577	0.945	0.895
322483	142	AT2G01400.1	146	| Symbols: | unknown protein; Has 19 Blast hits to 19 proteins in 6 species: Archae - 0; Bacteria - 0; Metazoa - 0; Fungi - 0; Plants - 19; Viruses - 0; Other Eukaryotes - 0 (source: NCBI BLink). | chr2:174315-175080 FORWARD LENGTH=146	8e-45	175	0	1	119	1	119	0.782	0.739
322489	945	AT2G01460.1	955	| Symbols: | P-loop containing nucleoside triphosphate hydrolases superfamily protein | chr2:206136-211765 FORWARD LENGTH=955	0	1659	0	1	945	1	955	0.879	0.87
322500	253	AT2G01560.1	301	| Symbols: | Plant protein 1589 of unknown function | chr2:250392-251806 REVERSE LENGTH=301	8e-91	329	0	1	253	1	301	0.649	0.61
322516	819	AT2G01730.1	613	| Symbols: ATCPSF73-II, EDA26, CPSF73-II | cleavage and polyadenylation specificity factor 73 kDa subunit-II | chr2:320597-323845 FORWARD LENGTH=613	0	1132	0	1	561	1	562	0.988	0.963
322531	234	AT2G01905.1	234	| Symbols: CYCJ18 | cyclin J18 | chr2:410373-413477 FORWARD LENGTH=234	1e-120	427	0	1	234	1	234	0.962	0.932
322553	82	AT2G02147.1	80	| Symbols: LCR73 | low-molecular-weight cysteine-rich 73 | chr2:546664-547026 FORWARD LENGTH=80	9e-33	134	0	1	80	1	80	0.825	0.8
322556	492	AT2G02170.2	486	| Symbols: | Remorin family protein | chr2:556595-558610 REVERSE LENGTH=486	0	829	0	1	481	1	475	0.884	0.873
322561	317	AT2G02240.1	320	| Symbols: MEE66 | F-box family protein | chr2:592359-593602 REVERSE LENGTH=320	1e-147	517	0	1	316	1	319	0.849	0.806
322562	296	AT2G02250.1	310	| Symbols: AtPP2-B2, PP2-B2 | phloem protein 2-B2 | chr2:594655-595825 REVERSE LENGTH=310	1e-149	523	0	1	295	6	306	0.907	0.85
322563	306	AT2G02340.1	305	| Symbols: AtPP2-B8, PP2-B8 | phloem protein 2-B8 | chr2:616088-617274 REVERSE LENGTH=305	1e-131	466	0	1	290	1	289	0.846	0.791
322576	519	AT2G05642.1	532	| Symbols: | Nucleic acid-binding, OB-fold-like protein | chr2:2098253-2100867 REVERSE LENGTH=532	0	784	0	1	519	1	532	0.792	0.746
322589	754	AT2G02780.1	742	| Symbols: | Leucine-rich repeat protein kinase family protein | chr2:781932-784646 REVERSE LENGTH=742	0	1156	0	1	754	1	742	0.796	0.78
322631	212	AT2G03290.1	213	| Symbols: | emp24/gp25L/p24 family/GOLD family protein | chr2:999422-1000434 FORWARD LENGTH=213	1e-94	342	0	22	212	22	213	0.885	0.865
322639	428	AT2G03360.1	451	| Symbols: | Glycosyltransferase family 61 protein | chr2:1022287-1024273 REVERSE LENGTH=451	0	756	0	1	428	1	451	0.869	0.816
322644	151	AT2G01520.1	151	| Symbols: MLP328 | MLP-like protein 328 | chr2:235992-236881 FORWARD LENGTH=151	4e-87	316	0	1	151	1	151	0.993	0.993
322661	257	AT2G03630.1	252	| Symbols: | unknown protein; BEST Arabidopsis thaliana protein match is: unknown protein (TAIR:AT1G74220.1); Has 126 Blast hits to 126 proteins in 28 species: Archae - 0; Bacteria - 6; Metazoa - 7; Fungi - 5; Plants - 87; Viruses - 0; Other Eukaryotes - 21 (source: NCBI BLink). | chr2:1103205-1103963 FORWARD LENGTH=252	2e-64	242	0	1	168	1	167	0.811	0.769
322664	601	AT2G03670.1	603	| Symbols: CDC48B | cell division cycle 48B | chr2:1117595-1120361 FORWARD LENGTH=603	0	1067	0	1	601	2	603	0.904	0.892
322665	120	AT2G03680.2	119	| Symbols: SPR1, SKU6 | spiral1 | chr2:1121398-1121850 FORWARD LENGTH=119	3e-38	152	0	1	120	1	119	0.708	0.7
322675	361	AT2G03800.1	317	| Symbols: GEK1 | D-aminoacyl-tRNA deacylases | chr2:1156782-1158695 FORWARD LENGTH=317	1e-166	581	0	45	361	1	317	0.915	0.902
322676	516	AT2G03820.1	516	| Symbols: | nonsense-mediated mRNA decay NMD3 family protein | chr2:1165149-1166699 REVERSE LENGTH=516	0	991	0	1	491	1	491	0.969	0.963
322682	73	AT2G03913.1	73	| Symbols: | Cysteine-rich protein | chr2:1197885-1198249 FORWARD LENGTH=73	2e-29	124	0	1	73	1	73	0.863	0.795
322683	86	AT2G03931.1	75	| Symbols: | Defensin-like (DEFL) family protein | chr2:1214428-1214843 FORWARD LENGTH=75	1e-34	140	0	1	74	1	74	0.959	0.905
322693	120	AT2G04046.1	110	| Symbols: | Defensin-like (DEFL) family protein | chr2:1315860-1316296 FORWARD LENGTH=110	5e-47	182	0	1	120	1	110	0.817	0.775
322706	1202	AT3G25610.1	1202	| Symbols: | ATPase E1-E2 type family protein / haloacid dehalogenase-like hydrolase family protein | chr3:9308942-9313353 REVERSE LENGTH=1202	0	2303	0	1	1202	1	1202	0.94	0.93
322718	343	AT3G25740.1	344	| Symbols: MAP1B, MAP1C | methionine aminopeptidase 1C | chr3:9397806-9399653 FORWARD LENGTH=344	0	646	0	1	343	1	343	0.936	0.921
322721	354	AT3G25790.1	357	| Symbols: | myb-like transcription factor family protein | chr3:9413196-9414951 FORWARD LENGTH=357	1e-160	561	0	1	353	1	355	0.84	0.792
322734	156	AT3G25930.1	154	| Symbols: | Adenine nucleotide alpha hydrolases-like superfamily protein | chr3:9493032-9493871 REVERSE LENGTH=154	9e-77	281	0	1	156	1	154	0.955	0.885
322753	603	AT3G26120.1	615	| Symbols: TEL1 | terminal EAR1-like 1 | chr3:9546398-9549186 FORWARD LENGTH=615	0	974	0	1	603	1	615	0.825	0.799
322756	509	AT3G26140.1	508	| Symbols: | Cellulase (glycosyl hydrolase family 5) protein | chr3:9559742-9563070 REVERSE LENGTH=508	0	964	0	1	509	1	508	0.947	0.923
322757	502	AT3G26150.1	502	| Symbols: CYP71B16 | cytochrome P450, family 71, subfamily B, polypeptide 16 | chr3:9565627-9567212 REVERSE LENGTH=502	0	915	0	1	484	1	484	0.948	0.919
322778	379	AT3G26430.1	380	| Symbols: | GDSL-like Lipase/Acylhydrolase superfamily protein | chr3:9674419-9675889 FORWARD LENGTH=380	0	724	0	1	379	1	380	0.955	0.913
322779	404	AT3G26440.2	396	| Symbols: | Protein of unknown function (DUF707) | chr3:9677418-9679681 FORWARD LENGTH=396	0	793	0	1	404	1	396	0.965	0.948
322830	142	AT3G27030.1	142	| Symbols: | unknown protein; FUNCTIONS IN: molecular_function unknown; INVOLVED IN: biological_process unknown; LOCATED IN: endomembrane system; CONTAINS InterPro DOMAIN/s: Protein of unknown function DUF3339 (InterPro:IPR021775); BEST Arabidopsis thaliana protein match is: Protein of unknown function (DUF 3339) (TAIR:AT5G40970.1); Has 538 Blast hits to 271 proteins in 16 species: Archae - 0; Ba…	2e-68	253	0	1	142	1	142	0.915	0.908
322831	362	AT3G27040.1	358	| Symbols: | Meprin and TRAF (MATH) homology domain-containing protein | chr3:9974912-9977927 REVERSE LENGTH=358	1e-160	561	0	1	362	1	358	0.857	0.766
322854	521	AT3G27300.3	516	| Symbols: G6PD5 | glucose-6-phosphate dehydrogenase 5 | chr3:10083318-10086288 REVERSE LENGTH=516	0	1028	0	6	521	3	516	0.988	0.961
322858	1047	AT3G27325.2	1121	| Symbols: | hydrolases, acting on ester bonds | chr3:10095956-10102087 FORWARD LENGTH=1121	0	1795	0	1	1047	37	1121	0.834	0.808
322871	243	AT3G27420.1	244	| Symbols: | unknown protein; BEST Arabidopsis thaliana protein match is: unknown protein (TAIR:AT5G40600.1); Has 43 Blast hits to 43 proteins in 15 species: Archae - 0; Bacteria - 0; Metazoa - 3; Fungi - 0; Plants - 39; Viruses - 0; Other Eukaryotes - 1 (source: NCBI BLink). | chr3:10148949-10150139 FORWARD LENGTH=244	1e-122	434	0	1	243	1	243	0.926	0.872
322874	279	AT3G27460.1	270	| Symbols: | SGF29 tudor-like domain | chr3:10159537-10161994 REVERSE LENGTH=270	1e-138	488	0	1	279	1	270	0.889	0.878
322901	226	AT3G27810.1	226	| Symbols: ATMYB21, ATMYB3, MYB21 | myb domain protein 21 | chr3:10307596-10310093 FORWARD LENGTH=226	1e-117	416	0	1	226	1	226	0.889	0.881
322910	134	AT3G27940.1	153	| Symbols: LBD26 | LOB domain-containing protein 26 | chr3:10375897-10376358 FORWARD LENGTH=153	2e-44	174	0	1	130	1	130	0.792	0.646
322924	127	AT3G28190.1	112	| Symbols: | unknown protein; FUNCTIONS IN: molecular_function unknown; INVOLVED IN: biological_process unknown; LOCATED IN: endomembrane system; Has 2 Blast hits to 2 proteins in 1 species: Archae - 0; Bacteria - 0; Metazoa - 0; Fungi - 0; Plants - 2; Viruses - 0; Other Eukaryotes - 0 (source: NCBI BLink). | chr3:10512235-10513057 FORWARD LENGTH=112	2e-57	216	0	1	110	1	110	0.973	0.936
322953	426	AT3G28760.1	422	| Symbols: | FUNCTIONS IN: molecular_function unknown; INVOLVED IN: biological_process unknown; LOCATED IN: chloroplast; EXPRESSED IN: 20 plant structures; EXPRESSED DURING: 13 growth stages; CONTAINS InterPro DOMAIN/s: 3-dehydroquinate synthase, prokaryotic-type (InterPro:IPR002812); Has 390 Blast hits to 390 proteins in 131 species: Archae - 144; Bacteria - 105; Metazoa - 0; Fungi - 0; Plants -…	0	753	0	17	426	17	422	0.927	0.898
322981	289	AT3G29050.1	240	| Symbols: | receptor-like protein kinase-related | chr3:11039509-11040701 REVERSE LENGTH=240	4e-97	351	0	20	289	1	240	0.739	0.684
323006	949	AT3G29320.1	962	| Symbols: | Glycosyl transferase, family 35 | chr3:11252871-11257587 FORWARD LENGTH=962	0	1748	0	1	949	1	962	0.903	0.894
323007	220	AT3G29330.2	152	| Symbols: | unknown protein; INVOLVED IN: biological_process unknown; EXPRESSED IN: stem, embryo; EXPRESSED DURING: D bilateral stage. | chr3:11257988-11259053 REVERSE LENGTH=152	4e-23	104	0	1	130	1	140	0.575	0.521
323008	325	AT3G29340.1	650	| Symbols: | zinc finger (C2H2 type) family protein | chr3:11259587-11262440 REVERSE LENGTH=650	1e-135	476	0	1	325	319	650	0.809	0.739
323016	336	AT3G29380.1	336	| Symbols: | Cyclin-like family protein | chr3:11282407-11283524 REVERSE LENGTH=336	1e-167	584	0	1	336	1	336	0.908	0.854
323026	87	AT3G29970.1	87	| Symbols: | B12D protein | chr3:11745299-11746481 FORWARD LENGTH=87	1e-46	181	0	1	87	1	87	0.989	0.966
323027	977	AT2G10440.1	935	| Symbols: | unknown protein; BEST Arabidopsis thaliana protein match is: unknown protein (TAIR:AT1G15780.1); Has 8319 Blast hits to 5104 proteins in 317 species: Archae - 0; Bacteria - 285; Metazoa - 1706; Fungi - 535; Plants - 320; Viruses - 18; Other Eukaryotes - 5455 (source: NCBI BLink). | chr2:4013752-4018046 REVERSE LENGTH=935	0	887	0	172	977	147	935	0.69	0.634
323032	480	AT3G30290.1	408	| Symbols: CYP702A8 | cytochrome P450, family 702, subfamily A, polypeptide 8 | chr3:11917230-11919546 REVERSE LENGTH=408	0	738	0	75	479	5	408	0.901	0.877
323035	140	AT3G30350.1	163	| Symbols: RGF4 | Encodes a root meristem growth factor (RGF). Belongs to a family of functionally redundant homologous peptides that are secreted, tyrosine-sulfated, and expressed mainly in the stem cell area and the innermost layer of central columella cells. RGFs are required for maintenance of the root stem cell niche and transit amplifying cell proliferation. Members of this family include: …	9e-65	241	0	1	140	1	163	0.798	0.742
323036	363	AT3G30380.2	377	| Symbols: | alpha/beta-Hydrolases superfamily protein | chr3:11974424-11976571 FORWARD LENGTH=377	1e-162	568	0	1	363	1	377	0.805	0.763
323041	468	AT3G29830.1	464	| Symbols: | F-box/RNI-like superfamily protein | chr3:11737049-11738847 FORWARD LENGTH=464	0	746	0	1	463	1	464	0.884	0.791
323049	152	AT3G30580.1	128	| Symbols: | unknown protein; BEST Arabidopsis thaliana protein match is: unknown protein (TAIR:AT5G38790.1); Has 75 Blast hits to 75 proteins in 16 species: Archae - 2; Bacteria - 0; Metazoa - 0; Fungi - 2; Plants - 63; Viruses - 0; Other Eukaryotes - 8 (source: NCBI BLink). | chr3:12167767-12168153 REVERSE LENGTH=128	1e-21	99	0	29	152	12	128	0.524	0.484
323056	352	AT3G32980.1	352	| Symbols: | Peroxidase superfamily protein | chr3:13526404-13529949 REVERSE LENGTH=352	1e-179	625	0	27	352	27	352	0.951	0.933
323059	654	AT3G42170.1	696	| Symbols: | BED zinc finger ;hAT family dimerisation domain | chr3:14321838-14323928 FORWARD LENGTH=696	0	1277	0	2	635	42	676	0.972	0.956
323060	422	AT3G42180.1	470	| Symbols: | Exostosin family protein | chr3:14324300-14328644 REVERSE LENGTH=470	0	734	0	1	422	46	470	0.875	0.856
323061	314	AT5G35695.1	211	| Symbols: | CONTAINS InterPro DOMAIN/s: Putative harbinger transposase-derived nuclease (InterPro:IPR006912); BEST Arabidopsis thaliana protein match is: unknown protein (TAIR:AT5G41980.1); Has 30201 Blast hits to 17322 proteins in 780 species: Archae - 12; Bacteria - 1396; Metazoa - 17338; Fungi - 3422; Plants - 5037; Viruses - 0; Other Eukaryotes - 2996 (source: NCBI BLink). | chr5:13869120-13…	2e-52	202	0	116	313	22	211	0.622	0.532
323063	948	AT3G42640.1	948	| Symbols: AHA8, HA8 | H(+)-ATPase 8 | chr3:14724309-14728062 FORWARD LENGTH=948	0	1810	0	1	948	1	948	0.944	0.939
323064	408	AT3G30520.1	397	| Symbols: | unknown protein; BEST Arabidopsis thaliana protein match is: unknown protein (TAIR:AT3G42870.1); Has 70 Blast hits to 70 proteins in 9 species: Archae - 0; Bacteria - 8; Metazoa - 5; Fungi - 0; Plants - 57; Viruses - 0; Other Eukaryotes - 0 (source: NCBI BLink). | chr3:12130340-12132173 FORWARD LENGTH=397	2e-98	356	0	32	407	32	396	0.585	0.526
323073	337	AT3G42860.1	372	| Symbols: | zinc knuckle (CCHC-type) family protein | chr3:14946458-14948097 REVERSE LENGTH=372	1e-161	563	0	1	337	1	372	0.823	0.785
323079	942	AT3G43210.1	938	| Symbols: TES, ATNACK2, NACK2 | ATP binding microtubule motor family protein | chr3:15191429-15196021 FORWARD LENGTH=938	0	1814	0	1	942	1	938	0.962	0.947
323081	168	AT3G15351.1	165	| Symbols: | unknown protein; Has 50 Blast hits to 50 proteins in 16 species: Archae - 0; Bacteria - 0; Metazoa - 7; Fungi - 0; Plants - 43; Viruses - 0; Other Eukaryotes - 0 (source: NCBI BLink). | chr3:5176726-5177531 FORWARD LENGTH=165	1e-79	291	0	1	165	1	165	0.897	0.867
323091	556	AT3G43590.1	551	| Symbols: | zinc knuckle (CCHC-type) family protein | chr3:15509753-15512255 FORWARD LENGTH=551	0	775	0	1	556	1	551	0.769	0.737
323092	1318	AT3G43600.1	1321	| Symbols: AAO2, AO3, atAO-2, AOgamma, AtAO3 | aldehyde oxidase 2 | chr3:15512778-15517375 REVERSE LENGTH=1321	0	2563	0	1	1318	1	1321	0.965	0.936
323113	423	AT3G44060.1	427	| Symbols: | F-box/RNI-like superfamily protein | chr3:15824938-15826391 REVERSE LENGTH=427	1e-157	550	0	1	423	1	427	0.778	0.693
323127	499	AT3G44250.1	499	| Symbols: CYP71B38 | cytochrome P450, family 71, subfamily B, polypeptide 38 | chr3:15948505-15950224 REVERSE LENGTH=499	0	686	0	42	499	42	499	0.789	0.739
323132	340	AT3G44300.1	339	| Symbols: NIT2, AtNIT2 | nitrilase 2 | chr3:15983351-15985172 FORWARD LENGTH=339	0	652	0	1	340	1	339	0.959	0.926
323150	471	AT3G44610.1	451	| Symbols: | Protein kinase superfamily protein | chr3:16188266-16192107 REVERSE LENGTH=451	0	761	0	1	471	1	451	0.839	0.837
323168	665	AT3G44830.1	665	| Symbols: | Lecithin:cholesterol acyltransferase family protein | chr3:16368890-16372356 FORWARD LENGTH=665	0	1291	0	1	665	1	665	0.967	0.941
323187	718	AT3G45090.1	717	| Symbols: | P-loop containing nucleoside triphosphate hydrolases superfamily protein | chr3:16490752-16494452 REVERSE LENGTH=717	0	1256	0	1	718	1	717	0.882	0.86
323188	459	AT3G45100.2	447	| Symbols: SETH2 | UDP-Glycosyltransferase superfamily protein | chr3:16504648-16506858 FORWARD LENGTH=447	0	828	0	1	455	1	447	0.914	0.901
323231	558	AT3G45650.1	558	| Symbols: NAXT1 | nitrate excretion transporter1 | chr3:16759253-16761266 FORWARD LENGTH=558	0	1084	0	1	558	1	558	0.961	0.946
323241	406	AT3G45760.1	474	| Symbols: | Nucleotidyltransferase family protein | chr3:16801996-16804759 REVERSE LENGTH=474	1e-169	590	0	1	406	1	440	0.764	0.723
323258	114	AT3G45990.1	133	| Symbols: | Cofilin/tropomyosin-type actin-binding protein family | chr3:16900778-16904136 REVERSE LENGTH=133	4e-52	199	0	1	112	1	118	0.873	0.814
323273	804	AT3G46220.1	804	| Symbols: | unknown protein; CONTAINS InterPro DOMAIN/s: Protein of unknown function DUF2042 (InterPro:IPR018611); Has 559 Blast hits to 533 proteins in 154 species: Archae - 3; Bacteria - 32; Metazoa - 305; Fungi - 42; Plants - 50; Viruses - 3; Other Eukaryotes - 124 (source: NCBI BLink). | chr3:16979174-16983970 FORWARD LENGTH=804	0	1523	0	1	804	1	804	0.96	0.942
323301	829	AT3G46730.1	847	| Symbols: | NB-ARC domain-containing disease resistance protein | chr3:17213069-17215612 REVERSE LENGTH=847	0	1282	0	1	829	1	844	0.878	0.793
323305	275	AT3G46770.1	276	| Symbols: | AP2/B3-like transcriptional factor family protein | chr3:17224064-17225316 FORWARD LENGTH=276	1e-131	465	0	1	275	1	276	0.865	0.829
323324	1369	AT3G46960.1	1347	| Symbols: | RNA helicase, ATP-dependent, SK12/DOB1 protein | chr3:17291004-17298067 REVERSE LENGTH=1347	0	2556	0	1	1369	1	1347	0.925	0.909
323329	606	AT3G47010.1	609	| Symbols: | Glycosyl hydrolase family protein | chr3:17316758-17319518 REVERSE LENGTH=609	0	1180	0	1	606	1	609	0.97	0.936
323331	419	AT3G47030.1	414	| Symbols: | F-box and associated interaction domains-containing protein | chr3:17322171-17323415 FORWARD LENGTH=414	1e-144	509	0	1	417	1	403	0.752	0.633
323341	356	AT3G47150.1	360	| Symbols: | F-box and associated interaction domains-containing protein | chr3:17358591-17359765 FORWARD LENGTH=360	1e-160	561	0	1	356	1	360	0.838	0.786
323349	309	AT3G47360.1	309	| Symbols: ATHSD3, HSD3 | hydroxysteroid dehydrogenase 3 | chr3:17451112-17452843 FORWARD LENGTH=309	1e-165	577	0	19	309	19	309	0.976	0.955
323362	225	AT3G47490.1	234	| Symbols: | HNH endonuclease | chr3:17498337-17500731 FORWARD LENGTH=234	1e-121	431	0	1	225	1	234	0.928	0.915
323367	292	AT3G47550.6	288	| Symbols: | RING/FYVE/PHD zinc finger superfamily protein | chr3:17523841-17525278 FORWARD LENGTH=288	1e-127	451	0	1	287	1	287	0.798	0.777
323380	341	AT3G47720.1	316	| Symbols: SRO4 | similar to RCD one 4 | chr3:17592771-17593966 FORWARD LENGTH=316	1e-144	508	0	1	332	1	313	0.81	0.771
323400	644	AT3G47960.1	636	| Symbols: | Major facilitator superfamily protein | chr3:17698126-17700771 REVERSE LENGTH=636	0	1090	0	1	644	1	636	0.868	0.845
323420	3832	AT3G48190.1	3845	| Symbols: ATM, ATATM | ataxia-telangiectasia mutated | chr3:17797628-17828361 FORWARD LENGTH=3845	0	7177	0	1	3832	1	3845	0.924	0.91
323421	1968	AT3G48195.1	938	| Symbols: | Phox (PX) domain-containing protein | chr3:17828706-17832388 REVERSE LENGTH=938	0	1647	0	1005	1968	2	938	0.877	0.855
323423	116	AT3G48205.1	98	| Symbols: | Encodes a Plant thionin family protein | chr3:17840654-17841257 FORWARD LENGTH=98	3e-28	119	0	1	114	1	98	0.728	0.623
323436	370	AT3G48360.1	364	| Symbols: BT2, ATBT2 | BTB and TAZ domain protein 2 | chr3:17908482-17910471 REVERSE LENGTH=364	0	683	0	1	364	1	362	0.94	0.921
323438	646	AT3G48390.1	633	| Symbols: | MA3 domain-containing protein | chr3:17921274-17923270 FORWARD LENGTH=633	0	1137	0	1	640	1	628	0.92	0.878
323445	169	AT3G48480.1	298	| Symbols: | Cysteine proteinases superfamily protein | chr3:17957326-17959062 REVERSE LENGTH=298	5e-43	170	0	80	169	209	298	0.956	0.856
323459	84	AT3G48660.1	89	| Symbols: | Protein of unknown function (DUF 3339) | chr3:18029659-18030133 FORWARD LENGTH=89	3e-30	126	0	1	84	1	89	0.775	0.764
323485	175	AT3G48940.1	175	| Symbols: | Remorin family protein | chr3:18142863-18144163 REVERSE LENGTH=175	5e-71	263	0	1	175	1	175	0.806	0.794
323502	1112	AT3G49170.1	850	| Symbols: EMB2261 | Tetratricopeptide repeat (TPR)-like superfamily protein | chr3:18226954-18229600 REVERSE LENGTH=850	0	1531	0	1	801	1	801	0.944	0.916
323521	357	AT3G49380.1	352	| Symbols: iqd15 | IQ-domain 15 | chr3:18311909-18313490 REVERSE LENGTH=352	1e-174	607	0	1	357	1	352	0.885	0.841
323531	1197	AT3G49500.1	1196	| Symbols: RDR6, SGS2, SDE1 | RNA-dependent RNA polymerase 6 | chr3:18349193-18353205 REVERSE LENGTH=1196	0	2277	0	1	1197	1	1196	0.949	0.925
323545	543	AT3G49640.1	329	| Symbols: | Aldolase-type TIM barrel family protein | chr3:18400480-18402809 REVERSE LENGTH=329	0	667	0	215	543	1	329	0.988	0.967
323555	1188	AT3G49730.1	638	| Symbols: | Tetratricopeptide repeat (TPR)-like superfamily protein | chr3:18445730-18447646 REVERSE LENGTH=638	0	1204	0	1	632	1	628	0.945	0.916
323579	96	AT3G50020.1	96	| Symbols: | Serine protease inhibitor, potato inhibitor I-type family protein | chr3:18542165-18542687 REVERSE LENGTH=96	3e-34	139	0	1	96	1	96	0.781	0.698
323580	500	AT3G50030.1	501	| Symbols: | ARM-repeat/Tetratricopeptide repeat (TPR)-like protein | chr3:18546490-18548132 REVERSE LENGTH=501	0	899	0	1	497	1	497	0.903	0.885
323582	633	AT3G50050.1	632	| Symbols: | Eukaryotic aspartyl protease family protein | chr3:18554138-18557115 REVERSE LENGTH=632	0	1104	0	1	633	1	632	0.902	0.877
323586	409	AT3G50100.1	409	| Symbols: SDN1 | small RNA degrading nuclease 1 | chr3:18578411-18580594 FORWARD LENGTH=409	0	750	0	1	409	1	409	0.939	0.885
323593	580	AT3G50180.1	588	| Symbols: | Plant protein of unknown function (DUF247) | chr3:18604943-18607162 REVERSE LENGTH=588	0	961	0	70	580	81	588	0.947	0.908
323632	375	AT3G50720.1	377	| Symbols: | Protein kinase superfamily protein | chr3:18847519-18849430 REVERSE LENGTH=377	1e-180	627	0	1	375	1	377	0.865	0.814
323639	518	AT3G50780.1	520	| Symbols: | BEST Arabidopsis thaliana protein match is: BTB/POZ domain-containing protein (TAIR:AT1G63850.1); Has 298 Blast hits to 298 proteins in 22 species: Archae - 0; Bacteria - 0; Metazoa - 10; Fungi - 0; Plants - 287; Viruses - 0; Other Eukaryotes - 1 (source: NCBI BLink). | chr3:18875662-18877341 REVERSE LENGTH=520	0	960	0	1	518	1	519	0.923	0.909
323669	314	AT3G51080.1	312	| Symbols: GATA6 | GATA transcription factor 6 | chr3:18973639-18974668 FORWARD LENGTH=312	5e-95	344	0	1	311	1	306	0.649	0.611
323679	258	AT3G51190.1	260	| Symbols: | Ribosomal protein L2 family | chr3:19016606-19017547 REVERSE LENGTH=260	1e-135	476	0	1	238	1	239	0.992	0.975
323685	462	AT3G51270.1	461	| Symbols: | protein serine/threonine kinases;ATP binding;catalytics | chr3:19033851-19036772 FORWARD LENGTH=461	0	746	0	1	462	1	461	0.839	0.826
323696	103	AT3G51380.1	103	| Symbols: IQD20 | IQ-domain 20 | chr3:19074036-19074426 REVERSE LENGTH=103	3e-33	136	0	1	86	1	86	0.849	0.826
323700	372	AT3G51430.1	371	| Symbols: YLS2, SSL5 | Calcium-dependent phosphotriesterase superfamily protein | chr3:19086548-19087909 FORWARD LENGTH=371	0	723	0	1	370	1	370	0.984	0.924
323710	1251	AT3G51560.1	1253	| Symbols: | Disease resistance protein (TIR-NBS-LRR class) family | chr3:19121808-19125913 REVERSE LENGTH=1253	0	2345	0	1	1251	1	1253	0.951	0.915
323716	817	AT3G51650.1	842	| Symbols: | unknown protein; BEST Arabidopsis thaliana protein match is: unknown protein (TAIR:AT3G51640.1); Has 27645 Blast hits to 15097 proteins in 1246 species: Archae - 44; Bacteria - 3367; Metazoa - 10036; Fungi - 2690; Plants - 1205; Viruses - 196; Other Eukaryotes - 10107 (source: NCBI BLink). | chr3:19159449-19162267 FORWARD LENGTH=842	0	1258	0	1	817	17	842	0.78	0.76
323719	302	AT3G51680.1	303	| Symbols: | NAD(P)-binding Rossmann-fold superfamily protein | chr3:19173622-19174667 REVERSE LENGTH=303	1e-155	545	0	1	302	1	303	0.917	0.898
323720	472	AT3G51710.1	476	| Symbols: | D-mannose binding lectin protein with Apple-like carbohydrate-binding domain | chr3:19182484-19183996 FORWARD LENGTH=476	0	902	0	1	453	1	453	0.982	0.969
323737	185	AT3G51880.2	185	| Symbols: HMGB1, NFD1 | high mobility group B1 | chr3:19247241-19248491 REVERSE LENGTH=185	1e-56	215	0	1	167	1	165	0.713	0.695
323748	481	AT3G52000.1	482	| Symbols: scpl36 | serine carboxypeptidase-like 36 | chr3:19293071-19294702 FORWARD LENGTH=482	0	910	0	1	480	1	481	0.944	0.898
323761	1114	AT3G52115.1	588	| Symbols: ATGR1, ATCOM1, COM1, GR1 | gamma response gene 1 | chr3:19326333-19328245 FORWARD LENGTH=588	0	1026	0	1	598	1	588	0.909	0.869
323774	688	AT3G52240.1	680	| Symbols: | unknown protein; Has 220 Blast hits to 193 proteins in 66 species: Archae - 0; Bacteria - 15; Metazoa - 53; Fungi - 33; Plants - 66; Viruses - 0; Other Eukaryotes - 53 (source: NCBI BLink). | chr3:19372902-19375799 REVERSE LENGTH=680	0	1244	0	1	687	1	679	0.929	0.885
323821	427	AT3G52780.1	427	| Symbols: ATPAP20, PAP20 | Purple acid phosphatases superfamily protein | chr3:19561525-19564195 REVERSE LENGTH=427	0	776	0	21	427	21	427	0.943	0.909
323833	334	AT1G77650.1	383	| Symbols: | F-box associated ubiquitination effector family protein | chr1:29181110-29182261 FORWARD LENGTH=383	1e-104	374	0	1	334	1	383	0.664	0.557
323835	542	AT3G52910.1	380	| Symbols: AtGRF4, GRF4 | growth-regulating factor 4 | chr3:19616177-19618268 REVERSE LENGTH=380	1e-147	519	0	1	371	1	377	0.728	0.717
323836	152	AT3G52920.1	180	| Symbols: | Family of unknown function (DUF662) | chr3:19624601-19625981 FORWARD LENGTH=180	5e-81	296	0	1	152	15	166	1	0.993
323850	145	AT3G53050.1	142	| Symbols: | D-galactoside/L-rhamnose binding SUEL lectin protein | chr3:19669084-19669588 FORWARD LENGTH=142	5e-32	133	0	1	133	1	142	0.6	0.538
323856	495	AT3G53110.1	496	| Symbols: LOS4 | P-loop containing nucleoside triphosphate hydrolases superfamily protein | chr3:19687968-19690423 FORWARD LENGTH=496	0	843	0	37	495	38	496	0.911	0.891
323872	280	AT3G53270.5	280	| Symbols: | Small nuclear RNA activating complex (SNAPc), subunit SNAP43 protein | chr3:19750406-19752168 REVERSE LENGTH=280	1e-149	524	0	1	280	1	280	0.961	0.896
323893	284	AT3G53500.2	284	| Symbols: RSZ32, RS2Z32, At-RS2Z | RNA-binding (RRM/RBD/RNP motifs) family protein with retrovirus zinc finger-like domain | chr3:19834557-19836507 REVERSE LENGTH=284	1e-116	416	0	1	284	1	284	0.782	0.768
323916	120	AT3G53770.1	124	| Symbols: | late embryogenesis abundant 3 (LEA3) family protein | chr3:19923328-19923826 FORWARD LENGTH=124	2e-60	226	0	1	120	1	120	0.908	0.883
323917	393	AT3G53780.2	394	| Symbols: ATRBL4, RBL4 | RHOMBOID-like protein 4 | chr3:19924729-19926648 REVERSE LENGTH=394	0	691	0	1	393	1	394	0.891	0.871
323928	295	AT3G53900.2	296	| Symbols: UPP, PYRR | uracil phosphoribosyltransferase | chr3:19956914-19959006 REVERSE LENGTH=296	1e-148	519	0	1	295	1	296	0.882	0.868
323930	711	AT3G53930.2	712	| Symbols: | Protein kinase superfamily protein | chr3:19966541-19970580 FORWARD LENGTH=712	0	1315	0	1	711	1	712	0.938	0.919
323952	430	AT3G54160.1	434	| Symbols: | RNI-like superfamily protein | chr3:20053468-20055027 FORWARD LENGTH=434	0	755	0	1	430	1	434	0.924	0.862
323966	327	AT5G25600.1	331	| Symbols: | BEST Arabidopsis thaliana protein match is: nucleic acid binding;zinc ion binding (TAIR:AT5G36228.1); Has 1807 Blast hits to 1807 proteins in 277 species: Archae - 0; Bacteria - 0; Metazoa - 736; Fungi - 347; Plants - 385; Viruses - 0; Other Eukaryotes - 339 (source: NCBI BLink). | chr5:8912959-8914055 REVERSE LENGTH=331	1e-87	319	0	1	327	1	331	0.629	0.529
323986	294	AT3G54520.1	299	| Symbols: | unknown protein; BEST Arabidopsis thaliana protein match is: unknown protein (TAIR:AT3G54530.1); Has 72 Blast hits to 70 proteins in 20 species: Archae - 0; Bacteria - 5; Metazoa - 8; Fungi - 2; Plants - 18; Viruses - 0; Other Eukaryotes - 39 (source: NCBI BLink). | chr3:20183746-20185173 REVERSE LENGTH=299	1e-148	519	0	1	292	1	292	0.922	0.877
323999	1257	AT3G54670.3	1239	| Symbols: TTN8 | Structural maintenance of chromosomes (SMC) family protein | chr3:20235818-20243701 FORWARD LENGTH=1239	0	2166	0	1	1257	1	1239	0.875	0.863
324005	436	AT3G54740.2	438	| Symbols: | Protein of unknown function, DUF593 | chr3:20262949-20264466 FORWARD LENGTH=438	0	781	0	1	436	1	438	0.904	0.884
324008	672	AT3G54780.1	675	| Symbols: | Zinc finger (C3HC4-type RING finger) family protein | chr3:20278985-20281429 FORWARD LENGTH=675	0	1233	0	1	672	1	675	0.919	0.896
324009	760	AT3G54790.1	760	| Symbols: | ARM repeat superfamily protein | chr3:20281830-20284363 REVERSE LENGTH=760	0	1298	0	1	760	1	760	0.858	0.849
324014	558	AT3G54830.1	546	| Symbols: | Transmembrane amino acid transporter family protein | chr3:20311901-20315030 REVERSE LENGTH=546	0	717	0	1	489	1	519	0.756	0.739
324018	1051	AT3G54870.1	941	| Symbols: MRH2, ARK1, CAE1 | Armadillo/beta-catenin repeat family protein / kinesin motor family protein | chr3:20330806-20335823 FORWARD LENGTH=941	0	1551	0	19	916	19	916	0.88	0.87
324027	359	AT3G54970.1	353	| Symbols: | D-aminoacid aminotransferase-like PLP-dependent enzymes superfamily protein | chr3:20368329-20370070 REVERSE LENGTH=353	0	634	0	1	359	1	353	0.906	0.878
324031	388	AT3G55010.2	389	| Symbols: ATPURM, PUR5 | phosphoribosylformylglycinamidine cyclo-ligase, chloroplast / phosphoribosyl-aminoimidazole synthetase / AIR synthase (PUR5) | chr3:20386818-20388549 FORWARD LENGTH=389	1e-179	625	0	1	388	1	389	0.84	0.815
324032	825	AT3G55020.1	777	| Symbols: | Ypt/Rab-GAP domain of gyp1p superfamily protein | chr3:20389278-20394713 REVERSE LENGTH=777	0	1251	0	14	750	15	756	0.852	0.845
324038	473	AT3G55080.1	463	| Symbols: | SET domain-containing protein | chr3:20411476-20415830 REVERSE LENGTH=463	0	862	0	1	464	1	462	0.929	0.894
324042	2128	AT3G55160.1	2130	| Symbols: | unknown protein; EXPRESSED IN: 11 plant structures; EXPRESSED DURING: 4 anthesis, F mature embryo stage, petal differentiation and expansion stage, E expanded cotyledon stage, D bilateral stage; CONTAINS InterPro DOMAIN/s: Protein of unknown function DUF2428, death-receptor-like (InterPro:IPR019442); Has 357 Blast hits to 330 proteins in 163 species: Archae - 0; Bacteria - 0; Metazoa…	0	3901	0	1	2068	1	2100	0.929	0.91
324045	312	AT3G55190.1	319	| Symbols: | alpha/beta-Hydrolases superfamily protein | chr3:20458007-20459890 FORWARD LENGTH=319	1e-179	625	0	1	309	1	309	0.981	0.958
324076	272	AT3G55530.1	273	| Symbols: SDIR1 | RING/U-box superfamily protein | chr3:20595300-20597188 REVERSE LENGTH=273	1e-134	473	0	1	272	1	273	0.861	0.857
324077	334	AT3G55540.1	334	| Symbols: | nuclear transport factor 2 (NTF2) family protein | chr3:20598218-20599614 FORWARD LENGTH=334	0	659	0	1	334	1	334	0.964	0.946
324082	473	AT3G55605.1	258	| Symbols: | Mitochondrial glycoprotein family protein | chr3:20622668-20623889 FORWARD LENGTH=258	1e-117	417	0	221	473	6	258	0.838	0.814
324085	135	AT3G55860.1	154	| Symbols: | unknown protein; BEST Arabidopsis thaliana protein match is: unknown protein (TAIR:AT3G60660.1); Has 30201 Blast hits to 17322 proteins in 780 species: Archae - 12; Bacteria - 1396; Metazoa - 17338; Fungi - 3422; Plants - 5037; Viruses - 0; Other Eukaryotes - 2996 (source: NCBI BLink). | chr3:20727836-20728962 REVERSE LENGTH=154	9e-40	158	0	1	135	3	152	0.66	0.6
324090	183	AT3G55680.1	183	| Symbols: | Plant invertase/pectin methylesterase inhibitor superfamily protein | chr3:20665685-20666315 REVERSE LENGTH=183	6e-85	309	0	1	183	1	183	0.847	0.825
324130	727	AT3G56100.1	719	| Symbols: MRLK, IMK3 | meristematic receptor-like kinase | chr3:20817074-20819517 REVERSE LENGTH=719	0	1159	0	1	727	1	719	0.828	0.819
324140	195	AT3G56210.4	191	| Symbols: | ARM repeat superfamily protein | chr3:20853995-20855445 REVERSE LENGTH=191	9e-95	342	0	1	195	1	191	0.892	0.887
324152	241	AT3G56350.1	241	| Symbols: | Iron/manganese superoxide dismutase family protein | chr3:20894155-20895625 REVERSE LENGTH=241	1e-133	469	0	1	241	1	241	0.988	0.967
324161	491	AT3G56480.1	490	| Symbols: | myosin heavy chain-related | chr3:20936480-20938986 REVERSE LENGTH=490	0	920	0	1	491	1	490	0.937	0.921
324164	167	AT3G56520.1	175	| Symbols: | NAC (No Apical Meristem) domain transcriptional regulator superfamily protein | chr3:20947107-20947731 REVERSE LENGTH=175	1e-84	308	0	1	165	1	166	0.922	0.873
324165	296	AT5G50220.1	357	| Symbols: | F-box family protein | chr5:20446068-20447200 REVERSE LENGTH=357	2e-67	252	0	1	295	1	357	0.54	0.441
324170	585	AT3G56590.1	477	| Symbols: | hydroxyproline-rich glycoprotein family protein | chr3:20965105-20967675 FORWARD LENGTH=477	1e-114	409	0	311	555	1	246	0.837	0.829
324175	499	AT3G56630.1	499	| Symbols: CYP94D2 | cytochrome P450, family 94, subfamily D, polypeptide 2 | chr3:20978953-20980512 FORWARD LENGTH=499	0	924	0	23	499	23	499	0.956	0.935
324178	632	AT3G56660.1	620	| Symbols: BZIP49 | basic region/leucine zipper motif protein 49 | chr3:20986217-20988213 REVERSE LENGTH=620	0	840	0	1	632	1	620	0.768	0.709
324181	524	AT3G56700.1	527	| Symbols: FAR6 | fatty acid reductase 6 | chr3:20999731-21002058 REVERSE LENGTH=527	0	758	0	1	524	1	526	0.82	0.734
324194	707	AT3G56870.1	700	| Symbols: | unknown protein; Has 204 Blast hits to 201 proteins in 58 species: Archae - 0; Bacteria - 10; Metazoa - 72; Fungi - 8; Plants - 41; Viruses - 0; Other Eukaryotes - 73 (source: NCBI BLink). | chr3:21053077-21055518 FORWARD LENGTH=700	0	1081	0	1	702	1	690	0.838	0.801
324196	170	AT3G56891.1	166	| Symbols: | Heavy metal transport/detoxification superfamily protein | chr3:21064199-21064922 REVERSE LENGTH=166	2e-79	291	0	1	170	1	166	0.882	0.841
324207	258	AT3G56980.1	258	| Symbols: BHLH039, ORG3 | basic helix-loop-helix (bHLH) DNA-binding superfamily protein | chr3:21086612-21087494 REVERSE LENGTH=258	1e-125	442	0	1	256	1	257	0.879	0.856
324222	468	AT3G57130.1	467	| Symbols: BOP1 | Ankyrin repeat family protein / BTB/POZ domain-containing protein | chr3:21147835-21150027 FORWARD LENGTH=467	0	862	0	1	449	1	449	0.964	0.951
324227	676	AT3G57170.1	560	| Symbols: | N-acetylglucosaminyl transferase component family protein / Gpi1 family protein | chr3:21159620-21162259 REVERSE LENGTH=560	0	903	0	121	667	4	557	0.847	0.825
324229	409	AT3G57190.1	406	| Symbols: | peptide chain release factor, putative | chr3:21166468-21168198 FORWARD LENGTH=406	0	734	0	1	409	1	406	0.922	0.892
324236	239	AT3G57280.1	226	| Symbols: | Transmembrane proteins 14C | chr3:21193960-21195547 FORWARD LENGTH=226	1e-110	394	0	1	239	1	226	0.866	0.82
324269	517	AT3G57680.1	519	| Symbols: | Peptidase S41 family protein | chr3:21381054-21383629 FORWARD LENGTH=519	0	949	0	1	517	1	519	0.911	0.896
324272	589	AT3G57790.1	490	| Symbols: | Pectin lyase-like superfamily protein | chr3:21405387-21407088 REVERSE LENGTH=490	0	848	0	1	470	2	484	0.892	0.87
324277	249	AT3G57860.1	243	| Symbols: UVI4-LIKE, OSD1 | UV-B-insensitive 4-like | chr3:21426733-21427821 FORWARD LENGTH=243	1e-110	394	0	1	249	1	243	0.851	0.803
324310	435	AT3G58220.2	453	| Symbols: | TRAF-like family protein | chr3:21564677-21566435 REVERSE LENGTH=453	2e-73	273	0	1	150	1	150	0.913	0.84
324311	153	AT3G58230.1	153	| Symbols: | Ubiquitin-specific protease family C19-related protein | chr3:21566860-21567396 REVERSE LENGTH=153	2e-66	247	0	1	153	1	153	0.843	0.797
324316	272	AT3G58290.1	282	| Symbols: | TRAF-like superfamily protein | chr3:21580572-21581861 REVERSE LENGTH=282	1e-136	479	0	1	272	1	282	0.872	0.837
324326	403	AT3G58460.1	403	| Symbols: ATRBL15, RBL15 | RHOMBOID-like protein 15 | chr3:21623374-21626348 REVERSE LENGTH=403	0	731	0	1	402	1	402	0.898	0.891
324343	818	AT3G58650.1	820	| Symbols: | unknown protein; FUNCTIONS IN: molecular_function unknown; INVOLVED IN: biological_process unknown; LOCATED IN: plasma membrane; EXPRESSED IN: 14 plant structures; EXPRESSED DURING: 8 growth stages; BEST Arabidopsis thaliana protein match is: unknown protein (TAIR:AT5G26910.1); Has 2350 Blast hits to 1412 proteins in 248 species: Archae - 0; Bacteria - 487; Metazoa - 577; Fungi - 236…	0	1330	0	1	795	1	796	0.853	0.834
324401	285	AT3G59260.1	271	| Symbols: | pirin, putative | chr3:21903839-21905188 FORWARD LENGTH=271	1e-139	490	0	28	285	14	271	0.95	0.903
324413	457	AT3G59430.2	451	| Symbols: | unknown protein; FUNCTIONS IN: molecular_function unknown; INVOLVED IN: biological_process unknown; LOCATED IN: cellular_component unknown; EXPRESSED IN: 21 plant structures; EXPRESSED DURING: 10 growth stages; Has 35333 Blast hits to 34131 proteins in 2444 species: Archae - 798; Bacteria - 22429; Metazoa - 974; Fungi - 991; Plants - 531; Viruses - 0; Other Eukaryotes - 9610 (source:…	0	788	0	1	457	1	451	0.891	0.862
324433	437	AT3G59760.2	432	| Symbols: OASC, ATCS-C | O-acetylserine (thiol) lyase isoform C | chr3:22072661-22075345 REVERSE LENGTH=432	0	700	0	1	437	1	432	0.842	0.831
324444	155	AT3G59880.1	125	| Symbols: | unknown protein; FUNCTIONS IN: molecular_function unknown; INVOLVED IN: biological_process unknown; LOCATED IN: plasma membrane; BEST Arabidopsis thaliana protein match is: unknown protein (TAIR:AT2G44010.1); Has 20 Blast hits to 20 proteins in 7 species: Archae - 0; Bacteria - 0; Metazoa - 0; Fungi - 0; Plants - 20; Viruses - 0; Other Eukaryotes - 0 (source: NCBI BLink). | chr3:2212…	7e-55	209	0	1	118	7	124	0.924	0.856
324460	423	AT3G60040.1	838	| Symbols: | F-box family protein | chr3:22175937-22179728 REVERSE LENGTH=838	1e-113	406	0	1	421	220	666	0.632	0.523
324483	361	AT3G60290.1	357	| Symbols: | 2-oxoglutarate (2OG) and Fe(II)-dependent oxygenase superfamily protein | chr3:22282662-22284414 FORWARD LENGTH=357	0	662	0	1	357	1	357	0.93	0.882
324496	255	AT3G60440.1	291	| Symbols: | Phosphoglycerate mutase family protein | chr3:22337820-22339145 FORWARD LENGTH=291	1e-135	478	0	1	253	24	289	0.914	0.883
324506	264	AT3G60570.1	252	| Symbols: ATEXPB5, EXPB5, ATHEXP BETA 1.3 | expansin B5 | chr3:22391247-22392463 FORWARD LENGTH=252	1e-139	491	0	1	264	1	252	0.932	0.909
324510	370	AT3G60620.1	399	| Symbols: CDS5 | cytidinediphosphate diacylglycerol synthase 5 | chr3:22406537-22408239 FORWARD LENGTH=399	1e-140	493	0	1	370	1	399	0.669	0.655
324546	811	AT3G61150.1	808	| Symbols: HDG1, HD-GL2-1 | homeodomain GLABROUS 1 | chr3:22630769-22634875 FORWARD LENGTH=808	0	1419	0	1	811	1	808	0.882	0.867
324558	297	AT3G61250.1	299	| Symbols: AtMYB17, MYB17 | myb domain protein 17 | chr3:22671306-22672551 FORWARD LENGTH=299	1e-148	521	0	1	297	1	299	0.88	0.866
324562	346	AT3G61310.1	354	| Symbols: | AT hook motif DNA-binding family protein | chr3:22690799-22692445 REVERSE LENGTH=354	1e-125	445	0	1	346	1	354	0.744	0.73
324578	268	AT3G61450.2	264	| Symbols: SYP73 | syntaxin of plants 73 | chr3:22738455-22739953 FORWARD LENGTH=264	1e-126	446	0	1	237	1	235	0.97	0.932
324615	629	AT3G61760.1	610	| Symbols: ADL1B, DL1B | DYNAMIN-like 1B | chr3:22860546-22864092 REVERSE LENGTH=610	0	1204	0	1	629	1	610	0.946	0.943
324617	1134	AT3G61780.1	1121	| Symbols: emb1703 | embryo defective 1703 | chr3:22867814-22871462 REVERSE LENGTH=1121	0	1845	0	32	1134	27	1121	0.877	0.835
324619	659	AT3G61800.1	664	| Symbols: | CONTAINS InterPro DOMAIN/s: Protein of unknown function DUF2043 (InterPro:IPR018610), ENTH/VHS (InterPro:IPR008942); Has 308 Blast hits to 279 proteins in 95 species: Archae - 2; Bacteria - 30; Metazoa - 120; Fungi - 19; Plants - 44; Viruses - 2; Other Eukaryotes - 91 (source: NCBI BLink). | chr3:22874723-22876846 REVERSE LENGTH=664	0	1105	0	1	659	1	664	0.853	0.823
324620	374	AT3G61810.1	375	| Symbols: | Glycosyl hydrolase family 17 protein | chr3:22877168-22878469 FORWARD LENGTH=375	0	727	0	1	374	1	375	0.973	0.952
324630	139	AT3G61900.1	136	| Symbols: | SAUR-like auxin-responsive protein family | chr3:22925813-22926379 FORWARD LENGTH=136	8e-61	228	0	1	139	1	134	0.82	0.82
324657	361	AT3G62220.1	361	| Symbols: | Protein kinase superfamily protein | chr3:23029276-23030864 REVERSE LENGTH=361	0	679	0	1	361	1	361	0.922	0.909
324693	293	AT3G62680.1	313	| Symbols: PRP3, ATPRP3 | proline-rich protein 3 | chr3:23182778-23183819 FORWARD LENGTH=313	4e-65	244	0	164	293	184	313	0.954	0.9
324722	124	AT3G62990.1	134	| Symbols: | unknown protein; FUNCTIONS IN: molecular_function unknown; INVOLVED IN: biological_process unknown; LOCATED IN: endomembrane system; BEST Arabidopsis thaliana protein match is: unknown protein (TAIR:AT2G47950.1); Has 22 Blast hits to 22 proteins in 5 species: Archae - 0; Bacteria - 0; Metazoa - 0; Fungi - 0; Plants - 22; Viruses - 0; Other Eukaryotes - 0 (source: NCBI BLink). | chr3:…	3e-36	146	0	1	124	1	134	0.642	0.619
324725	210	AT3G63020.1	204	| Symbols: | Protein of unknown function (DUF3049) | chr3:23294425-23295039 FORWARD LENGTH=204	6e-88	320	0	4	210	1	204	0.829	0.805
324733	173	AT3G63080.1	173	| Symbols: ATGPX5, MEE42, GPX5 | glutathione peroxidase 5 | chr3:23310161-23311200 FORWARD LENGTH=173	1e-88	322	0	1	173	1	173	0.925	0.908
324745	266	AT3G63210.1	263	| Symbols: MARD1 | Protein of unknown function (DUF581) | chr3:23354019-23354906 REVERSE LENGTH=263	1e-124	440	0	1	266	1	263	0.877	0.862
324760	85	AT3G63360.1	85	| Symbols: | defensin-related | chr3:23401257-23401591 REVERSE LENGTH=85	4e-43	169	0	1	85	1	85	0.988	0.953
324761	1005	AT3G63370.1	884	| Symbols: OTP86 | Tetratricopeptide repeat (TPR)-like superfamily protein | chr3:23402080-23405180 FORWARD LENGTH=884	0	1450	0	11	847	7	868	0.866	0.827
324763	173	AT3G63390.1	175	| Symbols: | unknown protein; Has 30201 Blast hits to 17322 proteins in 780 species: Archae - 12; Bacteria - 1396; Metazoa - 17338; Fungi - 3422; Plants - 5037; Viruses - 0; Other Eukaryotes - 2996 (source: NCBI BLink). | chr3:23411416-23411943 REVERSE LENGTH=175	7e-74	272	0	1	168	2	174	0.936	0.879
324764	543	AT3G63400.3	570	| Symbols: | Cyclophilin-like peptidyl-prolyl cis-trans isomerase family protein | chr3:23412449-23415435 FORWARD LENGTH=570	6e-97	351	0	1	187	1	187	0.925	0.904
324777	247	AT3G63530.2	248	| Symbols: BB, BB2 | RING/U-box superfamily protein | chr3:23456407-23457787 REVERSE LENGTH=248	1e-141	498	0	1	247	1	248	0.968	0.944
324780	260	AT5G26880.2	263	| Symbols: | AGAMOUS-like 26 | chr5:9457950-9459190 REVERSE LENGTH=263	1e-135	476	0	1	260	1	263	0.914	0.902
324794	125	AT5G01881.1	142	| Symbols: | unknown protein; Has 3 Blast hits to 3 proteins in 2 species: Archae - 0; Bacteria - 0; Metazoa - 0; Fungi - 0; Plants - 3; Viruses - 0; Other Eukaryotes - 0 (source: NCBI BLink). | chr5:339838-340266 FORWARD LENGTH=142	4e-09	56.6	0	1	122	17	140	0.441	0.378
324798	337	AT5G01850.1	333	| Symbols: | Protein kinase superfamily protein | chr5:332829-334180 FORWARD LENGTH=333	1e-163	570	0	15	337	6	333	0.881	0.851
324861	570	AT5G01180.1	570	| Symbols: PTR5, ATPTR5 | peptide transporter 5 | chr5:61257-63240 REVERSE LENGTH=570	0	1115	0	1	570	1	570	0.961	0.932
324871	79	AT5G01075.1	81	| Symbols: | Glycosyl hydrolase family 35 protein | chr5:27095-27423 REVERSE LENGTH=81	7e-22	98.6	0	1	79	1	81	0.778	0.741
324883	453	AT5G02100.1	453	| Symbols: UNE18, ORP3A | Oxysterol-binding family protein | chr5:413639-416016 FORWARD LENGTH=453	0	903	0	1	453	1	453	0.962	0.949
324894	146	AT5G02210.1	161	| Symbols: | GCK domain-containing protein | chr5:439253-439874 REVERSE LENGTH=161	3e-61	229	0	1	146	1	161	0.807	0.739
324904	541	AT5G02320.2	548	| Symbols: MYB3R-5 | myb domain protein 3r-5 | chr5:483445-486347 REVERSE LENGTH=548	0	905	0	1	541	1	548	0.841	0.814
324943	309	AT5G02840.2	293	| Symbols: LCL1 | LHY/CCA1-like 1 | chr5:648794-651212 FORWARD LENGTH=293	1e-124	441	0	1	309	1	293	0.748	0.731
324948	355	AT5G02890.1	353	| Symbols: | HXXXD-type acyl-transferase family protein | chr5:670207-671454 REVERSE LENGTH=353	1e-175	610	0	1	355	1	353	0.882	0.845
324952	810	AT5G02940.1	813	| Symbols: | Protein of unknown function (DUF1012) | chr5:684671-689674 REVERSE LENGTH=813	0	1522	0	1	810	1	813	0.946	0.909
324953	628	AT5G02950.1	632	| Symbols: | Tudor/PWWP/MBT superfamily protein | chr5:690953-692851 FORWARD LENGTH=632	0	982	0	1	623	1	631	0.815	0.784
324957	353	AT5G03000.1	354	| Symbols: | Galactose oxidase/kelch repeat superfamily protein | chr5:703268-704437 FORWARD LENGTH=354	1e-172	602	0	1	353	1	354	0.881	0.831
324960	140	AT5G03050.1	140	| Symbols: | unknown protein; Has 33 Blast hits to 33 proteins in 10 species: Archae - 0; Bacteria - 0; Metazoa - 0; Fungi - 0; Plants - 33; Viruses - 0; Other Eukaryotes - 0 (source: NCBI BLink). | chr5:715302-715983 REVERSE LENGTH=140	6e-73	268	0	1	140	1	140	0.986	0.95
325028	439	AT5G03770.1	447	| Symbols: KDTA | KDO transferase A | chr5:995191-997622 FORWARD LENGTH=447	0	811	0	1	439	1	439	0.932	0.909
325029	237	AT5G03790.1	235	| Symbols: ATHB51, LMI1, HB51 | homeobox 51 | chr5:1004985-1006373 FORWARD LENGTH=235	1e-111	397	0	1	237	1	235	0.861	0.84
325049	122	AT5G04000.2	118	| Symbols: | unknown protein; FUNCTIONS IN: molecular_function unknown; INVOLVED IN: biological_process unknown; LOCATED IN: cellular_component unknown; EXPRESSED IN: inflorescence meristem, hypocotyl. | chr5:1079305-1079732 REVERSE LENGTH=118	2e-52	200	0	1	121	1	117	0.868	0.843
325054	151	AT5G04047.1	148	| Symbols: | Plant self-incompatibility protein S1 family | chr5:1095146-1095684 REVERSE LENGTH=148	4e-69	256	0	1	144	1	144	0.903	0.799
325069	566	AT5G04220.2	540	| Symbols: SYTC, ATSYTC, NTMC2TYPE1.3, NTMC2T1.3, SYT3 | Calcium-dependent lipid-binding (CaLB domain) family protein | chr5:1155985-1158620 REVERSE LENGTH=540	0	923	0	1	566	1	540	0.867	0.839
325092	304	AT5G04490.1	304	| Symbols: VTE5 | vitamin E pathway gene 5 | chr5:1279867-1281587 FORWARD LENGTH=304	1e-152	533	0	1	304	1	304	0.891	0.868
325107	669	AT5G04700.1	669	| Symbols: | Ankyrin repeat family protein | chr5:1354240-1356754 REVERSE LENGTH=669	0	1245	0	1	669	1	669	0.921	0.91
325121	235	AT5G04850.1	235	| Symbols: VPS60.2 | SNF7 family protein | chr5:1408246-1409806 REVERSE LENGTH=235	1e-107	383	0	1	235	1	235	0.83	0.821
325141	413	AT5G05070.1	413	| Symbols: | DHHC-type zinc finger family protein | chr5:1496896-1498441 FORWARD LENGTH=413	0	779	0	1	413	1	413	0.927	0.91
325146	204	AT5G05120.1	201	| Symbols: | C2H2 and C2HC zinc fingers superfamily protein | chr5:1511232-1511837 FORWARD LENGTH=201	1e-74	275	0	1	195	1	192	0.779	0.697
325150	638	AT5G05160.1	640	| Symbols: | Leucine-rich repeat protein kinase family protein | chr5:1528000-1530017 FORWARD LENGTH=640	0	1162	0	32	638	32	640	0.954	0.941
325157	562	AT5G05240.1	530	| Symbols: | Uncharacterised conserved protein (UCP030365) | chr5:1554023-1556230 REVERSE LENGTH=530	0	789	0	1	562	1	530	0.761	0.727
325159	532	AT5G05260.1	523	| Symbols: CYP79A2 | cytochrome p450 79a2 | chr5:1559778-1561765 REVERSE LENGTH=523	0	982	0	20	532	14	523	0.951	0.926
325169	94	AT2G16520.1	99	| Symbols: | FUNCTIONS IN: molecular_function unknown; INVOLVED IN: biological_process unknown; LOCATED IN: endomembrane system; BEST Arabidopsis thaliana protein match is: zinc finger (C3HC4-type RING finger) family protein (TAIR:AT3G45560.1); Has 72 Blast hits to 69 proteins in 3 species: Archae - 0; Bacteria - 0; Metazoa - 0; Fungi - 0; Plants - 72; Viruses - 0; Other Eukaryotes - 0 (source: N…	2e-35	143	0	1	87	1	87	0.897	0.805
325170	177	AT5G05360.1	163	| Symbols: | unknown protein; INVOLVED IN: biological_process unknown; LOCATED IN: chloroplast; BEST Arabidopsis thaliana protein match is: unknown protein (TAIR:AT2G38450.1); Has 84 Blast hits to 84 proteins in 24 species: Archae - 0; Bacteria - 8; Metazoa - 0; Fungi - 0; Plants - 73; Viruses - 0; Other Eukaryotes - 3 (source: NCBI BLink). | chr5:1588356-1589178 FORWARD LENGTH=163	2e-77	284	0	1	142	1	144	0.965	0.958
325171	77	AT5G05365.1	77	| Symbols: | Heavy metal transport/detoxification superfamily protein | chr5:1590125-1590672 FORWARD LENGTH=77	3e-37	149	0	1	77	1	77	0.974	0.974
325175	203	AT5G05440.1	203	| Symbols: PYL5, RCAR8 | Polyketide cyclase/dehydrase and lipid transport superfamily protein | chr5:1609374-1609985 FORWARD LENGTH=203	1e-115	411	0	1	203	1	203	0.99	0.98
325180	619	AT5G05490.2	617	| Symbols: SYN1, DIF1 | Rad21/Rec8-like family protein | chr5:1624712-1629144 FORWARD LENGTH=617	0	1208	0	1	619	1	617	0.958	0.935
325212	459	AT5G05870.1	464	| Symbols: UGT76C1 | UDP-glucosyl transferase 76C1 | chr5:1767683-1769177 FORWARD LENGTH=464	0	802	0	1	456	1	456	0.93	0.888
325218	609	AT5G05940.1	611	| Symbols: ATROPGEF5, ROPGEF5 | ROP guanine nucleotide exchange factor 5 | chr5:1786028-1788363 FORWARD LENGTH=611	0	1091	0	1	609	1	611	0.902	0.884
325224	259	AT5G05990.1	259	| Symbols: | Mitochondrial glycoprotein family protein | chr5:1806911-1807895 REVERSE LENGTH=259	1e-124	441	0	1	258	1	258	0.868	0.853
325246	105	AT5G06265.3	106	| Symbols: | hyaluronan mediated motility receptor-related | chr5:1906596-1907382 FORWARD LENGTH=106	1e-36	147	0	1	83	1	84	0.952	0.893
325294	156	AT5G06760.1	158	| Symbols: LEA4-5 | Late Embryogenesis Abundant 4-5 | chr5:2089754-2090313 REVERSE LENGTH=158	4e-39	157	0	1	128	1	128	0.664	0.648
325295	241	AT5G06770.1	240	| Symbols: | KH domain-containing protein / zinc finger (CCCH type) family protein | chr5:2090937-2092787 REVERSE LENGTH=240	1e-123	436	0	1	241	1	240	0.913	0.9
325325	315	AT5G07100.1	309	| Symbols: WRKY26 | WRKY DNA-binding protein 26 | chr5:2204313-2205647 FORWARD LENGTH=309	1e-150	526	0	1	310	1	298	0.861	0.829
325328	569	AT5G07130.1	569	| Symbols: LAC13 | laccase 13 | chr5:2210567-2212525 FORWARD LENGTH=569	0	1021	0	1	569	1	569	0.888	0.873
325332	518	AT5G07170.1	394	| Symbols: | Cell cycle regulated microtubule associated protein | chr5:2222809-2225098 FORWARD LENGTH=394	1e-156	548	0	153	518	10	394	0.801	0.752
325337	625	AT5G07210.1	621	| Symbols: ARR21, RR21 | response regulator 21 | chr5:2252237-2256018 FORWARD LENGTH=621	0	1033	0	1	625	1	621	0.866	0.818
325354	897	AT5G07390.1	902	| Symbols: ATRBOHA, RBOHA | respiratory burst oxidase homolog A | chr5:2336063-2339728 REVERSE LENGTH=902	0	1681	0	1	897	2	902	0.931	0.901
325356	361	AT1G69940.1	361	| Symbols: ATPPME1, PPME1 | Pectin lyase-like superfamily protein | chr1:26343549-26344971 REVERSE LENGTH=361	0	735	0	1	361	1	361	0.989	0.978
325378	478	AT5G07630.1	611	| Symbols: | lipid transporters | chr5:2410703-2414523 FORWARD LENGTH=611	0	868	0	3	478	136	611	0.924	0.893
325380	478	AT5G07670.1	476	| Symbols: | RNI-like superfamily protein | chr5:2430421-2432065 FORWARD LENGTH=476	0	852	0	1	462	1	460	0.95	0.931
325389	460	AT5G07800.1	460	| Symbols: | Flavin-binding monooxygenase family protein | chr5:2486717-2489241 REVERSE LENGTH=460	0	872	0	1	460	1	460	0.935	0.924
325399	271	AT5G07930.1	282	| Symbols: MCT2 | MEI2 C-terminal RRM only like 2 | chr5:2530865-2532216 FORWARD LENGTH=282	1e-121	430	0	1	271	1	282	0.827	0.774
325400	287	AT5G07950.1	303	| Symbols: | unknown protein; FUNCTIONS IN: molecular_function unknown; INVOLVED IN: biological_process unknown; LOCATED IN: chloroplast; EXPRESSED IN: 20 plant structures; EXPRESSED DURING: 9 growth stages; Has 30201 Blast hits to 17322 proteins in 780 species: Archae - 12; Bacteria - 1396; Metazoa - 17338; Fungi - 3422; Plants - 5037; Viruses - 0; Other Eukaryotes - 2996 (source: NCBI BLink). |…	1e-134	474	0	19	287	35	303	0.881	0.851
325405	604	AT5G08020.1	604	| Symbols: ATRPA70B, RPA70B | RPA70-kDa subunit B | chr5:2572107-2574879 FORWARD LENGTH=604	0	1095	0	1	604	1	604	0.896	0.877
325438	477	AT5G08415.1	394	| Symbols: | Radical SAM superfamily protein | chr5:2710983-2713101 REVERSE LENGTH=394	1e-165	578	0	1	298	57	374	0.899	0.887
325441	724	AT5G08440.1	726	| Symbols: | unknown protein; FUNCTIONS IN: molecular_function unknown; INVOLVED IN: biological_process unknown; LOCATED IN: plasma membrane; EXPRESSED IN: 21 plant structures; EXPRESSED DURING: 13 growth stages; BEST Arabidopsis thaliana protein match is: unknown protein (TAIR:AT5G23490.1); Has 141 Blast hits to 139 proteins in 35 species: Archae - 0; Bacteria - 9; Metazoa - 21; Fungi - 6; Plant…	0	1326	0	1	704	1	706	0.95	0.935
325447	79	AT5G08505.1	79	| Symbols: | Defensin-like (DEFL) family protein | chr5:2752025-2752356 REVERSE LENGTH=79	4e-39	155	0	1	79	1	79	0.962	0.949
325456	391	AT5G08580.1	391	| Symbols: | Calcium-binding EF hand family protein | chr5:2780976-2782961 REVERSE LENGTH=391	0	733	0	1	375	1	375	0.96	0.947
325471	80	AT5G08760.1	80	| Symbols: | unknown protein; FUNCTIONS IN: molecular_function unknown; INVOLVED IN: biological_process unknown; LOCATED IN: endomembrane system; Has 3 Blast hits to 3 proteins in 2 species: Archae - 0; Bacteria - 0; Metazoa - 0; Fungi - 0; Plants - 3; Viruses - 0; Other Eukaryotes - 0 (source: NCBI BLink). | chr5:2854947-2855479 FORWARD LENGTH=80	8e-11	62	0	1	80	1	80	0.506	0.494
325480	217	AT5G09260.1	216	| Symbols: VPS20.2 | vacuolar protein sorting-associated protein 20.2 | chr5:2876797-2878355 FORWARD LENGTH=216	1e-93	339	0	1	217	1	216	0.853	0.839
325490	271	AT5G09380.1	272	| Symbols: | RNA polymerase III RPC4 | chr5:2911313-2913136 REVERSE LENGTH=272	1e-134	474	0	1	271	1	272	0.901	0.86
325492	884	AT5G09400.1	858	| Symbols: KUP7 | K+ uptake permease 7 | chr5:2916377-2920604 FORWARD LENGTH=858	0	1367	0	15	884	15	858	0.808	0.806
325494	621	AT5G09420.1	603	| Symbols: ATTOC64-V, MTOM64, TOC64-V, OM64, AtmtOM64 | translocon at the outer membrane of chloroplasts 64-V | chr5:2928316-2931750 FORWARD LENGTH=603	0	1102	0	1	619	1	600	0.889	0.871
325507	525	AT5G09560.1	612	| Symbols: | RNA-binding KH domain-containing protein | chr5:2967170-2969655 FORWARD LENGTH=612	1e-139	491	0	1	485	1	508	0.636	0.559
325508	366	AT5G09580.1	393	| Symbols: | unknown protein; BEST Arabidopsis thaliana protein match is: unknown protein (TAIR:AT1G53345.1); Has 53 Blast hits to 53 proteins in 12 species: Archae - 0; Bacteria - 2; Metazoa - 0; Fungi - 0; Plants - 50; Viruses - 0; Other Eukaryotes - 1 (source: NCBI BLink). | chr5:2972639-2974438 FORWARD LENGTH=393	1e-179	625	0	1	366	28	393	0.863	0.839
325518	780	AT5G09730.1	773	| Symbols: BXL3, ATBXL3, XYL3, ATBX3, BX3 | beta-xylosidase 3 | chr5:3015319-3018226 REVERSE LENGTH=773	0	1365	0	6	779	1	773	0.897	0.84
325521	579	AT5G09760.1	551	| Symbols: | Plant invertase/pectin methylesterase inhibitor superfamily | chr5:3032446-3034364 FORWARD LENGTH=551	0	1053	0	61	579	30	551	0.983	0.964
325538	333	AT5G09910.1	333	| Symbols: | Ras-related small GTP-binding family protein | chr5:3093272-3094932 FORWARD LENGTH=333	1e-148	522	0	1	333	1	333	0.808	0.79
325545	82	AT5G09980.1	81	| Symbols: PROPEP4 | elicitor peptide 4 precursor | chr5:3122790-3123728 FORWARD LENGTH=81	2e-24	107	0	1	82	1	81	0.72	0.707
325603	788	AT5G10630.1	667	| Symbols: | Translation elongation factor EF1A/initiation factor IF2gamma family protein | chr5:3360561-3364414 FORWARD LENGTH=667	0	1179	0	111	788	1	667	0.875	0.86
325615	475	AT5G10770.1	474	| Symbols: | Eukaryotic aspartyl protease family protein | chr5:3403331-3405331 REVERSE LENGTH=474	0	830	0	24	475	24	474	0.96	0.945
325616	195	AT5G10780.2	187	| Symbols: | FUNCTIONS IN: molecular_function unknown; INVOLVED IN: biological_process unknown; LOCATED IN: cellular_component unknown; EXPRESSED IN: 22 plant structures; EXPRESSED DURING: 14 growth stages; CONTAINS InterPro DOMAIN/s: Uncharacterised conserved protein UCP017207, transmembrane protein 85 (InterPro:IPR016687), Protein of unknown function DUF1077 (InterPro:IPR009445); Has 395 Blast …	8e-81	296	0	1	169	1	169	0.882	0.876
325618	919	AT5G10800.1	947	| Symbols: | RNA recognition motif (RRM)-containing protein | chr5:3412898-3418382 REVERSE LENGTH=947	0	1316	0	23	899	35	927	0.799	0.757
325637	436	AT5G11020.1	433	| Symbols: | Protein kinase superfamily protein | chr5:3486439-3488983 REVERSE LENGTH=433	0	796	0	1	436	1	433	0.917	0.897
325643	580	AT5G11100.1	569	| Symbols: SYTD, ATSYTD, NTMC2TYPE2.2, NTMC2T2.2, SYT4 | Calcium-dependent lipid-binding (CaLB domain) family protein | chr5:3532402-3535221 FORWARD LENGTH=569	0	1105	0	1	580	1	569	0.966	0.947
325645	336	AT5G11130.1	480	| Symbols: | Exostosin family protein | chr5:3542320-3544724 FORWARD LENGTH=480	0	685	0	1	336	145	480	0.985	0.964
325650	917	AT5G11210.1	829	| Symbols: ATGLR2.5, GLR2.5 | glutamate receptor 2.5 | chr5:3571214-3574537 REVERSE LENGTH=829	0	1515	0	95	894	23	821	0.941	0.91
325654	615	AT5G11240.1	615	| Symbols: | transducin family protein / WD-40 repeat family protein | chr5:3582949-3586782 FORWARD LENGTH=615	0	998	0	1	595	1	596	0.847	0.834
325665	202	AT5G11360.1	196	| Symbols: | Interleukin-1 receptor-associated kinase 4 protein | chr5:3625836-3626604 REVERSE LENGTH=196	6e-90	326	0	1	200	1	194	0.875	0.825
325669	334	AT5G11410.1	336	| Symbols: | Protein kinase superfamily protein | chr5:3638431-3639883 REVERSE LENGTH=336	1e-170	594	0	21	334	23	336	0.955	0.908
325696	573	AT5G11710.1	560	| Symbols: | ENTH/VHS family protein | chr5:3772981-3776316 FORWARD LENGTH=560	0	894	0	1	573	1	560	0.804	0.79
325766	651	AT5G12440.3	650	| Symbols: | CCCH-type zinc fingerfamily protein with RNA-binding domain | chr5:4035891-4038604 REVERSE LENGTH=650	0	1015	0	1	651	1	650	0.808	0.79
325778	489	AT5G12920.1	537	| Symbols: | Transducin/WD40 repeat-like superfamily protein | chr5:4077917-4082585 REVERSE LENGTH=537	0	937	0	1	489	49	537	0.945	0.918
325786	1902	AT5G13000.1	1955	| Symbols: ATGSL12, gsl12 | glucan synthase-like 12 | chr5:4110445-4121202 REVERSE LENGTH=1955	0	3402	0	1	1746	1	1763	0.944	0.937
325857	229	AT5G13830.1	224	| Symbols: | FtsJ-like methyltransferase family protein | chr5:4467363-4468487 FORWARD LENGTH=224	1e-122	433	0	1	229	1	224	0.961	0.952
325866	395	AT5G13940.1	809	| Symbols: | aminopeptidases | chr5:4490263-4495585 REVERSE LENGTH=809	1e-178	619	0	1	395	393	809	0.8	0.767
325871	206	AT5G14000.1	206	| Symbols: anac084, NAC084 | NAC domain containing protein 84 | chr5:4518177-4519034 FORWARD LENGTH=206	1e-102	367	0	1	206	1	206	0.879	0.859
325890	419	AT5G14180.1	418	| Symbols: MPL1 | Myzus persicae-induced lipase 1 | chr5:4571442-4574413 REVERSE LENGTH=418	0	805	0	1	419	1	418	0.955	0.928
325917	366	AT5G14470.1	366	| Symbols: | GHMP kinase family protein | chr5:4663029-4664657 REVERSE LENGTH=366	0	739	0	1	365	1	365	0.989	0.973
325922	587	AT5G14520.1	590	| Symbols: | pescadillo-related | chr5:4680789-4684330 REVERSE LENGTH=590	0	1019	0	1	586	1	587	0.872	0.852
325929	375	AT5G14600.1	318	| Symbols: | S-adenosyl-L-methionine-dependent methyltransferases superfamily protein | chr5:4707518-4709022 FORWARD LENGTH=318	1e-167	583	0	1	316	1	311	0.921	0.908
325935	183	AT5G14670.1	188	| Symbols: ATARFA1B, ARFA1B | ADP-ribosylation factor A1B | chr5:4729319-4730495 FORWARD LENGTH=188	1e-105	378	0	1	183	1	183	1	0.995
325939	124	AT5G14710.1	124	| Symbols: | CONTAINS InterPro DOMAIN/s: Proteasome assembly chaperone 3 (InterPro:IPR018788); Has 120 Blast hits to 120 proteins in 47 species: Archae - 0; Bacteria - 0; Metazoa - 62; Fungi - 2; Plants - 49; Viruses - 0; Other Eukaryotes - 7 (source: NCBI BLink). | chr5:4746465-4747776 FORWARD LENGTH=124	4e-67	249	0	1	124	1	124	0.992	0.976
325951	781	AT5G14880.1	781	| Symbols: | Potassium transporter family protein | chr5:4814244-4817667 FORWARD LENGTH=781	0	1521	0	1	781	1	781	0.958	0.951
325952	704	AT5G14890.1	754	| Symbols: | NHL domain-containing protein | chr5:4818056-4821534 FORWARD LENGTH=754	0	1142	0	1	704	1	754	0.793	0.773
325967	371	AT5G15100.1	367	| Symbols: PIN8, ATPIN8 | Auxin efflux carrier family protein | chr5:4892159-4893937 REVERSE LENGTH=367	1e-170	594	0	1	344	1	345	0.899	0.87
325972	316	AT5G15150.1	314	| Symbols: ATHB-3, HAT7, ATHB3, HB-3 | homeobox 3 | chr5:4913951-4915609 REVERSE LENGTH=314	1e-122	436	0	1	316	1	314	0.728	0.722
325975	329	AT5G15180.1	329	| Symbols: | Peroxidase superfamily protein | chr5:4930561-4932211 FORWARD LENGTH=329	1e-173	603	0	1	329	1	329	0.915	0.888
326001	573	AT5G15470.1	532	| Symbols: GAUT14 | galacturonosyltransferase 14 | chr5:5021433-5024168 REVERSE LENGTH=532	0	993	0	45	573	1	532	0.921	0.91
326016	430	AT5G15660.1	438	| Symbols: | F-box and associated interaction domains-containing protein | chr5:5095652-5097041 FORWARD LENGTH=438	1e-173	604	0	1	406	1	433	0.772	0.71
326030	99	AT5G15802.1	99	| Symbols: | unknown protein; FUNCTIONS IN: molecular_function unknown; INVOLVED IN: biological_process unknown; LOCATED IN: endomembrane system; Has 35 Blast hits to 35 proteins in 15 species: Archae - 0; Bacteria - 4; Metazoa - 0; Fungi - 0; Plants - 31; Viruses - 0; Other Eukaryotes - 0 (source: NCBI BLink). | chr5:5156578-5157520 REVERSE LENGTH=99	4e-36	145	0	1	99	1	99	0.758	0.758
326041	1052	AT5G15920.1	1053	| Symbols: SMC5 | structural maintenance of chromosomes 5 | chr5:5196210-5199559 FORWARD LENGTH=1053	0	1918	0	1	1052	1	1053	0.918	0.892
326056	134	AT5G16090.1	171	| Symbols: | INVOLVED IN: nucleotide-excision repair; LOCATED IN: nucleus; CONTAINS InterPro DOMAIN/s: Ubiquitin-associated/translation elongation factor EF1B, N-terminal, eukaryote (InterPro:IPR015940), Ubiquitin-associated/translation elongation factor EF1B, N-terminal (InterPro:IPR000449), UV excision repair protein Rad23 (InterPro:IPR004806), Ubiquitin (InterPro:IPR000626), Ubiquitin supergro…	6e-36	145	0	1	127	1	138	0.701	0.618
326057	348	AT5G16100.1	357	| Symbols: | unknown protein; Has 30201 Blast hits to 17322 proteins in 780 species: Archae - 12; Bacteria - 1396; Metazoa - 17338; Fungi - 3422; Plants - 5037; Viruses - 0; Other Eukaryotes - 2996 (source: NCBI BLink). | chr5:5258551-5259719 REVERSE LENGTH=357	1e-138	488	0	1	341	1	355	0.794	0.69
326063	406	AT5G16170.1	411	| Symbols: | Core-2/I-branching beta-1,6-N-acetylglucosaminyltransferase family protein | chr5:5277926-5279751 FORWARD LENGTH=411	0	738	0	1	406	1	411	0.886	0.869
326092	153	AT5G16490.1	153	| Symbols: RIC4 | ROP-interactive CRIB motif-containing protein 4 | chr5:5384468-5385205 REVERSE LENGTH=153	4e-70	259	0	1	153	1	153	0.941	0.876
326097	352	AT5G16530.1	351	| Symbols: PIN5 | Auxin efflux carrier family protein | chr5:5400735-5402626 FORWARD LENGTH=351	0	661	0	1	352	1	351	0.949	0.932
326105	868	AT5G16630.2	865	| Symbols: ATRAD4, RAD4 | DNA repair protein Rad4 family | chr5:5455325-5459461 FORWARD LENGTH=865	0	1332	0	1	868	1	865	0.804	0.779
326109	488	AT5G16700.1	488	| Symbols: | Glycosyl hydrolase superfamily protein | chr5:5480763-5483045 FORWARD LENGTH=488	0	954	0	1	488	1	488	0.965	0.943
326110	1101	AT5G16715.1	974	| Symbols: EMB2247 | ATP binding;valine-tRNA ligases;aminoacyl-tRNA ligases;nucleotide binding;ATP binding;aminoacyl-tRNA ligases | chr5:5485353-5493229 FORWARD LENGTH=974	0	1603	0	265	1101	52	974	0.879	0.873
326112	425	AT5G16740.1	426	| Symbols: | Transmembrane amino acid transporter family protein | chr5:5501044-5502856 REVERSE LENGTH=426	0	669	0	1	425	1	426	0.812	0.786
326139	461	AT5G17050.1	460	| Symbols: UGT78D2 | UDP-glucosyl transferase 78D2 | chr5:5607828-5609392 REVERSE LENGTH=460	0	846	0	1	459	1	460	0.935	0.893
326150	422	AT5G17200.1	421	| Symbols: | Pectin lyase-like superfamily protein | chr5:5653524-5655336 REVERSE LENGTH=421	0	765	0	1	420	1	420	0.924	0.893
326186	325	AT5G17570.1	325	| Symbols: | TatD related DNase | chr5:5792948-5794580 FORWARD LENGTH=325	1e-172	602	0	1	325	1	325	0.923	0.895
326200	384	AT5G17720.1	443	| Symbols: | alpha/beta-Hydrolases superfamily protein | chr5:5845934-5847653 FORWARD LENGTH=443	1e-165	577	0	1	374	1	443	0.729	0.684
326204	424	AT5G17780.2	419	| Symbols: | alpha/beta-Hydrolases superfamily protein | chr5:5867429-5868976 REVERSE LENGTH=419	0	753	0	1	418	1	419	0.926	0.886
326224	164	AT5G18100.1	164	| Symbols: CSD3 | copper/zinc superoxide dismutase 3 | chr5:5987221-5988706 FORWARD LENGTH=164	4e-87	316	0	1	164	1	164	0.97	0.963
326229	76	AT5G18150.1	76	| Symbols: | Methyltransferase-related protein | chr5:6000014-6000331 REVERSE LENGTH=76	3e-39	156	0	1	76	1	76	1	0.974
326242	334	AT5G18270.1	335	| Symbols: ANAC087 | Arabidopsis NAC domain containing protein 87 | chr5:6041241-6042743 REVERSE LENGTH=335	0	676	0	1	334	1	335	0.976	0.961
326244	243	AT5G18290.2	243	| Symbols: SIP1;2 | Aquaporin-like superfamily protein | chr5:6055198-6056407 REVERSE LENGTH=243	1e-110	395	0	1	243	1	243	0.889	0.868
326260	554	AT5G18510.1	702	| Symbols: | Aminotransferase-like, plant mobile domain family protein | chr5:6141778-6143886 REVERSE LENGTH=702	0	851	0	1	551	148	700	0.865	0.795
326285	540	AT5G18890.1	550	| Symbols: | Inosine-uridine preferring nucleoside hydrolase family protein | chr5:6301652-6304088 FORWARD LENGTH=550	0	964	0	15	533	15	540	0.93	0.884
326314	83	AT5G19175.1	82	| Symbols: | Cysteine-rich protein | chr5:6449803-6450245 REVERSE LENGTH=82	2e-31	130	0	1	83	1	82	0.819	0.783
326316	390	AT5G19170.1	391	| Symbols: | Protein of Unknown Function (DUF239) | chr5:6445245-6447305 FORWARD LENGTH=391	0	645	0	4	385	1	384	0.862	0.81
326319	330	AT5G19200.1	331	| Symbols: | NAD(P)-binding Rossmann-fold superfamily protein | chr5:6458995-6460690 FORWARD LENGTH=331	1e-155	544	0	27	316	27	316	0.934	0.928
326329	79	AT5G19315.1	80	| Symbols: | Defensin-like (DEFL) family protein | chr5:6504538-6504900 FORWARD LENGTH=80	7e-36	145	0	1	79	1	80	0.938	0.9
326334	525	AT5G19360.1	523	| Symbols: CPK34 | calcium-dependent protein kinase 34 | chr5:6521716-6523780 REVERSE LENGTH=523	0	1014	0	1	525	1	523	0.947	0.941
326378	218	AT5G19830.1	219	| Symbols: | Peptidyl-tRNA hydrolase family protein | chr5:6703383-6705125 FORWARD LENGTH=219	1e-123	436	0	1	218	1	219	0.982	0.959
326382	181	AT5G19860.1	181	| Symbols: | Protein of unknown function, DUF538 | chr5:6714533-6715837 REVERSE LENGTH=181	8e-89	322	0	1	181	1	181	0.906	0.89
326421	654	AT5G20260.1	458	| Symbols: | Exostosin family protein | chr5:6836806-6839532 REVERSE LENGTH=458	0	770	0	263	653	68	458	0.974	0.931
326467	527	AT5G20860.1	512	| Symbols: | Plant invertase/pectin methylesterase inhibitor superfamily | chr5:7076890-7079077 REVERSE LENGTH=512	0	880	0	1	524	1	511	0.857	0.832
326484	848	AT5G21030.1	850	| Symbols: | PAZ domain-containing protein / piwi domain-containing protein | chr5:7139892-7144272 REVERSE LENGTH=850	0	1474	0	1	848	11	850	0.896	0.845
326514	891	AT5G22030.1	913	| Symbols: UBP8 | ubiquitin-specific protease 8 | chr5:7290155-7296344 REVERSE LENGTH=913	0	1624	0	1	891	1	913	0.908	0.887
326521	376	AT2G22340.1	358	| Symbols: | unknown protein; Has 56 Blast hits to 38 proteins in 2 species: Archae - 0; Bacteria - 0; Metazoa - 0; Fungi - 0; Plants - 56; Viruses - 0; Other Eukaryotes - 0 (source: NCBI BLink). | chr2:9492879-9493955 REVERSE LENGTH=358	1e-115	412	0	1	372	1	358	0.685	0.586
326528	164	AT5G22180.1	169	| Symbols: | unknown protein; BEST Arabidopsis thaliana protein match is: unknown protein (TAIR:AT5G22160.1); Has 30201 Blast hits to 17322 proteins in 780 species: Archae - 12; Bacteria - 1396; Metazoa - 17338; Fungi - 3422; Plants - 5037; Viruses - 0; Other Eukaryotes - 2996 (source: NCBI BLink). | chr5:7353070-7353706 REVERSE LENGTH=169	1e-55	212	0	1	164	1	169	0.706	0.647
326529	354	AT5G22160.1	353	| Symbols: | unknown protein; BEST Arabidopsis thaliana protein match is: unknown protein (TAIR:AT5G22150.1); Has 30201 Blast hits to 17322 proteins in 780 species: Archae - 12; Bacteria - 1396; Metazoa - 17338; Fungi - 3422; Plants - 5037; Viruses - 0; Other Eukaryotes - 2996 (source: NCBI BLink). | chr5:7346944-7349255 FORWARD LENGTH=353	1e-112	402	0	1	348	7	344	0.706	0.591
326545	291	AT5G22370.2	298	| Symbols: EMB1705, QQT1 | P-loop containing nucleoside triphosphate hydrolases superfamily protein | chr5:7406587-7408509 FORWARD LENGTH=298	1e-163	570	0	1	282	1	282	0.993	0.982
326573	434	AT5G22790.1	433	| Symbols: RER1 | reticulata-related 1 | chr5:7599395-7601573 REVERSE LENGTH=433	0	689	0	1	434	1	433	0.821	0.807
326581	501	AT5G22860.1	502	| Symbols: | Serine carboxypeptidase S28 family protein | chr5:7639511-7642945 REVERSE LENGTH=502	0	817	0	25	501	25	502	0.868	0.818
326585	368	AT5G22890.1	373	| Symbols: | C2H2 and C2HC zinc fingers superfamily protein | chr5:7653541-7654662 REVERSE LENGTH=373	1e-178	620	0	1	368	6	373	0.846	0.81
326587	800	AT5G22910.1	800	| Symbols: ATCHX9, CHX9 | cation/H+ exchanger 9 | chr5:7660927-7663829 REVERSE LENGTH=800	0	1458	0	1	787	1	787	0.936	0.901
326601	88	AT5G23035.1	88	| Symbols: | Putative membrane lipoprotein | chr5:7728020-7728455 REVERSE LENGTH=88	4e-15	76.3	0	21	85	21	86	0.742	0.606
326692	373	AT5G24040.1	373	| Symbols: | Protein of unknown function (DUF295) | chr5:8126045-8127336 REVERSE LENGTH=373	0	715	0	1	372	1	372	0.965	0.925
326701	503	AT5G24140.1	516	| Symbols: SQP2 | squalene monooxygenase 2 | chr5:8164547-8167669 REVERSE LENGTH=516	0	938	0	1	502	1	512	0.908	0.895
326713	217	AT5G24270.2	222	| Symbols: SOS3 | Calcium-binding EF-hand family protein | chr5:8238781-8240179 REVERSE LENGTH=222	1e-109	389	0	1	217	1	217	0.917	0.885
326734	261	AT5G24410.1	261	| Symbols: PGL4 | 6-phosphogluconolactonase 4 | chr5:8332690-8333984 REVERSE LENGTH=261	1e-132	467	0	1	260	1	260	0.904	0.869
326737	313	AT5G24440.1	320	| Symbols: CID13 | CTC-interacting domain 13 | chr5:8345402-8347776 REVERSE LENGTH=320	1e-163	569	0	1	313	1	320	0.928	0.869
326738	555	AT5G24450.1	554	| Symbols: | Transcription factor IIIC, subunit 5 | chr5:8348780-8353130 FORWARD LENGTH=554	0	981	0	1	541	1	543	0.907	0.881
326742	305	AT5G24500.1	334	| Symbols: | unknown protein; Has 133 Blast hits to 129 proteins in 40 species: Archae - 2; Bacteria - 0; Metazoa - 60; Fungi - 5; Plants - 29; Viruses - 0; Other Eukaryotes - 37 (source: NCBI BLink). | chr5:8367468-8368715 REVERSE LENGTH=334	1e-115	412	0	1	304	1	305	0.768	0.745
326748	461	AT5G24590.2	451	| Symbols: ANAC091, TIP | TCV-interacting protein | chr5:8416920-8418723 REVERSE LENGTH=451	0	731	0	1	461	1	451	0.845	0.817
326799	502	AT5G25320.1	500	| Symbols: | ACT-like superfamily protein | chr5:8787403-8789530 REVERSE LENGTH=500	0	920	0	1	502	1	500	0.903	0.895
326806	189	AT5G25390.2	189	| Symbols: SHN2 | Integrase-type DNA-binding superfamily protein | chr5:8820637-8821741 FORWARD LENGTH=189	1e-101	363	0	1	189	1	189	0.952	0.921
326811	111	AT5G25425.1	113	| Symbols: | glycine-rich protein | chr5:8848549-8848986 FORWARD LENGTH=113	8e-18	85.5	0	1	97	1	99	0.535	0.495
326812	642	AT5G25430.1	671	| Symbols: | HCO3- transporter family | chr5:8851251-8854259 FORWARD LENGTH=671	0	1182	0	1	642	1	671	0.891	0.874
326855	343	AT5G26010.1	331	| Symbols: | Protein phosphatase 2C family protein | chr5:9085512-9087372 REVERSE LENGTH=331	1e-164	573	0	1	338	1	331	0.873	0.834
326861	147	AT5G26070.1	102	| Symbols: | hydroxyproline-rich glycoprotein family protein | chr5:9106341-9106649 FORWARD LENGTH=102	2e-13	71.2	0	1	37	1	37	0.973	0.919
326886	748	AT5G26742.2	748	| Symbols: emb1138 | DEAD box RNA helicase (RH3) | chr5:9285540-9288871 REVERSE LENGTH=748	0	1257	0	1	644	1	644	0.989	0.981
326902	1147	AT5G26760.2	735	| Symbols: | unknown protein; CONTAINS InterPro DOMAIN/s: Protein of unknown function DUF408 (InterPro:IPR007308); Has 35333 Blast hits to 34131 proteins in 2444 species: Archae - 798; Bacteria - 22429; Metazoa - 974; Fungi - 991; Plants - 531; Viruses - 0; Other Eukaryotes - 9610 (source: NCBI BLink). | chr5:9403869-9407170 REVERSE LENGTH=735	0	1028	0	336	1147	1	735	0.737	0.692
326904	112	AT5G26800.1	112	| Symbols: | FUNCTIONS IN: molecular_function unknown; INVOLVED IN: biological_process unknown; LOCATED IN: mitochondrion; CONTAINS InterPro DOMAIN/s: IGR protein motif (InterPro:IPR019083); BEST Arabidopsis thaliana protein match is: unknown protein (TAIR:AT3G05810.1); Has 1807 Blast hits to 1807 proteins in 277 species: Archae - 0; Bacteria - 0; Metazoa - 736; Fungi - 347; Plants - 385; Viruses…	7e-47	181	0	1	112	1	112	0.813	0.813
326918	861	AT5G27010.1	863	| Symbols: | ARM repeat superfamily protein | chr5:9503315-9507569 REVERSE LENGTH=863	0	1350	0	1	861	1	863	0.842	0.789
326933	143	AT5G27720.1	129	| Symbols: emb1644 | Small nuclear ribonucleoprotein family protein | chr5:9815904-9817304 FORWARD LENGTH=129	7e-51	195	0	1	118	1	118	0.822	0.814
326950	409	AT5G27530.1	458	| Symbols: | Pectin lyase-like superfamily protein | chr5:9717503-9721097 FORWARD LENGTH=458	0	663	0	1	408	4	414	0.883	0.796
326953	78	AT5G27495.1	80	| Symbols: | Defensin-like (DEFL) family protein | chr5:9706377-9706720 FORWARD LENGTH=80	3e-27	116	0	1	78	1	80	0.84	0.79
326968	474	AT5G27350.1	474	| Symbols: SFP1 | Major facilitator superfamily protein | chr5:9648958-9654176 FORWARD LENGTH=474	0	848	0	1	474	1	474	0.909	0.886
326981	185	AT1G77830.1	185	| Symbols: | RING/U-box superfamily protein | chr1:29267160-29267752 REVERSE LENGTH=185	5e-55	210	0	1	183	1	184	0.733	0.61
326988	124	AT5G27940.1	157	| Symbols: WPP3 | WPP domain protein 3 | chr5:9974467-9974940 FORWARD LENGTH=157	2e-28	120	0	1	109	1	141	0.615	0.503
326991	1617	AT5G27970.1	1630	| Symbols: | ARM repeat superfamily protein | chr5:10004720-10015429 FORWARD LENGTH=1630	0	2926	0	1	1617	1	1630	0.896	0.886
327005	358	AT5G28180.1	352	| Symbols: | Galactose oxidase/kelch repeat superfamily protein | chr5:10162783-10163943 FORWARD LENGTH=352	1e-151	532	0	32	357	25	351	0.881	0.795
327008	84	AT5G28288.1	84	| Symbols: | Defensin-like (DEFL) family protein | chr5:10276243-10276626 REVERSE LENGTH=84	6e-37	148	0	1	84	1	84	0.869	0.821
327025	325	AT5G28830.1	324	| Symbols: | calcium-binding EF hand family protein | chr5:10856801-10858394 FORWARD LENGTH=324	1e-164	573	0	1	325	1	324	0.93	0.884
327036	360	AT4G06534.1	405	| Symbols: | unknown protein; FUNCTIONS IN: molecular_function unknown; INVOLVED IN: biological_process unknown; LOCATED IN: endomembrane system; Has 22 Blast hits to 22 proteins in 8 species: Archae - 0; Bacteria - 0; Metazoa - 0; Fungi - 0; Plants - 22; Viruses - 0; Other Eukaryotes - 0 (source: NCBI BLink). | chr4:3356870-3358087 FORWARD LENGTH=405	1e-146	516	0	1	307	1	307	0.883	0.828
327037	267	AT4G06598.1	341	| Symbols: | BEST Arabidopsis thaliana protein match is: Basic-leucine zipper (bZIP) transcription factor family protein (TAIR:AT1G58110.2); Has 392 Blast hits to 388 proteins in 30 species: Archae - 0; Bacteria - 0; Metazoa - 15; Fungi - 8; Plants - 363; Viruses - 0; Other Eukaryotes - 6 (source: NCBI BLink). | chr4:3663945-3665395 FORWARD LENGTH=341	1e-115	409	0	1	239	1	239	0.9	0.883
327041	320	AT4G06676.1	320	| Symbols: | CONTAINS InterPro DOMAIN/s: Etoposide-induced 2.4 (InterPro:IPR009890); Has 264 Blast hits to 262 proteins in 100 species: Archae - 0; Bacteria - 0; Metazoa - 130; Fungi - 16; Plants - 79; Viruses - 0; Other Eukaryotes - 39 (source: NCBI BLink). | chr4:3898998-3901589 FORWARD LENGTH=320	1e-174	607	0	1	319	1	319	0.972	0.944
327070	690	AT4G08920.1	681	| Symbols: CRY1, BLU1, HY4, OOP2, ATCRY1 | cryptochrome 1 | chr4:5724260-5726905 FORWARD LENGTH=681	0	1262	0	15	681	15	681	0.949	0.942
327073	460	AT4G08040.1	460	| Symbols: ACS11 | 1-aminocyclopropane-1-carboxylate synthase 11 | chr4:4887112-4888939 FORWARD LENGTH=460	0	928	0	1	460	1	460	0.98	0.972
327082	125	AT4G08280.1	126	| Symbols: | Thioredoxin superfamily protein | chr4:5230345-5231196 FORWARD LENGTH=126	1e-58	221	0	1	124	1	125	0.92	0.88
327088	1051	AT4G08350.1	1041	| Symbols: GTA02, GTA2 | global transcription factor group A2 | chr4:5286351-5292072 FORWARD LENGTH=1041	0	1643	0	87	1051	89	1041	0.866	0.855
327097	569	AT4G08550.1	637	| Symbols: | electron carriers;protein disulfide oxidoreductases | chr4:5444345-5446825 FORWARD LENGTH=637	0	820	0	87	569	111	587	0.867	0.839
327109	346	AT4G08780.1	346	| Symbols: | Peroxidase superfamily protein | chr4:5604153-5608202 FORWARD LENGTH=346	0	632	0	21	346	21	346	0.966	0.936
327146	381	AT4G09640.1	386	| Symbols: | Protein of unknown function (DUF803) | chr4:6088433-6090604 REVERSE LENGTH=386	1e-169	591	0	1	381	1	386	0.793	0.785
327148	83	AT4G09647.1	81	| Symbols: | S locus-related glycoprotein 1 (SLR1) binding pollen coat protein family | chr4:6096725-6097988 REVERSE LENGTH=81	2e-29	123	0	1	83	1	81	0.867	0.687
327156	483	AT4G09740.1	478	| Symbols: AtGH9B14, GH9B14 | glycosyl hydrolase 9B14 | chr4:6142706-6145003 REVERSE LENGTH=478	0	877	0	15	478	15	478	0.933	0.918
327171	165	AT4G09965.1	223	| Symbols: | unknown protein; BEST Arabidopsis thaliana protein match is: unknown protein (TAIR:AT2G47010.2); Has 30201 Blast hits to 17322 proteins in 780 species: Archae - 12; Bacteria - 1396; Metazoa - 17338; Fungi - 3422; Plants - 5037; Viruses - 0; Other Eukaryotes - 2996 (source: NCBI BLink). | chr4:6244740-6245686 REVERSE LENGTH=223	1e-20	95.9	0	49	164	107	222	0.561	0.472
327172	249	AT4G09970.1	250	| Symbols: | unknown protein; LOCATED IN: chloroplast; EXPRESSED IN: 18 plant structures; EXPRESSED DURING: 13 growth stages; Has 15 Blast hits to 15 proteins in 6 species: Archae - 0; Bacteria - 2; Metazoa - 0; Fungi - 0; Plants - 13; Viruses - 0; Other Eukaryotes - 0 (source: NCBI BLink). | chr4:6246038-6247597 FORWARD LENGTH=250	1e-113	405	0	1	249	1	250	0.874	0.822
327181	921	AT4G10060.1	922	| Symbols: | Beta-glucosidase, GBA2 type family protein | chr4:6289355-6295258 FORWARD LENGTH=922	0	1667	0	1	921	1	922	0.901	0.867
327182	730	AT4G10070.1	725	| Symbols: | KH domain-containing protein | chr4:6295608-6299759 REVERSE LENGTH=725	0	967	0	1	730	1	725	0.751	0.712
327188	180	AT4G10130.1	174	| Symbols: | DNAJ heat shock N-terminal domain-containing protein | chr4:6320959-6321483 REVERSE LENGTH=174	3e-91	330	0	1	175	1	174	0.954	0.931
327206	372	AT3G45800.1	590	| Symbols: | Plant protein 1589 of unknown function | chr3:16829482-16832207 REVERSE LENGTH=590	1e-127	453	0	1	347	102	482	0.703	0.643
327211	631	AT4G10440.1	633	| Symbols: | S-adenosyl-L-methionine-dependent methyltransferases superfamily protein | chr4:6459728-6461932 REVERSE LENGTH=633	0	1247	0	1	626	1	623	0.97	0.958
327213	92	AT4G10457.1	92	| Symbols: SCRL1 | SCR-like 1 | chr4:6466900-6467270 REVERSE LENGTH=92	7e-46	178	0	1	92	1	92	0.957	0.935
327243	290	AT4G10890.1	527	| Symbols: | unknown protein; CONTAINS InterPro DOMAIN/s: Protein of unknown function DUF2439 (InterPro:IPR018838); BEST Arabidopsis thaliana protein match is: unknown protein (TAIR:AT1G43722.1); Has 30201 Blast hits to 17322 proteins in 780 species: Archae - 12; Bacteria - 1396; Metazoa - 17338; Fungi - 3422; Plants - 5037; Viruses - 0; Other Eukaryotes - 2996 (source: NCBI BLink). | chr4:668883…	1e-149	524	0	1	290	241	527	0.931	0.886
327245	141	AT4G10895.1	141	| Symbols: | Plant self-incompatibility protein S1 family | chr4:6693999-6694710 REVERSE LENGTH=141	9e-65	241	0	1	140	1	140	0.864	0.821
327250	192	AT4G10940.1	192	| Symbols: | RING/U-box protein | chr4:6708982-6710923 REVERSE LENGTH=192	7e-99	356	0	1	192	1	192	0.938	0.911
327268	142	AT4G11175.1	141	| Symbols: | Nucleic acid-binding, OB-fold-like protein | chr4:6818162-6818806 FORWARD LENGTH=141	4e-62	233	0	1	142	1	141	0.866	0.845
327275	495	AT4G11280.1	495	| Symbols: ACS6, ATACS6 | 1-aminocyclopropane-1-carboxylic acid (acc) synthase 6 | chr4:6864168-6865922 FORWARD LENGTH=495	0	971	0	1	495	1	495	0.978	0.96
327291	102	AT4G11485.1	102	| Symbols: LCR11 | low-molecular-weight cysteine-rich 11 | chr4:6975282-6975945 REVERSE LENGTH=102	6e-38	152	0	1	101	1	101	0.782	0.743
327303	976	AT4G11670.1	1117	| Symbols: | Protein of unknown function (DUF810) | chr4:7044401-7052971 REVERSE LENGTH=1117	0	986	0	1	605	1	653	0.794	0.762
327304	420	AT4G11680.1	390	| Symbols: | Zinc finger, C3HC4 type (RING finger) family protein | chr4:7053737-7055516 REVERSE LENGTH=390	0	661	0	19	418	20	387	0.833	0.83
327310	514	AT4G11750.1	386	| Symbols: | Galactose oxidase/kelch repeat superfamily protein | chr4:7077390-7078550 REVERSE LENGTH=386	1e-152	534	0	1	382	1	373	0.779	0.711
327322	261	AT4G11940.1	264	| Symbols: | unknown protein; BEST Arabidopsis thaliana protein match is: unknown protein (TAIR:AT4G11930.1); Has 37 Blast hits to 37 proteins in 3 species: Archae - 0; Bacteria - 0; Metazoa - 0; Fungi - 0; Plants - 37; Viruses - 0; Other Eukaryotes - 0 (source: NCBI BLink). | chr4:7168173-7168967 FORWARD LENGTH=264	1e-98	356	0	1	261	1	264	0.736	0.692
327329	1212	AT4G12010.1	1219	| Symbols: | Disease resistance protein (TIR-NBS-LRR class) family | chr4:7197325-7201393 REVERSE LENGTH=1219	0	2185	0	1	1212	1	1219	0.907	0.881
327335	353	AT4G12080.1	356	| Symbols: AHL1, ATAHL1 | AT-hook motif nuclear-localized protein 1 | chr4:7239466-7241246 FORWARD LENGTH=356	1e-128	456	0	1	353	1	356	0.725	0.697
327338	406	AT4G12100.1	434	| Symbols: | Cullin family protein | chr4:7246453-7248127 REVERSE LENGTH=434	1e-164	573	0	1	401	1	426	0.761	0.73
327340	662	AT4G12120.1	662	| Symbols: SEC1B, ATSEC1B | Sec1/munc18-like (SM) proteins superfamily | chr4:7256687-7260914 REVERSE LENGTH=662	0	1293	0	15	662	15	662	0.971	0.961
327342	203	AT4G12140.1	202	| Symbols: | RING/U-box superfamily protein | chr4:7266546-7267154 REVERSE LENGTH=202	4e-85	310	0	1	203	1	202	0.813	0.754
327347	518	AT4G12300.1	516	| Symbols: CYP706A4 | cytochrome P450, family 706, subfamily A, polypeptide 4 | chr4:7308016-7309692 REVERSE LENGTH=516	0	954	0	1	518	1	516	0.931	0.902
327351	288	AT4G12350.1	286	| Symbols: MYB42, AtMYB42 | myb domain protein 42 | chr4:7324912-7326636 FORWARD LENGTH=286	1e-137	483	0	1	288	1	286	0.875	0.824
327370	619	AT4G12610.2	506	| Symbols: RAP74, ATRAP74 | transcription activators;DNA binding;RNA polymerase II transcription factors;catalytics;transcription initiation factors | chr4:7455565-7458318 FORWARD LENGTH=506	1e-168	590	0	144	619	1	491	0.682	0.654
327396	529	AT4G04450.1	528	| Symbols: WRKY42, AtWRKY42 | WRKY family transcription factor | chr4:2218379-2221113 FORWARD LENGTH=528	0	858	0	1	473	1	472	0.92	0.89
327414	275	AT4G04800.1	176	| Symbols: ATMSRB3, MSRB3 | methionine sulfoxide reductase B3 | chr4:2439574-2440937 FORWARD LENGTH=176	2e-75	278	0	1	136	41	176	0.971	0.963
327423	155	AT4G04900.1	156	| Symbols: RIC10 | ROP-interactive CRIB motif-containing protein 10 | chr4:2486218-2487779 REVERSE LENGTH=156	4e-49	190	0	1	117	1	118	0.831	0.814
327448	282	AT4G05210.1	330	| Symbols: | Trimeric LpxA-like enzymes superfamily protein | chr4:2682867-2684867 FORWARD LENGTH=330	1e-123	439	0	1	273	1	288	0.83	0.781
327454	355	AT4G05390.1	378	| Symbols: ATRFNR1, RFNR1 | root FNR 1 | chr4:2738839-2740483 REVERSE LENGTH=378	0	660	0	1	355	10	378	0.9	0.875
327458	143	AT4G05430.1	143	| Symbols: | Carbohydrate-binding X8 domain superfamily protein | chr4:2753582-2754324 FORWARD LENGTH=143	4e-74	273	0	1	142	1	142	0.937	0.915
327467	212	AT4G03590.1	246	| Symbols: | Cystatin/monellin superfamily protein | chr4:1600780-1602950 REVERSE LENGTH=246	7e-70	259	0	1	212	20	246	0.683	0.626
327471	164	AT4G03540.1	164	| Symbols: | Uncharacterised protein family (UPF0497) | chr4:1570042-1571483 FORWARD LENGTH=164	1e-43	171	0	1	164	1	164	0.567	0.561
327489	505	AT4G03220.1	498	| Symbols: | Protein with RNI-like/FBD-like domains | chr4:1417472-1419148 FORWARD LENGTH=498	0	867	0	1	505	1	498	0.907	0.873
327516	264	AT4G02850.1	306	| Symbols: | phenazine biosynthesis PhzC/PhzF family protein | chr4:1266535-1268569 REVERSE LENGTH=306	1e-105	378	0	1	264	1	306	0.725	0.65
327540	128	AT4G02620.1	128	| Symbols: | vacuolar ATPase subunit F family protein | chr4:1149419-1151132 REVERSE LENGTH=128	2e-69	256	0	1	128	1	128	0.992	0.992
327556	281	AT4G02430.2	278	| Symbols: SR34b, At-SR34b | RNA-binding (RRM/RBD/RNP motifs) family protein | chr4:1069186-1071313 FORWARD LENGTH=278	1e-84	309	0	1	192	1	189	0.828	0.828
327563	180	AT4G02380.1	97	| Symbols: SAG21, AtLEA5 | senescence-associated gene 21 | chr4:1046414-1046807 REVERSE LENGTH=97	2e-36	148	0	87	180	1	97	0.773	0.773
327595	515	AT4G02050.1	513	| Symbols: STP7 | sugar transporter protein 7 | chr4:898387-900095 REVERSE LENGTH=513	0	990	0	1	511	1	512	0.963	0.959
327610	480	AT4G01890.1	468	| Symbols: | Pectin lyase-like superfamily protein | chr4:816210-818428 FORWARD LENGTH=468	0	763	0	1	462	1	450	0.853	0.823
327611	226	AT4G01883.1	224	| Symbols: | Polyketide cyclase / dehydrase and lipid transport protein | chr4:813162-814800 FORWARD LENGTH=224	1e-110	393	0	1	226	1	224	0.938	0.925
327627	255	AT4G01630.1	255	| Symbols: ATEXPA17, ATEXP17, ATHEXP ALPHA 1.13, EXPA17 | expansin A17 | chr4:700653-701527 FORWARD LENGTH=255	1e-146	514	0	1	255	1	255	0.988	0.969
327634	411	AT4G01550.1	457	| Symbols: anac069, NAC069 | NAC domain containing protein 69 | chr4:674025-676225 REVERSE LENGTH=457	0	639	0	1	411	1	457	0.759	0.712
327641	315	AT4G01460.1	315	| Symbols: | basic helix-loop-helix (bHLH) DNA-binding superfamily protein | chr4:621334-622697 FORWARD LENGTH=315	1e-135	479	0	1	315	1	315	0.794	0.756
327645	203	AT4G01420.1	203	| Symbols: CBL5 | calcineurin B-like protein 5 | chr4:580038-581518 REVERSE LENGTH=203	4e-97	350	0	1	203	1	203	0.877	0.842
327649	360	AT4G01360.1	348	| Symbols: | unknown protein; BEST Arabidopsis thaliana protein match is: Protein of unknown function (DUF793) (TAIR:AT1G01550.2); Has 99 Blast hits to 99 proteins in 25 species: Archae - 0; Bacteria - 10; Metazoa - 0; Fungi - 0; Plants - 89; Viruses - 0; Other Eukaryotes - 0 (source: NCBI BLink). | chr4:565147-566193 FORWARD LENGTH=348	1e-144	507	0	1	358	1	344	0.791	0.76
327672	79	AT4G01060.1	77	| Symbols: ETC3, CPL3 | CAPRICE-like MYB3 | chr4:460534-460967 FORWARD LENGTH=77	9e-30	124	0	1	76	1	76	0.803	0.789
327675	1305	AT4G01030.1	768	| Symbols: | pentatricopeptide (PPR) repeat-containing protein | chr4:448336-450642 REVERSE LENGTH=768	0	1400	0	538	1305	1	768	0.922	0.866
327678	697	AT4G01010.1	696	| Symbols: ATCNGC13, CNGC13 | cyclic nucleotide-gated channel 13 | chr4:434569-437242 REVERSE LENGTH=696	0	1348	0	1	697	1	696	0.957	0.946
327681	572	AT4G00940.1	294	| Symbols: | Dof-type zinc finger DNA-binding family protein | chr4:403320-404204 REVERSE LENGTH=294	1e-109	393	0	324	572	48	294	0.799	0.779
327689	232	AT4G00850.1	223	| Symbols: GIF3 | GRF1-interacting factor 3 | chr4:357675-358928 FORWARD LENGTH=223	5e-65	244	0	1	232	1	223	0.616	0.599
327720	71	AT4G00530.1	71	| Symbols: | unknown protein; FUNCTIONS IN: molecular_function unknown; INVOLVED IN: biological_process unknown; LOCATED IN: mitochondrion; EXPRESSED IN: 19 plant structures; EXPRESSED DURING: 9 growth stages; BEST Arabidopsis thaliana protein match is: unknown protein (TAIR:AT1G01725.1); Has 1807 Blast hits to 1807 proteins in 277 species: Archae - 0; Bacteria - 0; Metazoa - 736; Fungi - 347; Pl…	4e-25	109	0	1	71	1	71	0.775	0.761
327725	521	AT4G00480.1	526	| Symbols: ATMYC1, myc1 | basic helix-loop-helix (bHLH) DNA-binding superfamily protein | chr4:217106-219684 REVERSE LENGTH=526	0	920	0	1	521	1	526	0.885	0.856
327726	204	AT4G00467.1	202	| Symbols: | Calcium-dependent lipid-binding (CaLB domain) family protein | chr4:214846-216076 REVERSE LENGTH=202	1e-109	389	0	1	197	1	197	0.97	0.934
327738	811	AT4G00340.1	818	| Symbols: RLK4 | receptor-like protein kinase 4 | chr4:148958-151496 FORWARD LENGTH=818	0	1439	0	28	797	22	804	0.917	0.899
327739	190	AT4G00335.2	190	| Symbols: RHB1A | RING-H2 finger B1A | chr4:146866-147962 FORWARD LENGTH=190	3e-99	357	0	1	190	1	190	0.953	0.932
327750	214	AT4G00210.1	220	| Symbols: LBD31 | LOB domain-containing protein 31 | chr4:85693-86888 REVERSE LENGTH=220	3e-82	300	0	11	214	11	220	0.781	0.752
327754	380	AT4G00170.1	239	| Symbols: | Plant VAMP (vesicle-associated membrane protein) family protein | chr4:70732-72085 REVERSE LENGTH=239	5e-94	341	0	1	207	1	196	0.86	0.841
327775	500	AT4G38130.1	501	| Symbols: HD1, ATHD1, HDA1, RPD3A, HDA19, ATHDA19 | histone deacetylase 1 | chr4:17896493-17899057 REVERSE LENGTH=501	0	978	0	1	498	1	498	0.972	0.96
327776	144	AT4G38140.1	145	| Symbols: | RING/U-box superfamily protein | chr4:17899868-17900305 REVERSE LENGTH=145	2e-54	207	0	1	126	1	126	0.921	0.897
327784	738	AT4G38220.1	430	| Symbols: | Peptidase M20/M25/M40 family protein | chr4:17925251-17926919 FORWARD LENGTH=430	0	793	0	19	412	16	409	0.982	0.964
327803	565	AT4G38470.1	575	| Symbols: | ACT-like protein tyrosine kinase family protein | chr4:17999432-18003551 FORWARD LENGTH=575	0	1011	0	3	565	6	575	0.902	0.882
327813	520	AT4G38560.2	523	| Symbols: | Arabidopsis phospholipase-like protein (PEARLI 4) family | chr4:18029275-18031191 FORWARD LENGTH=523	0	903	0	1	520	1	523	0.895	0.859
327819	553	AT4G38640.1	556	| Symbols: | Plasma-membrane choline transporter family protein | chr4:18059884-18062091 REVERSE LENGTH=556	0	858	0	1	553	1	556	0.799	0.779
327837	399	AT4G38870.1	426	| Symbols: | F-box and associated interaction domains-containing protein | chr4:18132583-18133863 REVERSE LENGTH=426	1e-173	604	0	1	399	1	426	0.782	0.718
327841	444	AT4G38910.2	283	| Symbols: BPC5 | basic pentacysteine 5 | chr4:18145478-18146429 REVERSE LENGTH=283	1e-126	449	0	15	279	1	254	0.868	0.834
327857	1055	AT4G39050.1	1055	| Symbols: | Kinesin motor family protein | chr4:18193462-18200148 FORWARD LENGTH=1055	0	1877	0	27	1055	27	1055	0.909	0.9
327864	161	AT4G39130.1	151	| Symbols: | Dehydrin family protein | chr4:18228183-18228844 REVERSE LENGTH=151	6e-56	213	0	1	123	1	122	0.911	0.854
327879	336	AT4G39290.1	365	| Symbols: | Galactose oxidase/kelch repeat superfamily protein | chr4:18285205-18286302 REVERSE LENGTH=365	1e-131	463	0	1	336	3	365	0.751	0.669
327889	342	AT4G39390.2	337	| Symbols: ATNST-KT1, NST-K1 | nucleotide sugar transporter-KT 1 | chr4:18316278-18317854 FORWARD LENGTH=337	1e-174	607	0	1	342	5	337	0.904	0.901
327908	376	AT4G39560.2	266	| Symbols: | Galactose oxidase/kelch repeat superfamily protein | chr4:18382940-18383740 REVERSE LENGTH=266	1e-117	417	0	1	273	1	260	0.861	0.821
327926	864	AT4G39756.1	374	| Symbols: | Galactose oxidase/kelch repeat superfamily protein | chr4:18441756-18442880 FORWARD LENGTH=374	1e-178	621	0	494	864	1	374	0.874	0.826
327935	581	AT4G39830.1	582	| Symbols: | Cupredoxin superfamily protein | chr4:18479103-18481184 FORWARD LENGTH=582	0	1147	0	1	581	1	582	0.96	0.945
327944	82	AT4G39917.1	82	| Symbols: LCR45 | low-molecular-weight cysteine-rich 45 | chr4:18515213-18515602 FORWARD LENGTH=82	3e-31	129	0	1	82	1	82	0.793	0.768
327981	643	AT4G37920.1	427	| Symbols: | unknown protein; FUNCTIONS IN: molecular_function unknown; INVOLVED IN: biological_process unknown; LOCATED IN: chloroplast thylakoid membrane, chloroplast, chloroplast envelope; BEST Arabidopsis thaliana protein match is: unknown protein (TAIR:AT1G36320.1); Has 123 Blast hits to 120 proteins in 40 species: Archae - 2; Bacteria - 11; Metazoa - 8; Fungi - 0; Plants - 85; Viruses - 0; …	0	818	0	218	643	1	427	0.974	0.939
328000	87	AT4G37720.1	87	| Symbols: ATPSK6, PSK6 | phytosulfokine 6 precursor | chr4:17718961-17719318 REVERSE LENGTH=87	2e-31	130	0	24	87	24	87	0.984	0.953
328011	87	AT4G37608.1	87	| Symbols: | unknown protein; FUNCTIONS IN: molecular_function unknown; INVOLVED IN: biological_process unknown; LOCATED IN: cellular_component unknown; Has 22 Blast hits to 22 proteins in 10 species: Archae - 0; Bacteria - 0; Metazoa - 0; Fungi - 0; Plants - 22; Viruses - 0; Other Eukaryotes - 0 (source: NCBI BLink). | chr4:17669825-17670429 FORWARD LENGTH=87	4e-30	125	0	1	87	1	87	0.805	0.759
328029	499	AT4G37400.1	501	| Symbols: CYP81F3 | cytochrome P450, family 81, subfamily F, polypeptide 3 | chr4:17584096-17586197 FORWARD LENGTH=501	0	926	0	1	499	1	501	0.932	0.904
328030	630	AT4G37380.1	632	| Symbols: | Tetratricopeptide repeat (TPR)-like superfamily protein | chr4:17572040-17573938 REVERSE LENGTH=632	0	1242	0	1	630	1	632	0.968	0.94
328051	787	AT4G36945.1	408	| Symbols: | PLC-like phosphodiesterases superfamily protein | chr4:17420098-17422047 REVERSE LENGTH=408	0	686	0	342	713	23	394	0.941	0.909
328081	726	AT4G36870.2	739	| Symbols: BLH2, SAW1 | BEL1-like homeodomain 2 | chr4:17369423-17373723 FORWARD LENGTH=739	0	771	0	1	555	1	565	0.721	0.716
328082	558	AT4G36860.1	553	| Symbols: | LIM domain-containing protein | chr4:17358580-17361189 REVERSE LENGTH=553	0	986	0	1	558	1	553	0.903	0.894
328084	239	AT4G36840.1	238	| Symbols: | Galactose oxidase/kelch repeat superfamily protein | chr4:17352166-17352882 FORWARD LENGTH=238	1e-120	427	0	1	239	1	238	0.929	0.866
328104	506	AT4G36650.1	503	| Symbols: ATPBRP, PBRP | plant-specific TFIIB-related protein | chr4:17283283-17285527 REVERSE LENGTH=503	0	879	0	1	505	1	503	0.87	0.862
328109	344	AT4G36600.1	353	| Symbols: | Late embryogenesis abundant (LEA) protein | chr4:17263666-17264968 FORWARD LENGTH=353	1e-135	479	0	1	344	4	353	0.807	0.781
328110	223	AT4G36590.1	248	| Symbols: | MADS-box transcription factor family protein | chr4:17261146-17262189 REVERSE LENGTH=248	6e-85	310	0	1	223	1	248	0.73	0.698
328116	1396	AT4G36520.1	1422	| Symbols: | Chaperone DnaJ-domain superfamily protein | chr4:17230589-17235435 REVERSE LENGTH=1422	0	1762	0	1	1396	1	1422	0.688	0.66
328130	466	AT4G36350.1	466	| Symbols: ATPAP25, PAP25 | purple acid phosphatase 25 | chr4:17173737-17175857 REVERSE LENGTH=466	0	913	0	1	466	1	466	0.961	0.933
328146	534	AT4G36070.1	534	| Symbols: CPK18 | calcium-dependent protein kinase 18 | chr4:17056907-17059595 REVERSE LENGTH=534	0	966	0	1	534	1	534	0.903	0.89
328154	190	AT4G36000.1	208	| Symbols: | Pathogenesis-related thaumatin superfamily protein | chr4:17037583-17038297 REVERSE LENGTH=208	5e-58	220	0	74	189	26	141	0.94	0.914
328155	308	AT4G35987.1	304	| Symbols: | S-adenosyl-L-methionine-dependent methyltransferases superfamily protein | chr4:17035121-17036823 FORWARD LENGTH=304	1e-166	580	0	1	308	1	304	0.929	0.893
328161	459	AT4G35910.1	458	| Symbols: | Adenine nucleotide alpha hydrolases-like superfamily protein | chr4:17008817-17011014 REVERSE LENGTH=458	0	872	0	1	459	1	458	0.956	0.924
328172	290	AT4G35810.1	290	| Symbols: | 2-oxoglutarate (2OG) and Fe(II)-dependent oxygenase superfamily protein | chr4:16968921-16970358 FORWARD LENGTH=290	1e-150	528	0	1	290	1	290	0.914	0.886
328182	277	AT4G35700.1	275	| Symbols: | zinc finger (C2H2 type) family protein | chr4:16923351-16924178 FORWARD LENGTH=275	3e-67	251	0	23	265	22	263	0.584	0.547
328199	1119	AT4G35520.1	1169	| Symbols: MLH3, ATMLH3 | MUTL protein homolog 3 | chr4:16865488-16871527 FORWARD LENGTH=1169	0	2001	0	1	1119	1	1169	0.88	0.849
328213	352	AT4G35335.1	352	| Symbols: | Nucleotide-sugar transporter family protein | chr4:16807286-16810015 FORWARD LENGTH=352	0	709	0	1	352	1	352	0.994	0.98
328224	524	AT4G35230.1	512	| Symbols: BSK1 | BR-signaling kinase 1 | chr4:16755325-16758041 REVERSE LENGTH=512	0	1001	0	1	524	1	510	0.933	0.927
328231	368	AT4G35160.1	382	| Symbols: | O-methyltransferase family protein | chr4:16730989-16732808 REVERSE LENGTH=382	0	687	0	1	368	15	382	0.943	0.916
328280	82	AT4G34600.1	83	| Symbols: | unknown protein; FUNCTIONS IN: molecular_function unknown; INVOLVED IN: pollen tube growth; LOCATED IN: endomembrane system; EXPRESSED IN: 11 plant structures; EXPRESSED DURING: M germinated pollen stage, LP.04 four leaves visible, 4 anthesis, petal differentiation and expansion stage; BEST Arabidopsis thaliana protein match is: unknown protein (TAIR:AT2G16385.1); Has 17 Blast hits t…	5e-18	85.9	0	1	82	1	83	0.59	0.59
328285	69	AT4G34555.1	108	| Symbols: | Ribosomal protein S25 family protein | chr4:16504381-16505339 REVERSE LENGTH=108	2e-35	144	0	1	69	40	108	1	1
328304	597	AT4G34370.1	597	| Symbols: ATARI1, ARI1 | RING/U-box superfamily protein | chr4:16434547-16437037 FORWARD LENGTH=597	0	1195	0	1	597	1	597	0.982	0.953
328325	141	AT4G34190.1	146	| Symbols: SEP1 | stress enhanced protein 1 | chr4:16372606-16373511 REVERSE LENGTH=146	7e-58	219	0	1	141	1	146	0.816	0.803
328336	1108	AT4G34100.1	1108	| Symbols: | RING/U-box superfamily protein | chr4:16330590-16334864 FORWARD LENGTH=1108	0	1935	0	44	1108	44	1108	0.919	0.915
328341	626	AT4G34030.1	587	| Symbols: MCCB | 3-methylcrotonyl-CoA carboxylase | chr4:16301298-16303949 FORWARD LENGTH=587	0	1131	0	1	626	1	587	0.903	0.896
328350	683	AT4G33945.1	464	| Symbols: | ARM repeat superfamily protein | chr4:16268119-16270514 FORWARD LENGTH=464	0	785	0	243	683	1	464	0.884	0.866
328381	315	AT4G33565.1	367	| Symbols: | RING/U-box superfamily protein | chr4:16136821-16137924 FORWARD LENGTH=367	1e-120	427	0	1	315	54	367	0.725	0.703
328389	1070	AT4G33500.1	724	| Symbols: | Protein phosphatase 2C family protein | chr4:16112835-16116243 REVERSE LENGTH=724	0	1077	0	1	708	1	721	0.828	0.781
328390	425	AT4G33490.2	425	| Symbols: | Eukaryotic aspartyl protease family protein | chr4:16108781-16110679 REVERSE LENGTH=425	0	839	0	1	425	1	425	0.962	0.953
328395	475	AT4G33440.1	475	| Symbols: | Pectin lyase-like superfamily protein | chr4:16092020-16094732 FORWARD LENGTH=475	0	893	0	1	475	1	475	0.958	0.939
328405	596	AT4G33330.1	596	| Symbols: PGSIP3, GUX2 | plant glycogenin-like starch initiation protein 3 | chr4:16060142-16063061 REVERSE LENGTH=596	0	1088	0	11	596	11	596	0.915	0.899
328437	322	AT4G32950.1	326	| Symbols: | Protein phosphatase 2C family protein | chr4:15904444-15906010 REVERSE LENGTH=326	1e-168	587	0	1	322	1	326	0.908	0.877
328440	1424	AT4G32920.3	1432	| Symbols: | glycine-rich protein | chr4:15888153-15896006 REVERSE LENGTH=1432	0	2388	0	2	1424	4	1432	0.845	0.833
328460	87	AT4G32717.1	89	| Symbols: SCRL24 | SCR-like 24 | chr4:15786337-15786841 FORWARD LENGTH=89	8e-44	171	0	1	87	1	87	0.954	0.92
328471	1550	AT4G32620.2	1540	| Symbols: | Enhancer of polycomb-like transcription factor protein | chr4:15731968-15737222 FORWARD LENGTH=1540	0	2551	0	1	1550	1	1540	0.848	0.817
328472	549	AT4G32605.1	227	| Symbols: | Mitochondrial glycoprotein family protein | chr4:15726429-15727864 REVERSE LENGTH=227	1e-112	404	0	323	549	1	227	0.881	0.872
328473	489	AT4G32600.1	453	| Symbols: | RING/U-box superfamily protein | chr4:15724010-15725737 FORWARD LENGTH=453	0	756	0	1	445	1	448	0.859	0.848
328475	351	AT4G32570.1	361	| Symbols: TIFY8 | TIFY domain protein 8 | chr4:15716433-15718702 REVERSE LENGTH=361	1e-164	573	0	1	351	2	361	0.817	0.808
328503	845	AT4G32285.2	635	| Symbols: | ENTH/ANTH/VHS superfamily protein | chr4:15586003-15587910 FORWARD LENGTH=635	0	1003	0	209	821	1	611	0.834	0.825
328525	379	AT4G32040.1	383	| Symbols: KNAT5 | KNOTTED1-like homeobox gene 5 | chr4:15494127-15496009 FORWARD LENGTH=383	0	738	0	1	357	1	357	0.994	0.98
328538	1221	AT4G31900.1	1202	| Symbols: PKR2 | chromatin remodeling factor, putative | chr4:15431528-15438443 FORWARD LENGTH=1202	0	1784	0	1	1221	1	1202	0.809	0.735
328547	608	AT4G31805.1	344	| Symbols: | WRKY family transcription factor | chr4:15385454-15386775 FORWARD LENGTH=344	1e-148	522	0	294	608	22	344	0.875	0.829
328551	326	AT4G31760.1	354	| Symbols: | Peroxidase superfamily protein | chr4:15368032-15369724 REVERSE LENGTH=354	1e-149	523	0	1	315	1	315	0.841	0.81
328561	374	AT4G31660.1	251	| Symbols: | AP2/B3-like transcriptional factor family protein | chr4:15334019-15335106 FORWARD LENGTH=251	1e-96	350	0	1	235	1	223	0.8	0.753
328571	735	AT4G31520.1	698	| Symbols: | SDA1 family protein | chr4:15278281-15281739 REVERSE LENGTH=698	0	1134	0	1	735	1	698	0.814	0.787
328581	405	AT4G31420.2	405	| Symbols: | Zinc finger protein 622 | chr4:15245987-15247763 REVERSE LENGTH=405	0	672	0	1	405	1	405	0.83	0.822
328588	376	AT4G31350.2	376	| Symbols: | Core-2/I-branching beta-1,6-N-acetylglucosaminyltransferase family protein | chr4:15213133-15215651 FORWARD LENGTH=376	0	751	0	1	376	1	376	0.96	0.952
328593	234	AT4G31300.2	234	| Symbols: PBA1 | N-terminal nucleophile aminohydrolases (Ntn hydrolases) superfamily protein | chr4:15188927-15190935 FORWARD LENGTH=234	1e-132	466	0	1	234	1	234	0.97	0.966
328596	932	AT4G31250.1	676	| Symbols: | Leucine-rich repeat protein kinase family protein | chr4:15179201-15181751 REVERSE LENGTH=676	0	1212	0	1	681	1	676	0.901	0.873
328609	245	AT4G31115.1	250	| Symbols: | Protein of unknown function (DUF1997) | chr4:15130243-15131847 FORWARD LENGTH=250	1e-126	446	0	1	245	1	250	0.916	0.864
328615	294	AT4G31020.1	294	| Symbols: | alpha/beta-Hydrolases superfamily protein | chr4:15108832-15110079 REVERSE LENGTH=294	1e-167	582	0	1	294	1	294	0.959	0.956
328625	770	AT4G30935.1	466	| Symbols: WRKY32, ATWRKY32 | WRKY DNA-binding protein 32 | chr4:15051916-15053908 REVERSE LENGTH=466	0	805	0	49	492	3	444	0.93	0.904
328649	246	AT4G30662.1	115	| Symbols: | unknown protein; FUNCTIONS IN: molecular_function unknown; INVOLVED IN: biological_process unknown; LOCATED IN: endomembrane system; Has 35333 Blast hits to 34131 proteins in 2444 species: Archae - 798; Bacteria - 22429; Metazoa - 974; Fungi - 991; Plants - 531; Viruses - 0; Other Eukaryotes - 9610 (source: NCBI BLink). | chr4:14956183-14956530 REVERSE LENGTH=115	5e-18	88.2	0	137	246	3	115	0.522	0.478
328652	301	AT4G30640.1	301	| Symbols: | RNI-like superfamily protein | chr4:14952670-14953682 FORWARD LENGTH=301	1e-153	537	0	1	301	1	301	0.904	0.874
328660	733	AT4G30560.1	733	| Symbols: ATCNGC9, CNGC9 | cyclic nucleotide gated channel 9 | chr4:14926974-14929681 REVERSE LENGTH=733	0	1285	0	1	731	1	731	0.876	0.866
328661	248	AT4G30550.1	249	| Symbols: | Class I glutamine amidotransferase-like superfamily protein | chr4:14925618-14926713 FORWARD LENGTH=249	1e-127	451	0	1	248	1	249	0.912	0.904
328673	272	AT4G30430.1	272	| Symbols: TET9 | tetraspanin9 | chr4:14879029-14880272 REVERSE LENGTH=272	1e-132	467	0	1	272	1	272	0.871	0.824
328678	124	AT4G30380.1	123	| Symbols: | Barwin-related endoglucanase | chr4:14860486-14860994 FORWARD LENGTH=123	1e-50	194	0	1	124	1	123	0.8	0.776
328739	775	AT4G29750.1	841	| Symbols: | CRS1 / YhbY (CRM) domain-containing protein | chr4:14569728-14572962 FORWARD LENGTH=841	0	1301	0	1	773	1	816	0.846	0.82
328749	272	AT4G29660.1	103	| Symbols: EMB2752 | embryo defective 2752 | chr4:14534495-14535171 REVERSE LENGTH=103	2e-51	199	0	1	98	1	98	0.969	0.959
328753	301	AT4G29580.1	298	| Symbols: | Cytidine/deoxycytidylate deaminase family protein | chr4:14510147-14511043 FORWARD LENGTH=298	1e-105	379	0	9	294	11	298	0.788	0.678
328774	134	AT4G29340.1	134	| Symbols: PRF4 | profilin 4 | chr4:14447718-14448467 FORWARD LENGTH=134	6e-66	245	0	1	134	1	134	0.896	0.881
328779	77	AT4G29290.1	77	| Symbols: LCR26 | low-molecular-weight cysteine-rich 26 | chr4:14432741-14433084 REVERSE LENGTH=77	7e-36	145	0	1	77	1	77	0.935	0.909
328786	497	AT4G29230.1	498	| Symbols: anac075, NAC075 | NAC domain containing protein 75 | chr4:14410338-14414956 FORWARD LENGTH=498	0	755	0	1	497	1	498	0.767	0.755
328817	173	AT4G28820.1	173	| Symbols: | HIT-type Zinc finger family protein | chr4:14230815-14232287 REVERSE LENGTH=173	5e-84	306	0	1	173	1	173	0.931	0.89
328819	274	AT4G28770.2	325	| Symbols: | Tetraspanin family protein | chr4:14212177-14213896 REVERSE LENGTH=325	1e-114	408	0	1	274	45	325	0.765	0.747
328829	437	AT4G28690.1	448	| Symbols: | BEST Arabidopsis thaliana protein match is: RPM1 interacting protein 13 (TAIR:AT2G20310.1); Has 455 Blast hits to 438 proteins in 127 species: Archae - 0; Bacteria - 18; Metazoa - 148; Fungi - 91; Plants - 136; Viruses - 3; Other Eukaryotes - 59 (source: NCBI BLink). | chr4:14159093-14160876 FORWARD LENGTH=448	1e-178	622	0	1	437	1	448	0.753	0.703
328832	1015	AT4G28650.1	1013	| Symbols: | Leucine-rich repeat transmembrane protein kinase family protein | chr4:14144155-14147276 REVERSE LENGTH=1013	0	1855	0	3	1015	1	1013	0.939	0.917
328837	739	AT4G28600.1	739	| Symbols: NPGR2 | no pollen germination related 2 | chr4:14130046-14132599 FORWARD LENGTH=739	0	1377	0	1	739	1	739	0.939	0.917
328856	141	AT4G28395.1	180	| Symbols: ATA7, A7 | Bifunctional inhibitor/lipid-transfer protein/seed storage 2S albumin superfamily protein | chr4:14043991-14044728 FORWARD LENGTH=180	5e-73	269	0	1	141	41	180	0.95	0.908
328861	641	AT4G28350.1	649	| Symbols: | Concanavalin A-like lectin protein kinase family protein | chr4:14026577-14028622 FORWARD LENGTH=649	0	1118	0	1	641	1	649	0.901	0.881
328874	348	AT4G28210.1	348	| Symbols: emb1923 | embryo defective 1923 | chr4:13990634-13991931 FORWARD LENGTH=348	1e-169	592	0	16	348	15	348	0.907	0.889
328880	461	AT4G28130.1	466	| Symbols: DGK6, ATDGK6 | diacylglycerol kinase 6 | chr4:13971552-13974323 FORWARD LENGTH=466	0	865	0	1	460	1	458	0.946	0.893
328881	283	AT4G28110.1	282	| Symbols: AtMYB41, MYB41 | myb domain protein 41 | chr4:13968166-13969384 REVERSE LENGTH=282	1e-123	439	0	1	283	1	282	0.82	0.799
328883	546	AT4G28090.1	547	| Symbols: sks10 | SKU5 similar 10 | chr4:13961888-13964229 REVERSE LENGTH=547	0	1041	0	1	546	1	547	0.958	0.914
328884	77	AT4G28088.1	77	| Symbols: | Low temperature and salt responsive protein family | chr4:13961244-13961560 REVERSE LENGTH=77	3e-39	156	0	1	77	1	77	1	1
328890	275	AT4G28030.1	274	| Symbols: | Acyl-CoA N-acyltransferases (NAT) superfamily protein | chr4:13937748-13939131 REVERSE LENGTH=274	1e-124	440	0	41	275	41	274	0.915	0.915
328905	777	AT4G27870.1	761	| Symbols: | Vacuolar iron transporter (VIT) family protein | chr4:13878983-13882679 FORWARD LENGTH=761	0	1095	0	1	777	1	761	0.761	0.737
328915	322	AT4G27750.1	305	| Symbols: ISI1 | binding | chr4:13841708-13843501 FORWARD LENGTH=305	1e-169	592	0	1	322	1	305	0.941	0.929
328916	148	AT4G27745.1	106	| Symbols: | Yippee family putative zinc-binding protein | chr4:13840530-13841279 FORWARD LENGTH=106	2e-58	221	0	43	148	1	106	0.981	0.962
328921	520	AT4G27710.1	518	| Symbols: CYP709B3 | cytochrome P450, family 709, subfamily B, polypeptide 3 | chr4:13828520-13830417 FORWARD LENGTH=518	0	883	0	17	516	17	517	0.886	0.852
328945	617	AT4G27500.1	612	| Symbols: PPI1 | proton pump interactor 1 | chr4:13743614-13745900 FORWARD LENGTH=612	0	838	0	1	482	1	485	0.891	0.868
328949	394	AT4G27460.1	391	| Symbols: | Cystathionine beta-synthase (CBS) family protein | chr4:13732939-13734263 FORWARD LENGTH=391	1e-172	601	0	1	392	1	390	0.824	0.781
328954	639	AT4G27420.1	638	| Symbols: | ABC-2 type transporter family protein | chr4:13712434-13714797 REVERSE LENGTH=638	0	1186	0	1	639	1	638	0.937	0.917
329002	456	AT4G26830.1	455	| Symbols: | O-Glycosyl hydrolases family 17 protein | chr4:13494726-13496487 REVERSE LENGTH=455	0	854	0	1	456	1	455	0.939	0.908
329010	245	AT4G26740.1	245	| Symbols: ATS1, CLO1, ATPXG1 | seed gene 1 | chr4:13473791-13475278 REVERSE LENGTH=245	1e-144	508	0	1	245	1	245	1	0.996
329032	469	AT4G26510.2	469	| Symbols: UKL4 | uridine kinase-like 4 | chr4:13384503-13387920 FORWARD LENGTH=469	0	924	0	1	469	1	469	0.97	0.964
329038	568	AT4G26440.1	568	| Symbols: WRKY34, ATWRKY34, MSP3 | WRKY DNA-binding protein 34 | chr4:13357596-13359550 REVERSE LENGTH=568	0	1018	0	1	568	1	568	0.916	0.881
329043	497	AT4G26390.1	497	| Symbols: | Pyruvate kinase family protein | chr4:13342207-13344418 FORWARD LENGTH=497	0	978	0	1	497	1	497	0.964	0.95
329048	590	AT4G26300.1	642	| Symbols: emb1027 | Arginyl-tRNA synthetase, class Ic | chr4:13308400-13313109 REVERSE LENGTH=642	0	1216	0	1	590	53	642	0.998	0.988
329065	596	AT4G26120.1	600	| Symbols: | Ankyrin repeat family protein / BTB/POZ domain-containing protein | chr4:13236448-13238487 FORWARD LENGTH=600	0	1048	0	6	596	10	600	0.924	0.885
329070	355	AT4G26070.3	354	| Symbols: MEK1, NMAPKK, ATMEK1, MKK1 | MAP kinase/ ERK kinase 1 | chr4:13217797-13219695 FORWARD LENGTH=354	0	705	0	1	354	1	354	0.98	0.969
329078	370	AT4G25980.1	371	| Symbols: | Peroxidase superfamily protein | chr4:13189393-13191507 FORWARD LENGTH=371	0	694	0	1	370	1	371	0.938	0.919
329088	395	AT4G25850.1	383	| Symbols: ORP4B | OSBP(oxysterol binding protein)-related protein 4B | chr4:13143859-13146654 FORWARD LENGTH=383	0	744	0	1	378	6	383	0.968	0.939
329091	289	AT4G25820.1	287	| Symbols: XTR9, XTH14, ATXTH14 | xyloglucan endotransglucosylase/hydrolase 14 | chr4:13130349-13131615 FORWARD LENGTH=287	1e-145	511	0	1	285	1	285	0.923	0.87
329112	244	AT4G25570.1	239	| Symbols: ACYB-2 | Cytochrome b561/ferric reductase transmembrane protein family | chr4:13053887-13055518 REVERSE LENGTH=239	1e-94	342	0	1	244	1	239	0.762	0.734
329122	667	AT4G25440.1	430	| Symbols: ZFWD1 | zinc finger WD40 repeat protein 1 | chr4:13007107-13009381 REVERSE LENGTH=430	0	779	0	1	385	1	387	0.977	0.956
329150	260	AT4G25150.1	260	| Symbols: | HAD superfamily, subfamily IIIB acid phosphatase | chr4:12901736-12902882 REVERSE LENGTH=260	1e-146	514	0	1	260	1	260	0.969	0.942
329179	1139	AT4G24860.1	1122	| Symbols: | P-loop containing nucleoside triphosphate hydrolases superfamily protein | chr4:12801580-12808190 REVERSE LENGTH=1122	0	1515	0	1	1138	1	1121	0.743	0.695
329184	942	AT4G24800.3	702	| Symbols: | MA3 domain-containing protein | chr4:12782463-12784902 FORWARD LENGTH=702	0	1275	0	1	686	1	686	0.943	0.937
329195	1471	AT4G24680.1	1427	| Symbols: MOS1 | modifier of snc1 | chr4:12733425-12739737 FORWARD LENGTH=1427	0	1946	0	295	1471	245	1427	0.848	0.819
329212	320	AT4G24500.3	319	| Symbols: | hydroxyproline-rich glycoprotein family protein | chr4:12658732-12660211 FORWARD LENGTH=319	1e-143	505	0	1	319	1	318	0.84	0.799
329238	157	AT4G24204.2	157	| Symbols: | RING/U-box superfamily protein | chr4:12562069-12562646 REVERSE LENGTH=157	1e-79	291	0	1	157	1	157	0.962	0.937
329260	732	AT4G23990.1	751	| Symbols: ATCSLG3, CSLG3 | cellulose synthase like G3 | chr4:12456491-12460498 FORWARD LENGTH=751	0	1398	0	1	732	20	751	0.954	0.918
329280	133	AT4G23770.1	138	| Symbols: | unknown protein; BEST Arabidopsis thaliana protein match is: unknown protein (TAIR:AT4G23780.1); Has 17 Blast hits to 17 proteins in 6 species: Archae - 0; Bacteria - 2; Metazoa - 0; Fungi - 0; Plants - 13; Viruses - 0; Other Eukaryotes - 2 (source: NCBI BLink). | chr4:12383514-12384050 REVERSE LENGTH=138	2e-45	177	0	1	133	5	138	0.804	0.703
329281	70	AT4G23760.1	116	| Symbols: | Cox19-like CHCH family protein | chr4:12381845-12382850 FORWARD LENGTH=116	5e-30	125	0	1	70	47	116	0.914	0.871
329299	675	AT4G23540.1	1131	| Symbols: | ARM repeat superfamily protein | chr4:12280547-12286420 REVERSE LENGTH=1131	0	1236	0	1	674	457	1130	0.92	0.892
329301	357	AT4G23520.1	356	| Symbols: | Cysteine proteinases superfamily protein | chr4:12274457-12276219 REVERSE LENGTH=356	0	669	0	1	357	1	356	0.927	0.894
329317	339	AT4G23120.1	360	| Symbols: | Bromo-adjacent homology (BAH) domain-containing protein | chr4:12113308-12115523 FORWARD LENGTH=360	1e-156	547	0	3	339	6	360	0.846	0.784
329320	183	AT4G23090.2	208	| Symbols: | unknown protein; Has 7 Blast hits to 7 proteins in 2 species: Archae - 0; Bacteria - 0; Metazoa - 0; Fungi - 0; Plants - 7; Viruses - 0; Other Eukaryotes - 0 (source: NCBI BLink). | chr4:12100391-12101483 REVERSE LENGTH=208	9e-76	279	0	1	182	25	207	0.869	0.803
329351	852	AT4G22760.1	578	| Symbols: | Tetratricopeptide repeat (TPR)-like superfamily protein | chr4:11960553-11962289 FORWARD LENGTH=578	0	1058	0	259	825	1	564	0.928	0.889
329352	777	AT4G22753.2	581	| Symbols: SMO1-3 | sterol 4-alpha methyl oxidase 1-3 | chr4:11949366-11953609 REVERSE LENGTH=581	0	739	0	285	777	74	581	0.752	0.726
329373	113	AT4G22520.1	118	| Symbols: | Bifunctional inhibitor/lipid-transfer protein/seed storage 2S albumin superfamily protein | chr4:11858614-11858970 FORWARD LENGTH=118	8e-33	135	0	1	112	6	117	0.696	0.652
329375	375	AT4G22470.1	375	| Symbols: | protease inhibitor/seed storage/lipid transfer protein (LTP) family protein | chr4:11840316-11841443 REVERSE LENGTH=375	5e-74	275	0	173	375	173	375	0.749	0.709
329383	130	AT4G22370.1	130	| Symbols: | unknown protein; Has 12 Blast hits to 12 proteins in 6 species: Archae - 0; Bacteria - 0; Metazoa - 0; Fungi - 0; Plants - 12; Viruses - 0; Other Eukaryotes - 0 (source: NCBI BLink). | chr4:11810169-11810957 REVERSE LENGTH=130	4e-49	189	0	1	130	1	130	0.746	0.738
329405	250	AT4G22140.1	234	| Symbols: EBS | PHD finger family protein / bromo-adjacent homology (BAH) domain-containing protein | chr4:11728556-11730230 REVERSE LENGTH=234	1e-136	482	0	1	234	1	234	0.983	0.979
329411	538	AT4G22070.1	538	| Symbols: WRKY31, ATWRKY31 | WRKY DNA-binding protein 31 | chr4:11691381-11694234 REVERSE LENGTH=538	0	749	0	1	482	1	482	0.799	0.786
329423	507	AT4G21910.2	509	| Symbols: | MATE efflux family protein | chr4:11625742-11629253 REVERSE LENGTH=509	0	936	0	1	507	1	509	0.927	0.914
329436	476	AT4G21770.1	472	| Symbols: | Pseudouridine synthase family protein | chr4:11564028-11566345 REVERSE LENGTH=472	0	900	0	1	476	1	472	0.935	0.916
329472	1745	AT4G21323.1	803	| Symbols: | Subtilase family protein | chr4:11342494-11345632 FORWARD LENGTH=803	0	1311	0	301	1046	18	762	0.897	0.866
329479	303	AT4G21220.1	304	| Symbols: | Trimeric LpxA-like enzymes superfamily protein | chr4:11316978-11319067 REVERSE LENGTH=304	1e-153	537	0	1	302	1	303	0.917	0.894
329483	317	AT4G21190.1	307	| Symbols: emb1417 | Pentatricopeptide repeat (PPR) superfamily protein | chr4:11292493-11293763 REVERSE LENGTH=307	1e-150	527	0	14	317	14	307	0.918	0.885
329490	599	AT4G21120.1	594	| Symbols: AAT1, CAT1 | amino acid transporter 1 | chr4:11270318-11273775 FORWARD LENGTH=594	0	1154	0	17	596	15	594	0.981	0.974
329492	68	AT4G21105.1	68	| Symbols: | cytochrome-c oxidases;electron carriers | chr4:11266273-11266724 FORWARD LENGTH=68	3e-34	140	0	1	68	1	68	1	0.985
329500	234	AT4G21000.1	260	| Symbols: ATACA6, ACA6 | alpha carbonic anhydrase 6 | chr4:11222529-11223756 FORWARD LENGTH=260	1e-119	425	0	1	230	1	230	0.913	0.891
329501	267	AT4G20990.1	267	| Symbols: ATACA4, ACA4 | alpha carbonic anhydrase 4 | chr4:11219772-11221126 FORWARD LENGTH=267	1e-153	536	0	1	267	1	267	0.97	0.951
329503	191	AT4G20970.1	190	| Symbols: | basic helix-loop-helix (bHLH) DNA-binding superfamily protein | chr4:11215259-11216212 FORWARD LENGTH=190	2e-86	314	0	1	190	1	190	0.847	0.816
329505	977	AT4G20940.1	977	| Symbols: | Leucine-rich receptor-like protein kinase family protein | chr4:11202728-11206038 FORWARD LENGTH=977	0	1696	0	1	977	1	977	0.892	0.88
329506	372	AT4G20930.1	347	| Symbols: | 6-phosphogluconate dehydrogenase family protein | chr4:11198627-11201036 REVERSE LENGTH=347	0	651	0	1	372	1	347	0.884	0.868
329509	426	AT4G20900.1	450	| Symbols: MS5, TDM1 | Tetratricopeptide repeat (TPR)-like superfamily protein | chr4:11184103-11185844 REVERSE LENGTH=450	0	669	0	1	412	1	427	0.807	0.779
329520	517	AT4G20790.1	518	| Symbols: | Leucine-rich repeat protein kinase family protein | chr4:11134775-11136423 REVERSE LENGTH=518	0	932	0	23	517	23	518	0.935	0.911
329536	241	AT4G20350.2	241	| Symbols: | oxidoreductases | chr4:10988391-10989733 FORWARD LENGTH=241	1e-134	473	0	1	241	1	241	0.963	0.934
329539	277	AT4G20325.1	277	| Symbols: | FUNCTIONS IN: molecular_function unknown; INVOLVED IN: biological_process unknown; LOCATED IN: nucleus; CONTAINS InterPro DOMAIN/s: Ribonuclease H2, subunit B (InterPro:IPR019024); Has 30201 Blast hits to 17322 proteins in 780 species: Archae - 12; Bacteria - 1396; Metazoa - 17338; Fungi - 3422; Plants - 5037; Viruses - 0; Other Eukaryotes - 2996 (source: NCBI BLink). | chr4:10980124…	1e-159	558	0	1	277	1	277	0.982	0.957
329544	224	AT4G20260.3	225	| Symbols: ATPCAP1, PCAP1 | plasma-membrane associated cation-binding protein 1 | chr4:10941593-10943227 FORWARD LENGTH=225	9e-61	229	0	1	158	1	158	0.797	0.785
329563	209	AT4G20000.1	208	| Symbols: | VQ motif-containing protein | chr4:10838367-10838993 FORWARD LENGTH=208	2e-79	291	0	3	209	2	208	0.773	0.739
329573	75	AT4G19905.1	76	| Symbols: LCR38 | low-molecular-weight cysteine-rich 38 | chr4:10794165-10794758 REVERSE LENGTH=76	2e-33	137	0	1	75	1	76	0.947	0.882
329576	385	AT4G19880.2	382	| Symbols: | Glutathione S-transferase family protein | chr4:10784691-10786376 REVERSE LENGTH=382	0	780	0	1	385	1	382	0.982	0.964
329582	379	AT4G19810.1	379	| Symbols: | Glycosyl hydrolase family protein with chitinase insertion domain | chr4:10764151-10765753 REVERSE LENGTH=379	0	731	0	1	379	1	379	0.96	0.947
329610	292	AT4G19360.1	268	| Symbols: | SCD6 protein-related | chr4:10564159-10565406 FORWARD LENGTH=268	3e-86	315	0	1	280	1	268	0.702	0.613
329612	520	AT4G19330.1	537	| Symbols: | Galactose oxidase/kelch repeat superfamily protein | chr4:10554982-10558675 FORWARD LENGTH=537	0	822	0	1	513	1	506	0.854	0.782
329616	1251	AT4G19191.1	654	| Symbols: | Tetratricopeptide repeat (TPR)-like superfamily protein | chr4:10496228-10498192 FORWARD LENGTH=654	0	1240	0	597	1251	1	654	0.948	0.898
329621	251	AT4G19150.2	220	| Symbols: | Ankyrin repeat family protein | chr4:10471578-10472240 REVERSE LENGTH=220	4e-89	324	0	31	237	1	207	0.85	0.807
329623	801	AT4G19130.1	784	| Symbols: | Replication factor-A protein 1-related | chr4:10466618-10469092 REVERSE LENGTH=784	0	1283	0	1	801	1	784	0.842	0.8
329638	179	AT4G19003.1	179	| Symbols: VPS25 | E2F/DP family winged-helix DNA-binding domain | chr4:10407571-10408582 REVERSE LENGTH=179	1e-100	362	0	1	179	1	179	1	0.972
329654	74	AT4G18823.1	74	| Symbols: | Defensin-like (DEFL) family protein | chr4:10334911-10335282 REVERSE LENGTH=74	7e-21	95.1	0	20	74	23	74	0.909	0.873
329677	106	AT4G18590.1	106	| Symbols: | Nucleic acid-binding, OB-fold-like protein | chr4:10236524-10236940 FORWARD LENGTH=106	2e-56	213	0	1	106	1	106	0.981	0.953
329707	701	AT4G18290.1	697	| Symbols: KAT2 | potassium channel in Arabidopsis thaliana 2 | chr4:10115418-10118477 FORWARD LENGTH=697	0	1285	0	1	695	1	695	0.917	0.898
329709	313	AT4G18270.1	480	| Symbols: ATTRANS11, TRANS11 | translocase 11 | chr4:10099364-10101897 REVERSE LENGTH=480	8e-45	177	0	184	296	351	463	0.814	0.788
329713	414	AT4G18180.1	414	| Symbols: | Pectin lyase-like superfamily protein | chr4:10065626-10067317 FORWARD LENGTH=414	0	738	0	1	414	1	414	0.894	0.886
329722	241	AT4G18080.1	241	| Symbols: | unknown protein; FUNCTIONS IN: molecular_function unknown; INVOLVED IN: biological_process unknown; LOCATED IN: plant-type cell wall; EXPRESSED IN: stem; BEST Arabidopsis thaliana protein match is: Protein of unknown function (DUF1184) (TAIR:AT3G27900.1); Has 1807 Blast hits to 1807 proteins in 277 species: Archae - 0; Bacteria - 0; Metazoa - 736; Fungi - 347; Plants - 385; Viruses -…	1e-114	407	0	1	241	1	241	0.905	0.834
329738	1082	AT4G17895.1	695	| Symbols: UBP20 | ubiquitin-specific protease 20 | chr4:9939914-9942698 FORWARD LENGTH=695	0	1033	0	427	1082	41	695	0.868	0.821
329741	356	AT4G17860.1	356	| Symbols: | Protein of Unknown Function (DUF239) | chr4:9924698-9926337 REVERSE LENGTH=356	0	674	0	1	356	1	356	0.935	0.89
329742	194	AT4G17850.1	187	| Symbols: | BEST Arabidopsis thaliana protein match is: RING/FYVE/PHD zinc finger superfamily protein (TAIR:AT3G02890.1); Has 200 Blast hits to 194 proteins in 51 species: Archae - 0; Bacteria - 0; Metazoa - 61; Fungi - 11; Plants - 116; Viruses - 0; Other Eukaryotes - 12 (source: NCBI BLink). | chr4:9922990-9923850 FORWARD LENGTH=187	7e-75	276	0	1	184	1	185	0.876	0.747
329750	862	AT4G17770.1	862	| Symbols: ATTPS5, TPS5 | trehalose phosphatase/synthase 5 | chr4:9877055-9880084 FORWARD LENGTH=862	0	1715	0	1	862	1	862	0.965	0.958
329751	300	AT4G17760.1	300	| Symbols: | damaged DNA binding;exodeoxyribonuclease IIIs | chr4:9871820-9873257 FORWARD LENGTH=300	1e-177	619	0	1	300	1	300	0.997	0.987
329753	515	AT4G17740.1	515	| Symbols: | Peptidase S41 family protein | chr4:9867088-9869719 REVERSE LENGTH=515	0	968	0	1	515	1	515	0.928	0.92
329757	95	AT4G17713.1	99	| Symbols: | Putative membrane lipoprotein | chr4:9859795-9860208 REVERSE LENGTH=99	2e-39	156	0	1	95	1	99	0.869	0.818
329762	156	AT4G17670.1	159	| Symbols: | Protein of unknown function (DUF581) | chr4:9833948-9834663 REVERSE LENGTH=159	1e-44	175	0	1	156	1	159	0.616	0.604
329795	1744	AT4G17330.1	2037	| Symbols: ATG2484-1, G2484-1 | G2484-1 protein | chr4:9689263-9697172 REVERSE LENGTH=2037	0	2436	0	1	1665	1	1617	0.81	0.763
329810	479	AT4G17180.1	475	| Symbols: | O-Glycosyl hydrolases family 17 protein | chr4:9646541-9648045 FORWARD LENGTH=475	0	898	0	1	479	1	475	0.935	0.919
329812	205	AT4G17160.1	205	| Symbols: ATRAB2B, ATRABB1A, RABB1a | RAB GTPase homolog B1A | chr4:9641980-9643541 REVERSE LENGTH=205	1e-114	406	0	1	205	1	205	0.971	0.941
329817	57	AT4G17085.1	57	| Symbols: | Putative membrane lipoprotein | chr4:9604527-9604804 FORWARD LENGTH=57	3e-16	80.1	0	1	57	1	57	0.719	0.702
329829	853	AT4G16835.1	656	| Symbols: | Tetratricopeptide repeat (TPR)-like superfamily protein | chr4:9472763-9474803 FORWARD LENGTH=656	0	1033	0	1	600	1	617	0.859	0.828
329832	606	AT4G16807.1	439	| Symbols: | unknown protein; FUNCTIONS IN: molecular_function unknown; INVOLVED IN: biological_process unknown; LOCATED IN: cellular_component unknown; BEST Arabidopsis thaliana protein match is: unknown protein (TAIR:AT3G33528.1); Has 30201 Blast hits to 17322 proteins in 780 species: Archae - 12; Bacteria - 1396; Metazoa - 17338; Fungi - 3422; Plants - 5037; Viruses - 0; Other Eukaryotes - 299…	0	706	0	177	606	10	439	0.882	0.826
329840	537	AT4G16730.1	539	| Symbols: TPS02 | terpene synthase 02 | chr4:9403119-9406003 FORWARD LENGTH=539	0	1003	0	1	537	1	539	0.924	0.898
329848	359	AT4G16620.1	359	| Symbols: | nodulin MtN21 /EamA-like transporter family protein | chr4:9358185-9359871 REVERSE LENGTH=359	1e-177	617	0	1	359	1	359	0.911	0.9
329850	446	AT4G16600.1	494	| Symbols: | Nucleotide-diphospho-sugar transferases superfamily protein | chr4:9350039-9352707 FORWARD LENGTH=494	0	825	0	1	446	1	494	0.863	0.838
329873	192	AT4G16400.1	218	| Symbols: | unknown protein; BEST Arabidopsis thaliana protein match is: unknown protein (TAIR:AT3G13175.1); Has 30201 Blast hits to 17322 proteins in 780 species: Archae - 12; Bacteria - 1396; Metazoa - 17338; Fungi - 3422; Plants - 5037; Viruses - 0; Other Eukaryotes - 2996 (source: NCBI BLink). | chr4:9260564-9262102 FORWARD LENGTH=218	3e-79	291	0	1	190	1	207	0.754	0.715
329886	343	AT4G16260.1	344	| Symbols: | Glycosyl hydrolase superfamily protein | chr4:9200180-9201441 REVERSE LENGTH=344	0	647	0	16	343	17	344	0.997	0.963
329901	176	AT4G16141.1	197	| Symbols: | GATA type zinc finger transcription factor family protein | chr4:9131872-9132893 REVERSE LENGTH=197	2e-57	218	0	1	176	1	197	0.64	0.635
329916	242	AT4G15975.1	235	| Symbols: | RING/U-box superfamily protein | chr4:9052313-9053020 FORWARD LENGTH=235	4e-75	277	0	17	200	17	194	0.826	0.761
329917	525	AT4G15960.1	375	| Symbols: | alpha/beta-Hydrolases superfamily protein | chr4:9045763-9047199 REVERSE LENGTH=375	0	654	0	1	369	2	367	0.905	0.864
329936	187	AT4G15770.1	187	| Symbols: | RNA binding | chr4:8978060-8978623 FORWARD LENGTH=187	1e-108	385	0	1	187	1	187	0.995	0.995
329949	233	AT4G15650.1	261	| Symbols: | unknown protein; FUNCTIONS IN: molecular_function unknown; INVOLVED IN: N-terminal protein myristoylation; LOCATED IN: cellular_component unknown; EXPRESSED IN: male gametophyte, flower, pollen tube; EXPRESSED DURING: L mature pollen stage, M germinated pollen stage, 4 anthesis; Has 5184 Blast hits to 3451 proteins in 562 species: Archae - 30; Bacteria - 838; Metazoa - 1576; Fungi - …	3e-59	224	0	1	215	1	212	0.66	0.605
329955	167	AT4G15563.1	167	| Symbols: | unknown protein; Has 36 Blast hits to 36 proteins in 12 species: Archae - 0; Bacteria - 0; Metazoa - 0; Fungi - 0; Plants - 36; Viruses - 0; Other Eukaryotes - 0 (source: NCBI BLink). | chr4:8891771-8892348 FORWARD LENGTH=167	8e-85	308	0	1	167	1	167	0.934	0.892
329973	948	AT4G15415.1	522	| Symbols: ATB' GAMMA | Protein phosphatase 2A regulatory B subunit family protein | chr4:8817707-8819349 FORWARD LENGTH=522	0	991	0	443	948	1	522	0.941	0.929
329979	755	AT4G15290.1	757	| Symbols: ATCSLB05, CSLB05, ATCSLB5 | Cellulose synthase family protein | chr4:8721693-8726599 REVERSE LENGTH=757	0	1333	0	1	754	1	756	0.899	0.853
329983	330	AT4G15250.1	330	| Symbols: | B-box type zinc finger protein with CCT domain | chr4:8709942-8711106 REVERSE LENGTH=330	1e-168	587	0	1	330	1	330	0.93	0.879
329987	1385	AT4G15215.1	1390	| Symbols: PDR13, ATPDR13 | pleiotropic drug resistance 13 | chr4:8672070-8678874 FORWARD LENGTH=1390	0	2610	0	1	1385	1	1390	0.933	0.913
330001	401	AT4G15053.1	403	| Symbols: | Protein of Unknown Function (DUF239) | chr4:8591930-8593800 REVERSE LENGTH=403	0	703	0	1	401	1	403	0.903	0.831
330015	1008	AT4G14920.1	1138	| Symbols: | Acyl-CoA N-acyltransferase with RING/FYVE/PHD-type zinc finger protein | chr4:8531157-8535842 REVERSE LENGTH=1138	0	1299	0	1	865	1	927	0.762	0.727
330033	96	AT4G14785.1	95	| Symbols: SCRL23 | SCR-like 23 | chr4:8495173-8495620 FORWARD LENGTH=95	1e-42	167	0	1	95	1	95	0.895	0.821
330043	317	AT4G14690.1	193	| Symbols: ELIP2 | Chlorophyll A-B binding family protein | chr4:8418373-8419129 FORWARD LENGTH=193	1e-81	299	0	1	193	1	192	0.824	0.793
330049	154	AT4G14640.1	151	| Symbols: CAM8, AtCML8 | calmodulin 8 | chr4:8397800-8399996 FORWARD LENGTH=151	4e-80	293	0	5	153	2	150	0.993	0.987
330061	919	AT4G14510.1	907	| Symbols: ATCFM3B, CFM3B | CRM family member 3B | chr4:8337390-8341057 REVERSE LENGTH=907	0	1474	0	1	919	1	907	0.846	0.817
330097	1339	AT4G14180.1	1268	| Symbols: AtPRD1, PRD1 | putative recombination initiation defect 1 | chr4:8178330-8183515 FORWARD LENGTH=1268	0	2265	0	1	1327	1	1264	0.89	0.857
330101	171	AT4G14147.1	169	| Symbols: ARPC4 | protein binding | chr4:8154079-8156246 REVERSE LENGTH=169	2e-93	337	0	1	171	1	169	0.988	0.988
330113	1057	AT4G14050.1	612	| Symbols: | Pentatricopeptide repeat (PPR) superfamily protein | chr4:8103645-8105483 REVERSE LENGTH=612	0	1038	0	1	548	64	611	0.962	0.945
330119	776	AT4G13970.1	778	| Symbols: | zinc ion binding | chr4:8070696-8074134 REVERSE LENGTH=778	0	1509	0	1	774	1	775	0.957	0.937
330120	89	AT4G13968.1	89	| Symbols: | Protein of unknown function (PD694200) | chr4:8069134-8069901 FORWARD LENGTH=89	8e-25	108	0	1	89	1	89	0.708	0.629
330172	772	AT5G35180.2	778	| Symbols: | Protein of unknown function (DUF1336) | chr5:13424538-13432699 FORWARD LENGTH=778	0	1458	0	1	772	1	778	0.94	0.916
330181	155	AT5G35338.2	155	| Symbols: MBD12 | methyl-CPG-binding domain 12 | chr5:13549343-13550124 REVERSE LENGTH=155	3e-70	260	0	1	140	1	140	0.921	0.871
330184	737	AT5G35380.1	731	| Symbols: | Protein kinase protein with adenine nucleotide alpha hydrolases-like domain | chr5:13593429-13596293 REVERSE LENGTH=731	0	1249	0	1	725	1	719	0.888	0.852
330185	657	AT5G35390.1	662	| Symbols: | Leucine-rich repeat protein kinase family protein | chr5:13596918-13598976 FORWARD LENGTH=662	0	1137	0	1	657	1	662	0.876	0.841
330190	238	AT5G35520.1	238	| Symbols: MIS12, ATMIS12 | minichromosome instability 12 (mis12)-like | chr5:13701396-13702925 FORWARD LENGTH=238	1e-117	418	0	1	238	1	238	0.937	0.87
330218	1120	AT5G35930.1	1040	| Symbols: | AMP-dependent synthetase and ligase family protein | chr5:14067197-14074404 REVERSE LENGTH=1040	0	1865	0	92	1120	1	1040	0.922	0.89
330240	313	AT5G36680.1	333	| Symbols: | Protein of Unknown Function (DUF239) | chr5:14406802-14409137 REVERSE LENGTH=333	2e-81	299	0	1	313	3	333	0.593	0.477
330245	743	AT5G36880.2	743	| Symbols: ACS | acetyl-CoA synthetase | chr5:14534961-14540296 REVERSE LENGTH=743	0	1489	0	1	743	1	743	0.987	0.977
330249	78	AT5G36925.1	63	| Symbols: | unknown protein; BEST Arabidopsis thaliana protein match is: unknown protein (TAIR:AT5G36920.1); Has 9 Blast hits to 9 proteins in 2 species: Archae - 0; Bacteria - 0; Metazoa - 0; Fungi - 0; Plants - 9; Viruses - 0; Other Eukaryotes - 0 (source: NCBI BLink). | chr5:14565963-14566239 REVERSE LENGTH=63	7e-17	82	0	14	78	1	63	0.738	0.646
330253	248	AT5G36970.1	248	| Symbols: NHL25 | NDR1/HIN1-like 25 | chr5:14604367-14605194 REVERSE LENGTH=248	1e-126	447	0	1	248	1	248	0.895	0.875
330259	1019	AT4G00930.1	1133	| Symbols: CIP4.1 | COP1-interacting protein 4.1 | chr4:396558-400734 FORWARD LENGTH=1133	0	1264	0	1	983	1	1049	0.714	0.67
330263	861	AT5G37060.1	859	| Symbols: ATCHX24, CHX24 | cation/H+ exchanger 24 | chr5:14642741-14645414 REVERSE LENGTH=859	0	1514	0	1	861	1	859	0.902	0.858
330267	500	AT5G37300.1	481	| Symbols: WSD1 | O-acyltransferase (WSD1-like) family protein | chr5:14767514-14770058 FORWARD LENGTH=481	0	891	0	19	500	1	481	0.936	0.896
330281	73	AT5G37473.1	73	| Symbols: | Defensin-like (DEFL) family protein | chr5:14870836-14871153 REVERSE LENGTH=73	2e-27	117	0	1	73	1	73	0.822	0.753
330282	80	AT5G37474.1	80	| Symbols: | Putative membrane lipoprotein | chr5:14875186-14875527 REVERSE LENGTH=80	5e-28	119	0	1	80	1	80	0.75	0.738
330283	96	AT5G37478.1	178	| Symbols: | TPX2 (targeting protein for Xklp2) protein family | chr5:14881560-14883799 FORWARD LENGTH=178	6e-46	178	0	1	96	83	178	0.865	0.854
330292	271	AT5G37590.1	551	| Symbols: | Tetratricopeptide repeat (TPR)-like superfamily protein | chr5:14927403-14932709 REVERSE LENGTH=551	1e-125	444	0	1	271	281	551	0.852	0.838
330308	168	AT5G37740.1	168	| Symbols: | Calcium-dependent lipid-binding (CaLB domain) family protein | chr5:14992148-14993431 FORWARD LENGTH=168	3e-91	330	0	1	168	1	168	0.976	0.94
330314	283	AT5G37810.1	283	| Symbols: NIP4;1, NLM4 | NOD26-like intrinsic protein 4;1 | chr5:15045232-15047807 FORWARD LENGTH=283	1e-148	521	0	1	283	1	283	0.929	0.919
330331	169	AT5G42070.1	164	| Symbols: | unknown protein; FUNCTIONS IN: molecular_function unknown; INVOLVED IN: biological_process unknown; LOCATED IN: chloroplast thylakoid membrane, chloroplast; EXPRESSED IN: 21 plant structures; EXPRESSED DURING: 13 growth stages; Has 30201 Blast hits to 17322 proteins in 780 species: Archae - 12; Bacteria - 1396; Metazoa - 17338; Fungi - 3422; Plants - 5037; Viruses - 0; Other Eukaryot…	3e-47	184	0	1	150	1	151	0.748	0.709
330340	372	AT5G41970.1	373	| Symbols: | Metal-dependent protein hydrolase | chr5:16791198-16792961 FORWARD LENGTH=373	0	735	0	1	372	2	373	0.96	0.946
330375	530	AT5G41480.1	530	| Symbols: EMB9, GLA1, ATDFA, DFA | Folylpolyglutamate synthetase family protein | chr5:16595967-16598523 FORWARD LENGTH=530	0	947	0	1	530	1	530	0.926	0.904
330382	260	AT5G41390.1	264	| Symbols: | PLAC8 family protein | chr5:16565576-16567253 FORWARD LENGTH=264	1e-118	421	0	1	224	1	224	0.92	0.915
330390	993	AT5G41310.1	961	| Symbols: | P-loop nucleoside triphosphate hydrolases superfamily protein with CH (Calponin Homology) domain | chr5:16516634-16522392 REVERSE LENGTH=961	0	1578	0	1	993	1	961	0.851	0.816
330452	210	AT5G40570.2	211	| Symbols: | Surfeit locus protein 2 (SURF2) | chr5:16246798-16248251 FORWARD LENGTH=211	1e-101	363	0	1	210	1	211	0.886	0.858
330454	291	AT5G40550.2	270	| Symbols: | SGF29 tudor-like domain | chr5:16241285-16243100 FORWARD LENGTH=270	1e-131	463	0	1	291	1	270	0.852	0.842
330455	295	AT5G40530.1	287	| Symbols: | S-adenosyl-L-methionine-dependent methyltransferases superfamily protein | chr5:16234551-16236100 FORWARD LENGTH=287	1e-144	507	0	1	295	1	287	0.861	0.847
330465	262	AT5G40430.1	256	| Symbols: MYB22, AtMYB22 | myb domain protein 22 | chr5:16176427-16177731 REVERSE LENGTH=256	1e-91	332	0	1	262	1	256	0.741	0.646
330471	325	AT5G40360.1	359	| Symbols: MYB115, AtMYB115 | myb domain protein 115 | chr5:16145220-16146579 FORWARD LENGTH=359	1e-140	495	0	1	325	1	359	0.769	0.708
330483	367	AT5G40230.1	370	| Symbols: | nodulin MtN21 /EamA-like transporter family protein | chr5:16079814-16081735 REVERSE LENGTH=370	0	695	0	1	367	1	366	0.978	0.956
330484	336	AT5G40210.1	339	| Symbols: | nodulin MtN21 /EamA-like transporter family protein | chr5:16073725-16076088 REVERSE LENGTH=339	1e-169	592	0	1	336	1	336	0.911	0.902
330505	219	AT1G53950.1	216	| Symbols: | Ubiquitin-like superfamily protein | chr1:20146448-20147988 REVERSE LENGTH=216	2e-59	225	0	1	219	1	216	0.733	0.561
330506	623	AT5G39960.1	621	| Symbols: | GTP binding;GTP binding | chr5:15994195-15996820 FORWARD LENGTH=621	0	1149	0	1	623	1	621	0.925	0.917
330513	365	AT5G39880.1	363	| Symbols: | unknown protein; FUNCTIONS IN: molecular_function unknown; INVOLVED IN: biological_process unknown; LOCATED IN: endomembrane system; EXPRESSED IN: 10 plant structures; EXPRESSED DURING: L mature pollen stage, M germinated pollen stage, 4 anthesis, C globular stage, petal differentiation and expansion stage; BEST Arabidopsis thaliana protein match is: unknown protein (TAIR:AT3G28750.1…	1e-158	554	0	26	365	26	363	0.862	0.812
330516	100	AT5G39365.1	89	| Symbols: | Defensin-like (DEFL) family protein | chr5:15756299-15756884 REVERSE LENGTH=89	3e-28	119	0	1	96	1	89	0.719	0.656
330519	347	ATCG01130.1	1786	| Symbols: YCF1.2 | Ycf1 protein | chrC:123884-129244 REVERSE LENGTH=1786	0	654	0	1	334	2	335	0.961	0.958
330549	491	AT5G39440.1	494	| Symbols: SnRK1.3 | SNF1-related protein kinase 1.3 | chr5:15781907-15784699 FORWARD LENGTH=494	0	888	0	1	491	1	494	0.921	0.871
330553	412	AT5G39400.1	412	| Symbols: ATPTEN1, PTEN1 | Calcium/lipid-binding (CaLB) phosphatase | chr5:15766251-15767922 FORWARD LENGTH=412	0	764	0	1	412	1	412	0.91	0.905
330565	278	AT5G39300.1	260	| Symbols: ATEXPA25, EXP25, ATEXP25, ATHEXP ALPHA 1.18, EXPA25 | expansin A25 | chr5:15737427-15738387 REVERSE LENGTH=260	1e-138	487	0	17	278	1	260	0.954	0.878
330566	279	AT5G39270.1	263	| Symbols: ATEXPA22, EXP22, ATEXP22, ATHEXP ALPHA 1.15, EXPA22 | expansin A22 | chr5:15729118-15730150 REVERSE LENGTH=263	1e-135	477	0	17	279	1	263	0.909	0.856
330600	360	AT5G38680.1	357	| Symbols: | Galactose oxidase/kelch repeat superfamily protein | chr5:15477324-15479040 FORWARD LENGTH=357	1e-154	543	0	1	360	1	357	0.816	0.756
330601	292	AT5G38670.1	291	| Symbols: | Galactose oxidase/kelch repeat superfamily protein | chr5:15475786-15476871 FORWARD LENGTH=291	1e-131	464	0	1	292	1	291	0.861	0.769
330612	379	AT5G38490.1	364	| Symbols: | Domain of unknown function (DUF313) | chr5:15411868-15412962 REVERSE LENGTH=364	1e-122	436	0	1	379	5	364	0.702	0.644
330642	419	AT5G38130.1	462	| Symbols: | HXXXD-type acyl-transferase family protein | chr5:15217956-15219344 REVERSE LENGTH=462	0	648	0	1	416	21	438	0.809	0.765
330647	153	AT5G38090.1	146	| Symbols: | unknown protein; BEST Arabidopsis thaliana protein match is: unknown protein (TAIR:AT5G38080.1); Has 1807 Blast hits to 1807 proteins in 277 species: Archae - 0; Bacteria - 0; Metazoa - 736; Fungi - 347; Plants - 385; Viruses - 0; Other Eukaryotes - 339 (source: NCBI BLink). | chr5:15193466-15194089 REVERSE LENGTH=146	8e-42	166	0	1	150	1	140	0.678	0.605
330648	259	AT5G38070.1	259	| Symbols: | RING/FYVE/PHD zinc finger superfamily protein | chr5:15190254-15191588 FORWARD LENGTH=259	1e-121	432	0	1	259	1	259	0.834	0.811
330654	411	AT5G37970.1	412	| Symbols: | S-adenosyl-L-methionine-dependent methyltransferases superfamily protein | chr5:15123089-15124684 REVERSE LENGTH=412	0	757	0	1	411	1	412	0.922	0.879
330664	166	AT5G47710.2	166	| Symbols: | Calcium-dependent lipid-binding (CaLB domain) family protein | chr5:19330470-19331178 FORWARD LENGTH=166	6e-91	329	0	1	166	1	166	0.994	0.976
330667	344	AT5G47680.1	344	| Symbols: TRM10, AtTRM | FUNCTIONS IN: molecular_function unknown; INVOLVED IN: biological_process unknown; LOCATED IN: cellular_component unknown; EXPRESSED IN: 23 plant structures; EXPRESSED DURING: 13 growth stages; CONTAINS InterPro DOMAIN/s: tRNA (guanine-N1-)-methyltransferase (InterPro:IPR016009), tRNA (guanine-N(1)-)-methyltransferase, metazoa (InterPro:IPR016653), tRNA (guanine-N1-)-met…	1e-138	488	0	1	344	1	344	0.744	0.733
330672	163	AT5G47635.1	164	| Symbols: | Pollen Ole e 1 allergen and extensin family protein | chr5:19307281-19307849 REVERSE LENGTH=164	3e-73	270	0	20	163	20	164	0.938	0.903
330673	97	AT5G47630.2	131	| Symbols: mtACP3 | mitochondrial acyl carrier protein 3 | chr5:19306397-19306885 FORWARD LENGTH=131	8e-48	184	0	1	97	36	131	0.969	0.969
330675	129	AT5G47600.1	131	| Symbols: | HSP20-like chaperones superfamily protein | chr5:19299945-19300456 REVERSE LENGTH=131	2e-60	227	0	1	129	5	131	0.907	0.837
330701	316	AT5G47350.1	316	| Symbols: | alpha/beta-Hydrolases superfamily protein | chr5:19212754-19214318 FORWARD LENGTH=316	1e-147	516	0	1	315	1	315	0.892	0.822
330713	335	AT5G47150.1	328	| Symbols: | YDG/SRA domain-containing protein | chr5:19150807-19151793 FORWARD LENGTH=328	1e-164	575	0	4	335	2	328	0.907	0.849
330742	87	AT5G46873.1	71	| Symbols: | Defensin-like (DEFL) family protein | chr5:19021205-19021529 FORWARD LENGTH=71	9e-33	134	0	1	71	1	71	0.944	0.915
330772	157	AT5G46530.1	157	| Symbols: | AWPM-19-like family protein | chr5:18875576-18876779 FORWARD LENGTH=157	7e-77	282	0	1	157	1	157	0.898	0.892
330810	687	AT5G45990.1	673	| Symbols: | crooked neck protein, putative / cell cycle protein, putative | chr5:18651324-18653892 FORWARD LENGTH=673	0	1202	0	1	687	1	673	0.894	0.869
330831	284	AT5G45830.1	291	| Symbols: DOG1, GSQ5, ATDOG1 | delay of germination 1 | chr5:18589669-18591400 REVERSE LENGTH=291	1e-123	436	0	1	275	1	267	0.898	0.84
330836	613	AT5G45780.1	614	| Symbols: | Leucine-rich repeat protein kinase family protein | chr5:18566946-18569625 REVERSE LENGTH=614	0	1141	0	1	613	1	614	0.923	0.912
330841	970	AT5G45720.1	966	| Symbols: | AAA-type ATPase family protein | chr5:18543338-18546629 REVERSE LENGTH=966	0	1592	0	1	969	1	965	0.863	0.831
330871	352	AT5G45310.1	352	| Symbols: | unknown protein; LOCATED IN: endomembrane system; EXPRESSED IN: stem, inflorescence meristem, root, leaf; EXPRESSED DURING: LP.04 four leaves visible; Has 30201 Blast hits to 17322 proteins in 780 species: Archae - 12; Bacteria - 1396; Metazoa - 17338; Fungi - 3422; Plants - 5037; Viruses - 0; Other Eukaryotes - 2996 (source: NCBI BLink). | chr5:18359373-18360796 REVERSE LENGTH=352	1e-142	500	0	18	352	18	352	0.8	0.77
330886	339	AT5G45105.1	296	| Symbols: ZIP8 | zinc transporter 8 precursor | chr5:18223514-18224946 REVERSE LENGTH=296	1e-139	491	0	1	246	1	246	0.984	0.972
330891	176	AT5G45040.1	175	| Symbols: | Cytochrome c | chr5:18175566-18176851 REVERSE LENGTH=175	1e-88	321	0	1	176	1	175	0.943	0.898
330900	75	AT5G44973.1	102	| Symbols: | Encodes a defensin-like (DEFL) family protein. | chr5:18157691-18158180 REVERSE LENGTH=102	1e-21	97.8	0	22	75	49	102	0.889	0.815
330904	1156	AT5G44870.1	1170	| Symbols: LAZ5 | Disease resistance protein (TIR-NBS-LRR class) family | chr5:18114666-18118608 FORWARD LENGTH=1170	0	1753	0	10	1152	6	1148	0.848	0.762
330931	557	AT5G44630.1	557	| Symbols: | Terpenoid cyclases/Protein prenyltransferases superfamily protein | chr5:18003280-18005616 FORWARD LENGTH=557	0	984	0	1	557	1	557	0.899	0.853
330935	361	AT5G44590.1	349	| Symbols: | S-adenosyl-L-methionine-dependent methyltransferases superfamily protein | chr5:17987591-17989227 FORWARD LENGTH=349	1e-171	597	0	1	344	1	349	0.888	0.854
330958	541	AT5G44390.1	542	| Symbols: | FAD-binding Berberine family protein | chr5:17882329-17884906 REVERSE LENGTH=542	0	932	0	1	541	1	542	0.889	0.834
330970	114	AT5G44300.1	114	| Symbols: | Dormancy/auxin associated family protein | chr5:17845371-17846179 REVERSE LENGTH=114	5e-61	228	0	1	114	1	114	0.991	0.982
330997	87	AT3G05870.2	87	| Symbols: APC11 | anaphase-promoting complex/cyclosome 11 | chr3:1753961-1754802 FORWARD LENGTH=87	6e-47	181	0	1	87	1	87	1	1
331018	454	AT5G43870.1	453	| Symbols: | Plant protein of unknown function (DUF828) with plant pleckstrin homology-like region | chr5:17632538-17635863 REVERSE LENGTH=453	1e-180	629	0	1	454	1	453	0.718	0.705
331037	251	AT5G43680.2	232	| Symbols: | unknown protein; EXPRESSED IN: 21 plant structures; EXPRESSED DURING: 13 growth stages. | chr5:17544074-17545354 FORWARD LENGTH=232	1e-111	397	0	15	220	15	221	0.986	0.947
331043	759	AT5G43630.1	831	| Symbols: TZP | zinc knuckle (CCHC-type) family protein | chr5:17527261-17530207 FORWARD LENGTH=831	0	915	0	223	757	292	829	0.875	0.833
331045	405	AT5G43590.1	401	| Symbols: | Acyl transferase/acyl hydrolase/lysophospholipase superfamily protein | chr5:17509368-17511477 REVERSE LENGTH=401	0	743	0	6	405	1	400	0.94	0.895
331046	72	AT5G43580.1	99	| Symbols: | Serine protease inhibitor, potato inhibitor I-type family protein | chr5:17508098-17508668 REVERSE LENGTH=99	5e-36	145	0	1	72	28	99	0.986	0.986
331055	91	AT5G43401.1	89	| Symbols: | Defensin-like (DEFL) family protein | chr5:17428582-17429097 REVERSE LENGTH=89	3e-21	96.3	0	1	83	1	85	0.741	0.588
331059	517	AT5G43360.1	521	| Symbols: PHT3, ATPT4, PHT1;3 | phosphate transporter 1;3 | chr5:17409524-17411214 FORWARD LENGTH=521	0	1026	0	1	517	1	521	0.975	0.962
331067	90	AT5G43285.1	94	| Symbols: | Putative membrane lipoprotein | chr5:17370475-17370857 REVERSE LENGTH=94	2e-32	134	0	1	90	1	90	0.8	0.733
331106	682	AT5G42940.1	691	| Symbols: | RING/U-box superfamily protein | chr5:17216649-17219171 REVERSE LENGTH=691	0	1162	0	1	682	1	691	0.868	0.85
331112	759	AT5G42880.1	751	| Symbols: | Plant protein of unknown function (DUF827) | chr5:17191758-17194091 FORWARD LENGTH=751	0	1169	0	1	759	1	751	0.83	0.797
331123	206	AT5G42770.1	206	| Symbols: | Maf-like protein | chr5:17152147-17154355 FORWARD LENGTH=206	6e-92	333	0	1	189	1	189	0.894	0.878
331125	348	AT5G42760.1	348	| Symbols: | Leucine carboxyl methyltransferase | chr5:17148953-17150105 FORWARD LENGTH=348	0	658	0	16	340	20	344	0.988	0.966
331130	211	AT5G42700.1	211	| Symbols: | AP2/B3-like transcriptional factor family protein | chr5:17122171-17124177 FORWARD LENGTH=211	1e-102	367	0	1	211	1	211	0.896	0.834
331132	541	AT5G42690.2	540	| Symbols: | Protein of unknown function, DUF547 | chr5:17116630-17119492 REVERSE LENGTH=540	0	848	0	16	541	16	540	0.859	0.814
331135	648	AT5G42660.1	463	| Symbols: | Protein of unknown function (DUF616) | chr5:17103062-17105785 REVERSE LENGTH=463	0	815	0	1	461	1	460	0.885	0.861
331140	208	AT1G36095.1	301	| Symbols: | DNA binding | chr1:13491370-13492725 REVERSE LENGTH=301	1e-40	162	0	1	208	1	282	0.468	0.379
331146	332	AT5G42520.1	342	| Symbols: BPC6, BBR/BPC6, ATBPC6 | basic pentacysteine 6 | chr5:17001287-17002466 FORWARD LENGTH=342	1e-180	627	0	1	332	1	342	0.904	0.895
331168	458	AT5G42320.1	379	| Symbols: | Zn-dependent exopeptidases superfamily protein | chr5:16918651-16920845 REVERSE LENGTH=379	0	740	0	80	458	1	379	0.947	0.929
331179	472	AT5G42230.1	469	| Symbols: scpl41 | serine carboxypeptidase-like 41 | chr5:16881749-16883917 FORWARD LENGTH=469	0	825	0	22	472	19	469	0.905	0.874
331197	753	AT5G47850.1	751	| Symbols: CCR4 | CRINKLY4 related 4 | chr5:19378803-19381058 REVERSE LENGTH=751	0	1357	0	37	753	37	751	0.939	0.907
331225	1127	AT5G48120.1	1134	| Symbols: | ARM repeat superfamily protein | chr5:19508210-19514774 REVERSE LENGTH=1134	0	2051	0	1	1124	2	1124	0.924	0.898
331241	114	AT5G48335.1	114	| Symbols: | unknown protein; FUNCTIONS IN: molecular_function unknown; INVOLVED IN: biological_process unknown; LOCATED IN: chloroplast; BEST Arabidopsis thaliana protein match is: unknown protein (TAIR:AT3G07580.1); Has 35333 Blast hits to 34131 proteins in 2444 species: Archae - 798; Bacteria - 22429; Metazoa - 974; Fungi - 991; Plants - 531; Viruses - 0; Other Eukaryotes - 9610 (source: NCBI …	1e-47	184	0	1	114	1	114	0.877	0.851
331244	179	AT5G48350.1	199	| Symbols: | Polynucleotidyl transferase, ribonuclease H-like superfamily protein | chr5:19593566-19594165 FORWARD LENGTH=199	2e-75	277	0	1	176	1	195	0.816	0.781
331248	1334	AT5G48390.1	936	| Symbols: ATZIP4 | Tetratricopeptide repeat (TPR)-like superfamily protein | chr5:19612078-19615363 FORWARD LENGTH=936	0	1580	0	491	1334	55	936	0.9	0.881
331270	94	AT5G48595.1	98	| Symbols: | Defensin-like (DEFL) family protein | chr5:19700640-19701022 FORWARD LENGTH=98	1e-39	157	0	1	94	1	98	0.867	0.786
331280	107	AT5G48710.1	114	| Symbols: | Ubiquitin-like superfamily protein | chr5:19755065-19755572 REVERSE LENGTH=114	7e-38	151	0	1	107	1	114	0.783	0.687
331293	457	AT5G48880.3	457	| Symbols: | peroxisomal 3-keto-acyl-CoA thiolase 2 | chr5:19814576-19817021 REVERSE LENGTH=457	0	902	0	1	457	1	457	0.982	0.967
331300	88	AT5G48945.1	91	| Symbols: LCR46 | low-molecular-weight cysteine-rich 46 | chr5:19844778-19845518 FORWARD LENGTH=91	2e-33	137	0	1	86	1	86	0.849	0.791
331329	220	AT5G49010.1	220	| Symbols: SLD5 | DNA replication protein-related | chr5:19866464-19868074 FORWARD LENGTH=220	1e-124	441	0	1	220	1	220	0.986	0.986
331330	1532	AT5G49160.1	1534	| Symbols: MET1, MET2, METI, DDM2, DMT01, DMT1 | methyltransferase 1 | chr5:19932501-19938186 FORWARD LENGTH=1534	0	2698	0	1	1532	1	1534	0.896	0.858
331341	194	AT5G49260.1	210	| Symbols: | unknown protein; Has 1807 Blast hits to 1807 proteins in 277 species: Archae - 0; Bacteria - 0; Metazoa - 736; Fungi - 347; Plants - 385; Viruses - 0; Other Eukaryotes - 339 (source: NCBI BLink). | chr5:19966799-19967527 FORWARD LENGTH=210	2e-57	218	0	1	187	15	209	0.702	0.611
331346	459	AT5G49340.1	457	| Symbols: TBL4 | TRICHOME BIREFRINGENCE-LIKE 4 | chr5:20007348-20009038 REVERSE LENGTH=457	0	795	0	1	459	1	457	0.867	0.834
331361	158	AT5G49540.1	114	| Symbols: | Rab5-interacting family protein | chr5:20104804-20105609 REVERSE LENGTH=114	1e-50	195	0	1	99	1	99	0.99	0.99
331392	956	AT5G49900.1	957	| Symbols: | Beta-glucosidase, GBA2 type family protein | chr5:20297235-20302019 REVERSE LENGTH=957	0	1850	0	1	956	1	957	0.961	0.936
331394	285	AT5G49920.1	288	| Symbols: | Octicosapeptide/Phox/Bem1p family protein | chr5:20306637-20307583 REVERSE LENGTH=288	1e-137	483	0	1	285	1	288	0.89	0.862
331395	1080	AT5G49930.1	1080	| Symbols: emb1441 | zinc knuckle (CCHC-type) family protein | chr5:20308260-20312736 REVERSE LENGTH=1080	0	2052	0	1	1062	1	1062	0.944	0.933
331396	707	AT5G49945.1	480	| Symbols: | Protein of unknown function (DUF1682) | chr5:20317418-20319432 FORWARD LENGTH=480	0	726	0	240	707	15	480	0.806	0.78
331409	166	AT5G50060.1	166	| Symbols: | Plant invertase/pectin methylesterase inhibitor superfamily protein | chr5:20362550-20363461 FORWARD LENGTH=166	6e-80	292	0	1	166	1	166	0.928	0.873
331410	183	AT5G50070.1	183	| Symbols: | Plant invertase/pectin methylesterase inhibitor superfamily protein | chr5:20364556-20365429 FORWARD LENGTH=183	9e-82	299	0	1	183	1	183	0.858	0.798
331439	588	AT5G50350.1	584	| Symbols: | unknown protein; FUNCTIONS IN: molecular_function unknown; INVOLVED IN: response to oxidative stress; LOCATED IN: chloroplast; EXPRESSED IN: 22 plant structures; EXPRESSED DURING: 13 growth stages; Has 1807 Blast hits to 1807 proteins in 277 species: Archae - 0; Bacteria - 0; Metazoa - 736; Fungi - 347; Plants - 385; Viruses - 0; Other Eukaryotes - 339 (source: NCBI BLink). | chr5:20…	1e-169	593	0	139	588	137	584	0.72	0.682
331445	615	AT5G50400.1	611	| Symbols: ATPAP27, PAP27 | purple acid phosphatase 27 | chr5:20523575-20526231 REVERSE LENGTH=611	0	1216	0	1	615	1	611	0.967	0.938
331457	548	AT5G50530.1	548	| Symbols: | CBS / octicosapeptide/Phox/Bemp1 (PB1) domains-containing protein | chr5:20571876-20574922 REVERSE LENGTH=548	0	992	0	1	520	1	520	0.937	0.935
331461	294	AT5G50690.1	299	| Symbols: AtHSD7, HSD7 | hydroxysteroid dehydrogenase 7 | chr5:20621330-20622638 FORWARD LENGTH=299	1e-155	543	0	15	294	15	299	0.958	0.94
331474	366	AT5G50850.1	363	| Symbols: MAB1 | Transketolase family protein | chr5:20689671-20692976 FORWARD LENGTH=363	0	709	0	1	366	1	363	0.959	0.959
331477	408	AT5G50890.1	408	| Symbols: | alpha/beta-Hydrolases superfamily protein | chr5:20702684-20704235 FORWARD LENGTH=408	0	819	0	1	408	1	408	0.975	0.963
331481	184	AT5G50930.1	242	| Symbols: | Histone superfamily protein | chr5:20722069-20724317 FORWARD LENGTH=242	2e-89	325	0	1	184	44	242	0.869	0.844
331482	316	AT5G50940.1	271	| Symbols: | RNA-binding KH domain-containing protein | chr5:20724665-20726281 FORWARD LENGTH=271	9e-57	217	0	1	256	1	260	0.582	0.529
331488	534	AT5G50990.1	534	| Symbols: | Tetratricopeptide repeat (TPR)-like superfamily protein | chr5:20739453-20741281 FORWARD LENGTH=534	0	1010	0	1	534	1	534	0.936	0.914
331490	153	AT5G51010.1	154	| Symbols: | Rubredoxin-like superfamily protein | chr5:20744615-20745344 FORWARD LENGTH=154	3e-51	196	0	1	129	1	130	0.773	0.773
331546	225	AT5G51700.1	226	| Symbols: PBS2, ATRAR1, RPR2, RAR1 | protein binding;zinc ion binding | chr5:21001373-21003143 REVERSE LENGTH=226	1e-111	396	0	1	225	1	226	0.885	0.854
331561	74	AT5G51845.1	73	| Symbols: | Defensin-like (DEFL) family protein | chr5:21077143-21077502 FORWARD LENGTH=73	1e-31	130	0	1	74	1	73	0.919	0.892
331604	575	AT5G52350.1	586	| Symbols: ATEXO70A3, EXO70A3 | exocyst subunit exo70 family protein A3 | chr5:21254911-21257618 FORWARD LENGTH=586	0	974	0	2	575	8	581	0.874	0.818
331608	530	AT5G52400.1	519	| Symbols: CYP715A1 | cytochrome P450, family 715, subfamily A, polypeptide 1 | chr5:21272949-21275509 FORWARD LENGTH=519	0	993	0	1	530	1	519	0.925	0.913
331617	206	AT5G52480.1	241	| Symbols: | RNI-like superfamily protein | chr5:21296918-21297762 REVERSE LENGTH=241	2e-77	285	0	1	202	11	215	0.841	0.769
331636	132	AT5G52760.1	126	| Symbols: | Copper transport protein family | chr5:21386919-21387540 FORWARD LENGTH=126	8e-39	155	0	3	132	2	126	0.705	0.652
331646	265	AT5G52880.1	269	| Symbols: | F-box family protein | chr5:21432002-21433695 REVERSE LENGTH=269	1e-120	428	0	1	265	1	265	0.849	0.796
331651	1145	AT5G52910.1	1141	| Symbols: ATIM | timeless family protein | chr5:21457774-21463159 REVERSE LENGTH=1141	0	1963	0	1	1145	1	1138	0.883	0.856
331653	949	AT5G52950.1	948	| Symbols: | unknown protein; Has 30201 Blast hits to 17322 proteins in 780 species: Archae - 12; Bacteria - 1396; Metazoa - 17338; Fungi - 3422; Plants - 5037; Viruses - 0; Other Eukaryotes - 2996 (source: NCBI BLink). | chr5:21473887-21476939 REVERSE LENGTH=948	0	1580	0	1	949	1	948	0.859	0.833
331662	254	AT5G53040.1	256	| Symbols: | RWP-RK domain-containing protein | chr5:21506967-21507948 REVERSE LENGTH=256	1e-108	389	0	1	254	1	256	0.813	0.781
331685	148	AT5G53300.4	148	| Symbols: UBC10 | ubiquitin-conjugating enzyme 10 | chr5:21632802-21633989 REVERSE LENGTH=148	6e-85	309	0	1	148	1	148	1	1
331706	741	AT5G53510.1	741	| Symbols: ATOPT9, OPT9 | oligopeptide transporter 9 | chr5:21738849-21742082 FORWARD LENGTH=741	0	1444	0	1	741	1	741	0.988	0.974
331709	302	AT5G53530.1	302	| Symbols: VPS26A | vacuolar protein sorting 26A | chr5:21746275-21748156 REVERSE LENGTH=302	1e-175	612	0	1	302	1	302	0.993	0.993
331729	343	AT5G53800.1	351	| Symbols: | unknown protein; Has 30201 Blast hits to 17322 proteins in 780 species: Archae - 12; Bacteria - 1396; Metazoa - 17338; Fungi - 3422; Plants - 5037; Viruses - 0; Other Eukaryotes - 2996 (source: NCBI BLink). | chr5:21848180-21849935 FORWARD LENGTH=351	1e-73	273	0	177	343	185	351	0.796	0.796
331733	519	AT5G53850.2	507	| Symbols: | haloacid dehalogenase-like hydrolase family protein | chr5:21861155-21864817 REVERSE LENGTH=507	0	966	0	1	519	1	507	0.921	0.898
331754	135	AT5G54095.1	135	| Symbols: | unknown protein; FUNCTIONS IN: molecular_function unknown; INVOLVED IN: N-terminal protein myristoylation; LOCATED IN: cellular_component unknown; EXPRESSED IN: 9 plant structures; EXPRESSED DURING: L mature pollen stage, M germinated pollen stage, 4 anthesis, C globular stage, petal differentiation and expansion stage; BEST Arabidopsis thaliana protein match is: unknown protein (TAI…	5e-13	69.7	0	1	51	1	51	0.725	0.706
331769	82	AT5G54225.1	82	| Symbols: LCR83 | low-molecular-weight cysteine-rich 83 | chr5:22013878-22014321 FORWARD LENGTH=82	2e-34	140	0	1	81	1	81	0.901	0.852
331780	286	AT5G54350.1	261	| Symbols: | FUNCTIONS IN: molecular_function unknown; INVOLVED IN: biological_process unknown; LOCATED IN: chloroplast; BEST Arabidopsis thaliana protein match is: C2H2-like zinc finger protein (TAIR:AT5G54360.1); Has 1807 Blast hits to 1807 proteins in 277 species: Archae - 0; Bacteria - 0; Metazoa - 736; Fungi - 347; Plants - 385; Viruses - 0; Other Eukaryotes - 339 (source: NCBI BLink). | chr…	2e-25	112	0	26	222	26	260	0.51	0.423
331786	1259	AT5G54440.1	1259	| Symbols: CLUB, AtTRS130 | CLUB | chr5:22100056-22107695 FORWARD LENGTH=1259	0	2470	0	1	1241	1	1241	0.972	0.96
331822	476	AT5G54820.1	472	| Symbols: | F-box/RNI-like superfamily protein | chr5:22269859-22271777 FORWARD LENGTH=472	0	726	0	1	475	1	471	0.832	0.754
331828	529	AT5G54870.1	531	| Symbols: | unknown protein; FUNCTIONS IN: molecular_function unknown; INVOLVED IN: biological_process unknown; LOCATED IN: vacuole; EXPRESSED IN: 24 plant structures; EXPRESSED DURING: 15 growth stages; BEST Arabidopsis thaliana protein match is: unknown protein (TAIR:AT4G27020.1); Has 1807 Blast hits to 1807 proteins in 277 species: Archae - 0; Bacteria - 0; Metazoa - 736; Fungi - 347; Plants …	0	1027	0	27	529	29	531	0.992	0.972
331830	362	AT5G54890.1	358	| Symbols: | RNA-binding CRS1 / YhbY (CRM) domain-containing protein | chr5:22293346-22294909 FORWARD LENGTH=358	1e-162	566	0	1	354	1	358	0.833	0.805
331851	82	AT5G55132.1	80	| Symbols: | Defensin-like (DEFL) family protein | chr5:22379086-22379469 FORWARD LENGTH=80	1e-21	97.8	0	1	81	1	80	0.704	0.605
331859	167	AT5G55210.1	168	| Symbols: | unknown protein; FUNCTIONS IN: molecular_function unknown; INVOLVED IN: biological_process unknown; LOCATED IN: chloroplast; EXPRESSED IN: 23 plant structures; EXPRESSED DURING: 13 growth stages; BEST Arabidopsis thaliana protein match is: unknown protein (TAIR:AT4G22320.1); Has 1807 Blast hits to 1807 proteins in 277 species: Archae - 0; Bacteria - 0; Metazoa - 736; Fungi - 347; Pla…	4e-63	236	0	1	167	1	168	0.756	0.726
331870	713	AT5G55400.1	714	| Symbols: | Actin binding Calponin homology (CH) domain-containing protein | chr5:22455535-22458950 REVERSE LENGTH=714	0	1274	0	1	713	1	714	0.901	0.885
331872	365	AT5G55440.1	365	| Symbols: | Protein of unknown function (DUF295) | chr5:22465718-22466989 FORWARD LENGTH=365	1e-179	625	0	1	357	1	357	0.894	0.849
331885	141	AT5G55570.1	143	| Symbols: | unknown protein; LOCATED IN: chloroplast; Has 35333 Blast hits to 34131 proteins in 2444 species: Archae - 798; Bacteria - 22429; Metazoa - 974; Fungi - 991; Plants - 531; Viruses - 0; Other Eukaryotes - 9610 (source: NCBI BLink). | chr5:22514587-22515260 REVERSE LENGTH=143	5e-61	229	0	1	141	1	143	0.896	0.854
331925	324	AT5G56110.1	320	| Symbols: AtMYB103, ATMYB80, MYB103, MS188 | myb domain protein 103 | chr5:22719191-22720664 FORWARD LENGTH=320	1e-137	483	0	1	324	1	320	0.772	0.769
331944	304	AT5G56330.1	350	| Symbols: ATACA8, ACA8 | alpha carbonic anhydrase 8 | chr5:22813768-22816162 FORWARD LENGTH=350	1e-121	431	0	85	304	131	350	0.95	0.941
331952	419	AT5G56460.1	408	| Symbols: | Protein kinase superfamily protein | chr5:22865509-22867866 FORWARD LENGTH=408	0	776	0	1	387	1	387	0.979	0.966
331954	116	AT5G56480.1	113	| Symbols: | Bifunctional inhibitor/lipid-transfer protein/seed storage 2S albumin superfamily protein | chr5:22870326-22870817 REVERSE LENGTH=113	4e-55	209	0	1	113	1	113	0.938	0.894
331971	339	AT5G56720.1	339	| Symbols: | Lactate/malate dehydrogenase family protein | chr5:22945537-22946718 FORWARD LENGTH=339	0	652	0	1	338	1	338	0.959	0.926
332000	788	AT5G57035.1	789	| Symbols: | U-box domain-containing protein kinase family protein | chr5:23080743-23083819 FORWARD LENGTH=789	0	1453	0	1	773	1	774	0.941	0.907
332011	400	AT5G57140.1	397	| Symbols: ATPAP28, PAP28 | purple acid phosphatase 28 | chr5:23149926-23151370 FORWARD LENGTH=397	0	755	0	1	400	1	397	0.953	0.905
332020	497	AT5G57220.1	491	| Symbols: CYP81F2 | cytochrome P450, family 81, subfamily F, polypeptide 2 | chr5:23187911-23189681 FORWARD LENGTH=491	0	976	0	1	497	1	491	0.976	0.958
332024	503	AT5G57260.1	502	| Symbols: CYP71B10 | cytochrome P450, family 71, subfamily B, polypeptide 10 | chr5:23198694-23200273 REVERSE LENGTH=502	0	940	0	19	501	19	501	0.963	0.93
332040	171	AT5G57420.1	171	| Symbols: IAA33 | indole-3-acetic acid inducible 33 | chr5:23270024-23270959 FORWARD LENGTH=171	2e-66	248	0	1	171	1	171	0.749	0.737
332060	497	AT5G57690.1	487	| Symbols: ATDGK4, DGK4 | diacylglycerol kinase 4 | chr5:23372063-23374469 REVERSE LENGTH=487	0	979	0	1	497	1	487	0.97	0.96
332063	297	AT5G57720.1	300	| Symbols: | AP2/B3-like transcriptional factor family protein | chr5:23389927-23391526 REVERSE LENGTH=300	1e-137	484	0	1	297	1	300	0.85	0.804
332076	296	AT5G57850.1	373	| Symbols: | D-aminoacid aminotransferase-like PLP-dependent enzymes superfamily protein | chr5:23435548-23437287 REVERSE LENGTH=373	1e-167	582	0	1	296	78	373	0.98	0.953
332081	208	AT5G57910.1	207	| Symbols: | unknown protein; BEST Arabidopsis thaliana protein match is: unknown protein (TAIR:AT4G30630.1); Has 30201 Blast hits to 17322 proteins in 780 species: Archae - 12; Bacteria - 1396; Metazoa - 17338; Fungi - 3422; Plants - 5037; Viruses - 0; Other Eukaryotes - 2996 (source: NCBI BLink). | chr5:23451259-23452463 REVERSE LENGTH=207	2e-85	311	0	1	208	1	207	0.818	0.775
332082	181	AT5G57920.1	182	| Symbols: ENODL10, AtENODL10 | early nodulin-like protein 10 | chr5:23453634-23454256 FORWARD LENGTH=182	3e-80	293	0	18	171	19	171	0.942	0.922
332090	1006	AT5G58003.1	440	| Symbols: CPL4 | C-terminal domain phosphatase-like 4 | chr5:23480066-23481924 FORWARD LENGTH=440	0	678	0	611	1005	49	440	0.847	0.813
332092	297	AT5G58010.1	297	| Symbols: LRL3 | LJRHL1-like 3 | chr5:23483670-23484889 REVERSE LENGTH=297	1e-130	461	0	1	297	1	297	0.798	0.791
332107	549	AT5G58190.1	527	| Symbols: ECT10 | evolutionarily conserved C-terminal region 10 | chr5:23546434-23549363 FORWARD LENGTH=527	0	841	0	1	549	1	527	0.816	0.779
332111	188	AT5G58240.1	180	| Symbols: FHIT | FRAGILE HISTIDINE TRIAD | chr5:23558349-23559313 REVERSE LENGTH=180	1e-88	321	0	1	188	1	180	0.846	0.846
332123	296	AT5G58360.1	296	| Symbols: ATOFP3, OFP3 | ovate family protein 3 | chr5:23590079-23590969 REVERSE LENGTH=296	9e-96	346	0	1	293	1	289	0.678	0.644
332145	507	AT5G58560.1	307	| Symbols: | Phosphatidate cytidylyltransferase family protein | chr5:23670513-23672570 FORWARD LENGTH=307	1e-129	458	0	2	275	5	280	0.854	0.825
332244	344	AT5G59740.1	344	| Symbols: | UDP-N-acetylglucosamine (UAA) transporter family | chr5:24070310-24072747 REVERSE LENGTH=344	0	674	0	1	342	1	342	0.965	0.956
332253	415	AT5G59830.2	425	| Symbols: | unknown protein; BEST Arabidopsis thaliana protein match is: unknown protein (TAIR:AT5G13660.2); Has 35333 Blast hits to 34131 proteins in 2444 species: Archae - 798; Bacteria - 22429; Metazoa - 974; Fungi - 991; Plants - 531; Viruses - 0; Other Eukaryotes - 9610 (source: NCBI BLink). | chr5:24105423-24107071 FORWARD LENGTH=425	0	729	0	1	415	11	425	0.865	0.848
332256	130	AT5G59850.1	130	| Symbols: | Ribosomal protein S8 family protein | chr5:24112499-24113084 REVERSE LENGTH=130	3e-72	266	0	1	130	1	130	1	1
332260	132	AT5G59890.1	139	| Symbols: ADF4, ATADF4 | actin depolymerizing factor 4 | chr5:24122545-24123596 FORWARD LENGTH=139	9e-74	271	0	1	132	8	139	1	0.992
332265	680	AT5G59980.2	705	| Symbols: | Polymerase/histidinol phosphatase-like | chr5:24147207-24149783 FORWARD LENGTH=705	0	1208	0	1	679	1	685	0.907	0.872
332278	477	AT5G60160.1	477	| Symbols: | Zn-dependent exopeptidases superfamily protein | chr5:24223887-24226783 REVERSE LENGTH=477	0	978	0	1	477	1	477	0.994	0.981
332294	362	AT5G60380.1	373	| Symbols: | Protein of Unknown Function (DUF239) | chr5:24285920-24287808 FORWARD LENGTH=373	0	701	0	1	362	11	373	0.959	0.926
332313	137	AT5G60630.1	139	| Symbols: | FUNCTIONS IN: molecular_function unknown; INVOLVED IN: biological_process unknown; LOCATED IN: endomembrane system; EXPRESSED IN: 17 plant structures; EXPRESSED DURING: 6 growth stages; BEST Arabidopsis thaliana protein match is: hydroxyproline-rich glycoprotein family protein (TAIR:AT3G45230.1); Has 1807 Blast hits to 1807 proteins in 277 species: Archae - 0; Bacteria - 0; Metazoa -…	1e-24	108	0	1	137	1	139	0.51	0.458
332324	1109	AT5G60740.1	1109	| Symbols: | ABC transporter family protein | chr5:24425824-24430269 REVERSE LENGTH=1109	0	2098	0	1	1109	1	1109	0.929	0.925
332328	539	AT5G60780.1	539	| Symbols: ATNRT2.3, NRT2.3 | nitrate transporter 2.3 | chr5:24450839-24452756 FORWARD LENGTH=539	0	997	0	1	539	1	539	0.931	0.915
332329	594	AT5G60790.1	595	| Symbols: ATGCN1, GCN1 | ABC transporter family protein | chr5:24453760-24455767 REVERSE LENGTH=595	0	1110	0	37	594	37	595	0.968	0.962
332331	109	AT5G60805.1	106	| Symbols: | Putative membrane lipoprotein | chr5:24465060-24465487 REVERSE LENGTH=106	3e-32	132	0	17	109	17	106	0.817	0.731
332347	459	AT5G60980.2	460	| Symbols: | Nuclear transport factor 2 (NTF2) family protein with RNA binding (RRM-RBD-RNP motifs) domain | chr5:24543988-24546027 FORWARD LENGTH=460	0	695	0	1	437	1	438	0.847	0.833
332363	374	AT5G61200.3	389	| Symbols: | FUNCTIONS IN: molecular_function unknown; INVOLVED IN: biological_process unknown; LOCATED IN: chloroplast; BEST Arabidopsis thaliana protein match is: myosin heavy chain-related (TAIR:AT5G07890.3). | chr5:24620456-24622081 FORWARD LENGTH=389	1e-121	431	0	22	355	21	372	0.732	0.678
332371	263	AT5G61280.1	263	| Symbols: | Remorin family protein | chr5:24643625-24644910 REVERSE LENGTH=263	9e-95	343	0	1	263	1	263	0.696	0.673
332390	261	AT5G61490.1	260	| Symbols: | Uncharacterised conserved protein (UCP012943) | chr5:24732642-24733666 FORWARD LENGTH=260	1e-101	363	0	10	261	16	260	0.809	0.77
332399	342	AT5G61570.1	361	| Symbols: | Protein kinase superfamily protein | chr5:24758507-24760201 FORWARD LENGTH=361	1e-164	573	0	1	342	1	361	0.851	0.826
332429	1130	AT5G61950.1	1132	| Symbols: | Ubiquitin carboxyl-terminal hydrolase-related protein | chr5:24873566-24878093 FORWARD LENGTH=1132	0	1769	0	1	1130	1	1132	0.836	0.779
332437	177	AT5G62040.1	177	| Symbols: | PEBP (phosphatidylethanolamine-binding protein) family protein | chr5:24922810-24923709 FORWARD LENGTH=177	1e-99	358	0	1	177	1	177	0.977	0.972
332444	639	AT5G62110.1	673	| Symbols: | Homeodomain-like superfamily protein | chr5:24942339-24946081 REVERSE LENGTH=673	0	631	0	1	608	22	656	0.644	0.553
332445	154	AT5G62120.1	145	| Symbols: ARR23, RR23 | response regulator 23 | chr5:24946955-24948225 REVERSE LENGTH=145	7e-51	196	0	1	154	1	145	0.759	0.703
332462	235	AT5G62280.1	236	| Symbols: | Protein of unknown function (DUF1442) | chr5:25017165-25017985 FORWARD LENGTH=236	1e-117	416	0	1	235	1	236	0.979	0.953
332465	1166	AT5G62310.1	1168	| Symbols: IRE | AGC (cAMP-dependent, cGMP-dependent and protein kinase C) kinase family protein | chr5:25023405-25028414 FORWARD LENGTH=1168	0	2276	0	1	1166	1	1168	0.965	0.951
332471	349	AT5G62380.1	348	| Symbols: VND6, ANAC101, NAC101 | NAC-domain protein 101 | chr5:25050684-25051858 FORWARD LENGTH=348	0	660	0	1	349	1	348	0.917	0.911
332487	484	AT5G62570.2	494	| Symbols: | Calmodulin binding protein-like | chr5:25114934-25116967 FORWARD LENGTH=494	0	880	0	1	481	19	493	0.932	0.903
332502	565	AT5G62730.1	589	| Symbols: | Major facilitator superfamily protein | chr5:25197494-25200033 FORWARD LENGTH=589	0	956	0	1	565	25	589	0.869	0.848
332511	295	AT5G62840.1	297	| Symbols: | Phosphoglycerate mutase family protein | chr5:25228296-25229672 REVERSE LENGTH=297	1e-168	586	0	1	295	1	297	0.98	0.973
332523	131	AT5G62980.1	131	| Symbols: FOLB2 | Dihydroneopterin aldolase | chr5:25276384-25277083 FORWARD LENGTH=131	3e-67	249	0	1	131	1	131	0.969	0.908
332525	200	AT5G63000.1	201	| Symbols: | Mitochondrial import inner membrane translocase subunit Tim17/Tim22/Tim23 family protein | chr5:25280151-25281463 REVERSE LENGTH=201	1e-112	399	0	1	200	1	201	0.99	0.985
332532	458	AT5G63080.1	462	| Symbols: | 2-oxoglutarate (2OG) and Fe(II)-dependent oxygenase superfamily protein | chr5:25300026-25302321 REVERSE LENGTH=462	0	877	0	1	456	1	459	0.946	0.907
332533	75	AT5G63087.1	74	| Symbols: | Plant thionin family protein | chr5:25304855-25305177 FORWARD LENGTH=74	2e-10	60.5	0	1	64	1	63	0.569	0.538
332543	339	AT5G63170.1	338	| Symbols: | GDSL-like Lipase/Acylhydrolase superfamily protein | chr5:25338699-25340096 REVERSE LENGTH=338	1e-165	576	0	1	339	1	338	0.867	0.855
332561	559	AT5G63390.1	559	| Symbols: | O-fucosyltransferase family protein | chr5:25390512-25392591 REVERSE LENGTH=559	0	969	0	1	559	1	559	0.887	0.868
332565	232	AT5G63440.2	232	| Symbols: | Protein of unknown function (DUF167) | chr5:25406360-25408195 FORWARD LENGTH=232	1e-135	478	0	1	232	1	232	0.991	0.991
332577	539	AT5G63550.2	531	| Symbols: | DEK domain-containing chromatin associated protein | chr5:25444805-25447934 FORWARD LENGTH=531	1e-160	560	0	1	485	1	485	0.676	0.658
332580	310	AT5G63580.1	250	| Symbols: FLS2, ATFLS2 | flavonol synthase 2 | chr5:25454730-25456092 FORWARD LENGTH=250	1e-122	434	0	1	239	1	239	0.929	0.87
332593	568	AT5G63700.1	602	| Symbols: | zinc ion binding;DNA binding | chr5:25493934-25497632 REVERSE LENGTH=602	0	890	0	21	568	24	602	0.808	0.777
332599	228	AT5G63820.1	225	| Symbols: | Protein of unknown function (DUF626) | chr5:25541576-25542893 FORWARD LENGTH=225	1e-77	285	0	34	223	26	222	0.799	0.729
332601	407	AT5G63830.1	405	| Symbols: | HIT-type Zinc finger family protein | chr5:25543585-25544802 REVERSE LENGTH=405	0	660	0	2	407	1	405	0.845	0.813
332615	384	AT5G63970.2	367	| Symbols: | Copine (Calcium-dependent phospholipid-binding protein) family | chr5:25607006-25608916 REVERSE LENGTH=367	0	640	0	1	340	1	340	0.921	0.906
332664	407	AT5G64470.2	407	| Symbols: | Plant protein of unknown function (DUF828) | chr5:25776026-25777716 FORWARD LENGTH=407	0	724	0	1	407	1	407	0.907	0.885
332703	149	AT5G64820.1	145	| Symbols: | unknown protein; FUNCTIONS IN: molecular_function unknown; INVOLVED IN: biological_process unknown; LOCATED IN: endomembrane system; BEST Arabidopsis thaliana protein match is: unknown protein (TAIR:AT1G16850.1); Has 1807 Blast hits to 1807 proteins in 277 species: Archae - 0; Bacteria - 0; Metazoa - 736; Fungi - 347; Plants - 385; Viruses - 0; Other Eukaryotes - 339 (source: NCBI BL…	4e-53	203	0	25	149	21	145	0.832	0.824
332722	202	AT5G65030.1	202	| Symbols: | unknown protein; BEST Arabidopsis thaliana protein match is: unknown protein (TAIR:AT5G10210.1); Has 1807 Blast hits to 1807 proteins in 277 species: Archae - 0; Bacteria - 0; Metazoa - 736; Fungi - 347; Plants - 385; Viruses - 0; Other Eukaryotes - 339 (source: NCBI BLink). | chr5:25975697-25976305 REVERSE LENGTH=202	1e-92	335	0	1	202	1	202	0.871	0.827
332725	527	AT5G65090.1	529	| Symbols: MRH3, BST1, DER4 | DNAse I-like superfamily protein | chr5:26004282-26006656 FORWARD LENGTH=529	0	1018	0	1	527	1	529	0.943	0.934
332733	309	AT5G65165.1	309	| Symbols: SDH2-3 | succinate dehydrogenase 2-3 | chr5:26034515-26035922 REVERSE LENGTH=309	1e-175	610	0	1	309	1	309	0.974	0.935
332756	253	AT5G65400.1	252	| Symbols: | alpha/beta-Hydrolases superfamily protein | chr5:26131448-26133062 FORWARD LENGTH=252	1e-129	456	0	1	253	1	252	0.917	0.881
332760	1091	AT5G65440.3	1125	| Symbols: | unknown protein; INVOLVED IN: biological_process unknown; EXPRESSED IN: 22 plant structures; EXPRESSED DURING: 13 growth stages; BEST Arabidopsis thaliana protein match is: unknown protein (TAIR:AT4G24610.1). | chr5:26152015-26156896 FORWARD LENGTH=1125	0	2129	0	1	1091	1	1125	0.939	0.916
332761	731	AT5G65450.1	731	| Symbols: UBP17 | ubiquitin-specific protease 17 | chr5:26157863-26161096 FORWARD LENGTH=731	0	1202	0	1	723	1	724	0.867	0.841
332767	767	AT5G65500.1	791	| Symbols: | U-box domain-containing protein kinase family protein | chr5:26181093-26183997 REVERSE LENGTH=791	0	1318	0	22	767	21	791	0.874	0.852
332796	470	AT5G65800.1	470	| Symbols: ACS5, CIN5, ETO2, ATACS5 | ACC synthase 5 | chr5:26331096-26332698 REVERSE LENGTH=470	0	972	0	1	470	1	470	0.996	0.989
332797	258	AT5G65810.1	258	| Symbols: | unknown protein; BEST Arabidopsis thaliana protein match is: unknown protein (TAIR:AT3G49720.2); Has 30201 Blast hits to 17322 proteins in 780 species: Archae - 12; Bacteria - 1396; Metazoa - 17338; Fungi - 3422; Plants - 5037; Viruses - 0; Other Eukaryotes - 2996 (source: NCBI BLink). | chr5:26337833-26339144 REVERSE LENGTH=258	1e-139	491	0	1	258	1	258	0.934	0.926
332802	77	AT5G65870.1	77	| Symbols: ATPSK5, PSK5 | phytosulfokine 5 precursor | chr5:26351593-26352055 FORWARD LENGTH=77	4e-20	92.8	0	12	77	12	77	0.742	0.682
332808	179	AT5G67640.1	201	| Symbols: | unknown protein; Has 1807 Blast hits to 1807 proteins in 277 species: Archae - 0; Bacteria - 0; Metazoa - 736; Fungi - 347; Plants - 385; Viruses - 0; Other Eukaryotes - 339 (source: NCBI BLink). | chr5:26969546-26970548 REVERSE LENGTH=201	5e-27	117	0	11	178	11	194	0.462	0.44
332814	292	AT5G67580.2	299	| Symbols: TRB2, ATTRB2, TBP3, ATTBP3 | Homeodomain-like/winged-helix DNA-binding family protein | chr5:26955843-26957073 REVERSE LENGTH=299	1e-121	430	0	1	292	1	299	0.779	0.763
332819	472	AT5G67540.2	471	| Symbols: | Arabinanase/levansucrase/invertase | chr5:26944253-26945757 REVERSE LENGTH=471	0	826	0	11	472	11	471	0.89	0.875
332860	270	AT5G67120.1	272	| Symbols: | RING/U-box superfamily protein | chr5:26787830-26789737 REVERSE LENGTH=272	1e-104	375	0	4	270	7	272	0.801	0.708
332862	1492	AT5G67100.1	1524	| Symbols: ICU2 | DNA-directed DNA polymerases | chr5:26776994-26785104 FORWARD LENGTH=1524	0	2761	0	1	1492	1	1524	0.911	0.883
332869	146	AT5G67010.1	162	| Symbols: | Integrase-type DNA-binding superfamily protein | chr5:26749058-26749616 REVERSE LENGTH=162	4e-52	199	0	1	146	1	147	0.714	0.68
332870	163	AT5G67000.1	184	| Symbols: | Integrase-type DNA-binding superfamily protein | chr5:26746677-26747231 REVERSE LENGTH=184	7e-43	169	0	1	138	25	164	0.703	0.622
332873	175	AT5G66970.1	175	| Symbols: | P-loop containing nucleoside triphosphate hydrolases superfamily protein | chr5:26740445-26741125 REVERSE LENGTH=175	5e-81	296	0	1	175	1	175	0.891	0.84
332886	525	AT5G66820.1	519	| Symbols: | unknown protein; Has 35333 Blast hits to 34131 proteins in 2444 species: Archae - 798; Bacteria - 22429; Metazoa - 974; Fungi - 991; Plants - 531; Viruses - 0; Other Eukaryotes - 9610 (source: NCBI BLink). | chr5:26689097-26691110 FORWARD LENGTH=519	0	717	0	1	524	1	518	0.763	0.722
332898	231	AT5G66700.1	228	| Symbols: HB53, HB-8, ATHB53 | homeobox 53 | chr5:26634406-26635762 FORWARD LENGTH=228	1e-112	399	0	1	231	1	228	0.866	0.857
332918	439	AT5G66480.1	444	| Symbols: | unknown protein; FUNCTIONS IN: molecular_function unknown; INVOLVED IN: biological_process unknown; LOCATED IN: chloroplast; BEST Arabidopsis thaliana protein match is: unknown protein (TAIR:AT3G50910.1); Has 30201 Blast hits to 17322 proteins in 780 species: Archae - 12; Bacteria - 1396; Metazoa - 17338; Fungi - 3422; Plants - 5037; Viruses - 0; Other Eukaryotes - 2996 (source: NCBI…	0	676	0	1	439	1	444	0.8	0.764
332964	192	AT5G66005.3	192	| Symbols: | Expressed protein | chr5:26397864-26399123 REVERSE LENGTH=192	2e-98	354	0	1	192	1	192	0.943	0.901
332974	650	AT4G13460.2	650	| Symbols: SDG22, SUVH9, SET22 | SU(VAR)3-9 homolog 9 | chr4:7824653-7826605 REVERSE LENGTH=650	0	1156	0	1	650	1	650	0.917	0.873
332982	51	AT4G13395.1	55	| Symbols: DVL10, RTFL12 | ROTUNDIFOLIA like 12 | chr4:7785883-7786050 REVERSE LENGTH=55	3e-23	102	0	1	51	5	55	0.961	0.961
332984	193	AT4G13380.1	195	| Symbols: MEE56 | Heavy metal transport/detoxification superfamily protein | chr4:7781782-7782553 FORWARD LENGTH=195	2e-50	194	0	1	193	1	195	0.636	0.566
332986	418	AT4G13360.1	421	| Symbols: | ATP-dependent caseinolytic (Clp) protease/crotonase family protein | chr4:7775133-7777701 FORWARD LENGTH=421	0	814	0	1	418	2	421	0.96	0.95
332990	428	AT4G13330.1	428	| Symbols: | S-adenosyl-L-methionine-dependent methyltransferases superfamily protein | chr4:7754248-7755837 REVERSE LENGTH=428	0	824	0	1	428	1	428	0.96	0.916
332992	508	AT4G13300.1	554	| Symbols: ATTPS13, TPS13 | terpenoid synthase 13 | chr4:7742871-7746363 REVERSE LENGTH=554	0	645	0	1	508	1	554	0.705	0.626
332994	415	AT4G13260.1	415	| Symbols: YUC2 | Flavin-binding monooxygenase family protein | chr4:7721840-7723616 REVERSE LENGTH=415	0	752	0	1	415	1	415	0.913	0.892
332998	191	AT3G24535.1	188	| Symbols: | unknown protein; Has 28 Blast hits to 27 proteins in 8 species: Archae - 0; Bacteria - 0; Metazoa - 0; Fungi - 2; Plants - 26; Viruses - 0; Other Eukaryotes - 0 (source: NCBI BLink). | chr3:8952006-8952572 FORWARD LENGTH=188	1e-79	291	0	1	188	1	185	0.819	0.782
333002	142	AT4G13230.1	120	| Symbols: | Late embryogenesis abundant protein (LEA) family protein | chr4:7675841-7676629 REVERSE LENGTH=120	3e-31	130	0	23	142	2	120	0.675	0.633
333008	418	AT4G13210.2	438	| Symbols: | Pectin lyase-like superfamily protein | chr4:7670040-7673135 FORWARD LENGTH=438	0	734	0	24	418	44	438	0.934	0.914
333009	111	AT4G13195.1	112	| Symbols: CLE44 | CLAVATA3/ESR-RELATED 44 | chr4:7662664-7663002 REVERSE LENGTH=112	1e-28	120	0	1	111	1	112	0.634	0.607
333010	405	AT4G13190.1	389	| Symbols: | Protein kinase superfamily protein | chr4:7659435-7661106 REVERSE LENGTH=389	0	733	0	1	405	1	389	0.921	0.899
333028	339	AT4G13060.1	335	| Symbols: | F-box associated ubiquitination effector family protein | chr4:7619935-7620942 REVERSE LENGTH=335	1e-137	485	0	1	334	1	335	0.82	0.719
333029	367	AT4G13050.1	367	| Symbols: | Acyl-ACP thioesterase | chr4:7617739-7619355 FORWARD LENGTH=367	0	735	0	1	367	1	367	0.973	0.956
333040	473	AT4G12910.1	497	| Symbols: scpl20 | serine carboxypeptidase-like 20 | chr4:7550576-7553051 REVERSE LENGTH=497	0	887	0	1	466	6	471	0.94	0.921
333042	916	AT5G36930.2	1191	| Symbols: | Disease resistance protein (TIR-NBS-LRR class) family | chr5:14567771-14571916 REVERSE LENGTH=1191	0	891	0	7	893	32	975	0.665	0.513
333043	232	AT4G12890.1	232	| Symbols: | Gamma interferon responsive lysosomal thiol (GILT) reductase family protein | chr4:7546411-7547476 FORWARD LENGTH=232	1e-111	395	0	1	231	1	232	0.888	0.841
333044	140	AT4G12880.1	141	| Symbols: ENODL19, AtENODL19 | early nodulin-like protein 19 | chr4:7544572-7545226 REVERSE LENGTH=141	1e-57	218	0	1	126	1	126	0.833	0.81
333046	152	AT4G12860.1	152	| Symbols: UNE14 | EF hand calcium-binding protein family | chr4:7538444-7538902 REVERSE LENGTH=152	6e-71	262	0	1	152	1	152	0.895	0.888
333050	95	AT4G12825.1	95	| Symbols: | Bifunctional inhibitor/lipid-transfer protein/seed storage 2S albumin superfamily protein | chr4:7529471-7529758 FORWARD LENGTH=95	5e-39	155	0	1	95	1	95	0.863	0.8
333056	920	AT4G12780.1	904	| Symbols: | Chaperone DnaJ-domain superfamily protein | chr4:7512200-7516655 FORWARD LENGTH=904	0	701	0	1	580	1	582	0.677	0.653
333070	172	ATCG01090.1	172	| Symbols: NDHI | NADPH dehydrogenases | chrC:119244-119762 REVERSE LENGTH=172	1e-100	360	0	1	172	1	172	1	1
333071	361	ATCG01100.1	360	| Symbols: NDHA | NADH dehydrogenase family protein | chrC:119847-122009 REVERSE LENGTH=360	1e-169	590	0	1	349	1	348	0.885	0.88
333079	60	AT4G12735.1	60	| Symbols: | unknown protein; FUNCTIONS IN: molecular_function unknown; INVOLVED IN: biological_process unknown; LOCATED IN: plasma membrane; EXPRESSED IN: rosette leaf, cultured cell; BEST Arabidopsis thaliana protein match is: unknown protein (TAIR:AT4G12731.1); Has 35333 Blast hits to 34131 proteins in 2444 species: Archae - 798; Bacteria - 22429; Metazoa - 974; Fungi - 991; Plants - 531; Viru…	2e-24	107	0	1	60	1	60	0.933	0.9
333080	817	AT4G12640.1	823	| Symbols: | RNA recognition motif (RRM)-containing protein | chr4:7462697-7467630 FORWARD LENGTH=823	0	1429	0	1	796	10	802	0.922	0.886
333087	282	AT4G12720.3	282	| Symbols: AtNUDT7, GFG1, ATNUDX7 | MutT/nudix family protein | chr4:7487716-7489557 FORWARD LENGTH=282	1e-164	572	0	1	282	1	282	0.979	0.972
333097	556	AT1G69860.1	555	| Symbols: | Major facilitator superfamily protein | chr1:26309628-26312174 FORWARD LENGTH=555	0	922	0	1	555	1	555	0.856	0.835
333104	372	AT5G49000.2	372	| Symbols: | Galactose oxidase/kelch repeat superfamily protein | chr5:19864527-19865645 FORWARD LENGTH=372	0	634	0	1	372	1	372	0.883	0.824
333107	808	AT5G43745.1	817	| Symbols: | Protein of unknown function (DUF1012) | chr5:17569435-17574954 REVERSE LENGTH=817	0	1488	0	1	808	2	817	0.924	0.904
333124	467	AT5G48610.1	354	| Symbols: | unknown protein; Has 43043 Blast hits to 23768 proteins in 1327 species: Archae - 108; Bacteria - 3952; Metazoa - 17076; Fungi - 3614; Plants - 1643; Viruses - 204; Other Eukaryotes - 16446 (source: NCBI BLink). | chr5:19712614-19714861 FORWARD LENGTH=354	1e-102	367	0	71	304	87	321	0.843	0.8
333145	366	AT5G50750.1	364	| Symbols: RGP4 | reversibly glycosylated polypeptide 4 | chr5:20641066-20642470 FORWARD LENGTH=364	0	722	0	1	366	1	364	0.97	0.948
333154	350	AT2G37790.1	314	| Symbols: | NAD(P)-linked oxidoreductase superfamily protein | chr2:15838838-15840752 FORWARD LENGTH=314	1e-168	587	0	1	350	1	314	0.849	0.837
333172	429	AT5G44620.1	519	| Symbols: CYP706A3 | cytochrome P450, family 706, subfamily A, polypeptide 3 | chr5:17997908-17999539 REVERSE LENGTH=519	0	757	0	1	426	73	519	0.877	0.855
333262	130	AT2G34600.1	148	| Symbols: JAZ7, TIFY5B | jasmonate-zim-domain protein 7 | chr2:14573172-14573718 FORWARD LENGTH=148	4e-48	186	0	1	130	18	146	0.792	0.746
333271	69	AT5G53690.1	76	| Symbols: | unknown protein; Has 1807 Blast hits to 1807 proteins in 277 species: Archae - 0; Bacteria - 0; Metazoa - 736; Fungi - 347; Plants - 385; Viruses - 0; Other Eukaryotes - 339 (source: NCBI BLink). | chr5:21800487-21800717 FORWARD LENGTH=76	1e-26	114	0	1	69	1	70	0.889	0.778
333274	366	AT2G30900.1	368	| Symbols: TBL43 | TRICHOME BIREFRINGENCE-LIKE 43 | chr2:13150481-13152417 FORWARD LENGTH=368	0	674	0	1	366	1	368	0.899	0.889
333357	227	AT2G29420.1	227	| Symbols: ATGSTU7, GST25, GSTU7 | glutathione S-transferase tau 7 | chr2:12618111-12618871 REVERSE LENGTH=227	1e-119	425	0	1	218	1	218	0.977	0.945
333370	400	AT4G22390.1	402	| Symbols: | F-box associated ubiquitination effector family protein | chr4:11813757-11815074 REVERSE LENGTH=402	0	741	0	1	400	1	402	0.953	0.883
333392	327	AT2G39050.1	317	| Symbols: | hydroxyproline-rich glycoprotein family protein | chr2:16303427-16305336 FORWARD LENGTH=317	1e-150	527	0	39	318	37	317	0.936	0.922
333418	84	AT2G41997.1	89	| Symbols: LCR51 | low-molecular-weight cysteine-rich 51 | chr2:17110828-17111207 FORWARD LENGTH=89	2e-30	126	0	1	83	1	85	0.812	0.718
333453	264	AT1G02040.1	324	| Symbols: | C2H2-type zinc finger family protein | chr1:358104-359078 REVERSE LENGTH=324	1e-109	391	0	1	264	58	324	0.765	0.761
333455	872	AT1G02020.1	642	| Symbols: | nitroreductase family protein | chr1:352842-354845 REVERSE LENGTH=642	0	1055	0	257	872	5	642	0.847	0.824
333465	160	AT1G01940.1	160	| Symbols: | Cyclophilin-like peptidyl-prolyl cis-trans isomerase family protein | chr1:323082-324719 FORWARD LENGTH=160	6e-83	302	0	1	160	1	160	0.919	0.913
333489	961	AT1G01660.1	568	| Symbols: | RING/U-box superfamily protein | chr1:240057-242608 REVERSE LENGTH=568	0	976	0	394	961	1	568	0.859	0.847
333508	151	AT1G01470.1	151	| Symbols: LEA14, LSR3 | Late embryogenesis abundant protein | chr1:172295-172826 REVERSE LENGTH=151	1e-77	285	0	1	151	1	151	0.954	0.947
333518	321	AT1G01400.1	204	| Symbols: | unknown protein; Has 21 Blast hits to 21 proteins in 8 species: Archae - 0; Bacteria - 2; Metazoa - 2; Fungi - 1; Plants - 13; Viruses - 0; Other Eukaryotes - 3 (source: NCBI BLink). | chr1:151158-152149 REVERSE LENGTH=204	1e-31	134	0	1	261	1	185	0.471	0.408
333544	527	AT1G01110.2	527	| Symbols: IQD18 | IQ-domain 18 | chr1:52239-54494 FORWARD LENGTH=527	0	915	0	1	527	1	527	0.886	0.861
333551	1962	AT1G01040.1	1909	| Symbols: DCL1, CAF, SUS1, SIN1, ASU1, EMB76, EMB60, ATDCL1 | dicer-like 1 | chr1:23519-31079 FORWARD LENGTH=1909	0	3505	0	2	1962	6	1909	0.899	0.879
333554	465	AT1G01010.1	429	| Symbols: ANAC001, NAC001 | NAC domain containing protein 1 | chr1:3760-5630 FORWARD LENGTH=429	1e-166	581	0	1	447	1	411	0.738	0.692
333565	279	AT1G02340.1	292	| Symbols: HFR1, RSF1, FBI1, REP1 | basic helix-loop-helix (bHLH) DNA-binding superfamily protein | chr1:465933-467685 REVERSE LENGTH=292	1e-110	394	0	1	279	8	292	0.799	0.73
333607	528	AT1G02810.1	579	| Symbols: | Plant invertase/pectin methylesterase inhibitor superfamily | chr1:618284-620333 FORWARD LENGTH=579	0	951	0	1	528	1	579	0.829	0.82
333621	248	AT1G02940.1	256	| Symbols: ATGSTF5, GSTF5 | glutathione S-transferase (class phi) 5 | chr1:663079-664128 REVERSE LENGTH=256	1e-134	473	0	1	248	1	256	0.914	0.895
333664	958	AT1G03380.1	959	| Symbols: ATATG18G, ATG18G | homolog of yeast autophagy 18 (ATG18) G | chr1:836155-840362 FORWARD LENGTH=959	0	1740	0	1	958	1	959	0.92	0.899
333714	671	AT1G03910.1	672	| Symbols: | EXPRESSED IN: 25 plant structures; EXPRESSED DURING: 13 growth stages; CONTAINS InterPro DOMAIN/s: Cactin protein, cactus-binding domain, C-terminal (InterPro:IPR019134), Cactin, central region (InterPro:IPR018816); BEST Arabidopsis thaliana protein match is: unknown protein (TAIR:AT2G36815.2); Has 11711 Blast hits to 7382 proteins in 452 species: Archae - 31; Bacteria - 352; Metazoa…	0	996	0	83	671	84	672	0.856	0.847
333720	415	AT1G03980.1	452	| Symbols: ATPCS2, PCS2 | phytochelatin synthase 2 | chr1:1019311-1021871 REVERSE LENGTH=452	0	799	0	1	415	1	452	0.883	0.879
333726	434	AT1G04030.1	434	| Symbols: | unknown protein; BEST Arabidopsis thaliana protein match is: unknown protein (TAIR:AT5G44040.1); Has 1835 Blast hits to 1511 proteins in 238 species: Archae - 7; Bacteria - 164; Metazoa - 377; Fungi - 135; Plants - 187; Viruses - 22; Other Eukaryotes - 943 (source: NCBI BLink). | chr1:1040597-1042313 FORWARD LENGTH=434	1e-180	627	0	1	434	1	434	0.781	0.735
333729	1328	AT1G04080.1	768	| Symbols: PRP39 | Tetratricopeptide repeat (TPR)-like superfamily protein | chr1:1051803-1056550 FORWARD LENGTH=768	0	1208	0	1	667	1	669	0.912	0.886
333812	554	AT1G04950.3	549	| Symbols: TAFII59, TAF6, ATTAF6 | TATA BOX ASSOCIATED FACTOR II 59 | chr1:1403606-1407184 REVERSE LENGTH=549	0	961	0	1	554	1	549	0.881	0.863
333823	165	AT1G05040.1	166	| Symbols: | BEST Arabidopsis thaliana protein match is: Ubiquitin-associated (UBA) protein (TAIR:AT2G33010.1); Has 14 Blast hits to 12 proteins in 3 species: Archae - 0; Bacteria - 0; Metazoa - 0; Fungi - 0; Plants - 14; Viruses - 0; Other Eukaryotes - 0 (source: NCBI BLink). | chr1:1447758-1448448 REVERSE LENGTH=166	1e-70	261	0	2	155	3	156	0.844	0.831
333866	550	AT1G05470.1	617	| Symbols: CVP2 | DNAse I-like superfamily protein | chr1:1608558-1611291 REVERSE LENGTH=617	0	1101	0	2	550	10	617	0.898	0.89
333922	421	AT1G06170.2	420	| Symbols: | basic helix-loop-helix (bHLH) DNA-binding superfamily protein | chr1:1885146-1886564 REVERSE LENGTH=420	0	688	0	1	421	1	420	0.827	0.798
333928	767	AT1G06230.3	766	| Symbols: GTE4 | global transcription factor group E4 | chr1:1907626-1910183 FORWARD LENGTH=766	0	1191	0	1	735	1	735	0.852	0.831
333988	171	AT1G06923.1	170	| Symbols: | BEST Arabidopsis thaliana protein match is: ovate family protein 17 (TAIR:AT2G30395.1); Has 35333 Blast hits to 34131 proteins in 2444 species: Archae - 798; Bacteria - 22429; Metazoa - 974; Fungi - 991; Plants - 531; Viruses - 0; Other Eukaryotes - 9610 (source: NCBI BLink). | chr1:2126802-2127398 FORWARD LENGTH=170	6e-68	253	0	18	170	18	169	0.837	0.81
334007	251	AT1G07060.1	233	| Symbols: | unknown protein; Has 30 Blast hits to 30 proteins in 10 species: Archae - 0; Bacteria - 0; Metazoa - 0; Fungi - 0; Plants - 30; Viruses - 0; Other Eukaryotes - 0 (source: NCBI BLink). | chr1:2167138-2168397 REVERSE LENGTH=233	2e-93	338	0	2	185	28	211	0.957	0.913
334013	705	AT1G07150.1	499	| Symbols: MAPKKK13 | mitogen-activated protein kinase kinase kinase 13 | chr1:2194279-2195778 REVERSE LENGTH=499	0	773	0	1	461	1	465	0.86	0.826
334030	498	AT1G07340.1	498	| Symbols: ATSTP2, STP2 | sugar transporter 2 | chr1:2254873-2256712 FORWARD LENGTH=498	0	883	0	1	498	1	498	0.922	0.886
334053	137	AT1G07645.1	137	| Symbols: ATDSI-1VOC, DSI-1VOC | dessication-induced 1VOC superfamily protein | chr1:2367612-2368349 REVERSE LENGTH=137	1e-76	281	0	1	137	1	137	0.985	0.978
334057	157	AT1G07690.1	179	| Symbols: | FUNCTIONS IN: molecular_function unknown; INVOLVED IN: biological_process unknown; LOCATED IN: endomembrane system; EXPRESSED IN: root; CONTAINS InterPro DOMAIN/s: Orthoreovirus membrane fusion p10 (InterPro:IPR009854); BEST Arabidopsis thaliana protein match is: unknown protein (TAIR:AT1G54950.1); Has 11 Blast hits to 11 proteins in 4 species: Archae - 0; Bacteria - 2; Metazoa - 0; …	4e-16	80.9	0	20	157	20	179	0.46	0.391
334084	689	AT1G07970.1	693	| Symbols: | CONTAINS InterPro DOMAIN/s: Cytochrome B561-related, N-terminal (InterPro:IPR019176); Has 215 Blast hits to 213 proteins in 79 species: Archae - 0; Bacteria - 6; Metazoa - 131; Fungi - 22; Plants - 42; Viruses - 0; Other Eukaryotes - 14 (source: NCBI BLink). | chr1:2469528-2472518 REVERSE LENGTH=693	0	1246	0	1	689	1	693	0.906	0.895
334085	242	AT1G07980.1	206	| Symbols: NF-YC10 | nuclear factor Y, subunit C10 | chr1:2473523-2474910 REVERSE LENGTH=206	7e-67	250	0	1	242	1	206	0.653	0.616
334090	511	AT1G08030.1	500	| Symbols: TPST | tyrosylprotein sulfotransferase | chr1:2489575-2492741 REVERSE LENGTH=500	0	929	0	1	511	1	500	0.912	0.888
334097	275	AT1G08080.1	275	| Symbols: ATACA7, ACA7 | alpha carbonic anhydrase 7 | chr1:2517022-2518546 REVERSE LENGTH=275	1e-127	451	0	1	275	1	275	0.815	0.793
334098	530	AT1G08090.1	530	| Symbols: ATNRT2:1, NRT2, NRT2;1AT, ACH1, LIN1, ATNRT2.1, NRT2.1, NRT2:1 | nitrate transporter 2:1 | chr1:2524139-2525920 FORWARD LENGTH=530	0	1038	0	1	529	1	529	0.966	0.949
334100	235	AT1G08110.4	235	| Symbols: | lactoylglutathione lyase family protein / glyoxalase I family protein | chr1:2535463-2537630 FORWARD LENGTH=235	1e-119	425	0	15	235	15	235	0.973	0.968
334119	330	AT1G08290.1	337	| Symbols: WIP3 | WIP domain protein 3 | chr1:2610680-2613180 REVERSE LENGTH=337	1e-169	589	0	4	330	1	337	0.876	0.861
334132	501	AT1G08440.1	501	| Symbols: | Aluminium activated malate transporter family protein | chr1:2663027-2665343 FORWARD LENGTH=501	0	807	0	18	501	18	501	0.885	0.862
334149	1209	AT1G08620.2	1209	| Symbols: PKDM7D | Transcription factor jumonji (jmj) family protein / zinc finger (C5HC2 type) family protein | chr1:2737554-2743370 FORWARD LENGTH=1209	0	2212	0	1	1209	1	1209	0.922	0.889
334155	233	AT1G08670.1	231	| Symbols: | ENTH/VHS family protein | chr1:2760419-2761551 REVERSE LENGTH=231	1e-112	401	0	1	223	1	223	0.892	0.87
334161	129	AT1G08780.1	129	| Symbols: AIP3, PFD4 | ABI3-interacting protein 3 | chr1:2809925-2811126 REVERSE LENGTH=129	3e-61	229	0	1	129	1	129	0.891	0.876
334176	281	AT1G08940.1	281	| Symbols: | Phosphoglycerate mutase family protein | chr1:2877694-2879104 FORWARD LENGTH=281	1e-159	559	0	1	280	1	281	0.979	0.957
334218	370	AT1G09390.1	370	| Symbols: | GDSL-like Lipase/Acylhydrolase superfamily protein | chr1:3031264-3033415 FORWARD LENGTH=370	0	701	0	1	370	1	370	0.949	0.911
334263	128	AT1G09812.1	128	| Symbols: | unknown protein; BEST Arabidopsis thaliana protein match is: unknown protein (TAIR:AT1G58007.2); Has 93 Blast hits to 93 proteins in 13 species: Archae - 0; Bacteria - 0; Metazoa - 0; Fungi - 0; Plants - 93; Viruses - 0; Other Eukaryotes - 0 (source: NCBI BLink). | chr1:3187817-3188580 FORWARD LENGTH=128	1e-60	228	0	1	128	1	128	0.898	0.883
334268	381	AT1G09860.1	383	| Symbols: ATPUP16, PUP16 | purine permease 16 | chr1:3204136-3205287 REVERSE LENGTH=383	1e-177	616	0	1	381	1	383	0.82	0.804
334271	633	AT1G09890.1	617	| Symbols: | Rhamnogalacturonate lyase family protein | chr1:3214237-3217386 REVERSE LENGTH=617	0	1259	0	17	633	1	617	0.994	0.974
334275	734	AT1G09930.1	734	| Symbols: ATOPT2, OPT2 | oligopeptide transporter 2 | chr1:3227490-3230043 REVERSE LENGTH=734	0	1355	0	1	734	1	734	0.924	0.91
334440	197	AT1G11470.1	150	| Symbols: | Pentatricopeptide repeat (PPR) superfamily protein | chr1:3859874-3860522 REVERSE LENGTH=150	1e-30	129	0	97	194	55	150	0.724	0.602
334443	184	AT1G11500.1	184	| Symbols: | Protein of unknown function (DUF1218) | chr1:3870833-3871570 FORWARD LENGTH=184	2e-88	321	0	1	184	1	184	0.908	0.886
334448	469	AT1G11560.1	343	| Symbols: | Oligosaccharyltransferase complex/magnesium transporter family protein | chr1:3881788-3882819 FORWARD LENGTH=343	1e-170	593	0	1	339	1	339	0.947	0.9
334454	427	AT1G11620.1	363	| Symbols: | F-box and associated interaction domains-containing protein | chr1:3910833-3911924 FORWARD LENGTH=363	0	650	0	1	362	1	357	0.917	0.87
334480	221	AT1G11905.1	221	| Symbols: | B-cell receptor-associated protein 31-like | chr1:4014958-4016222 FORWARD LENGTH=221	1e-100	361	0	1	221	1	221	0.887	0.878
334500	222	AT1G12070.1	223	| Symbols: | Immunoglobulin E-set superfamily protein | chr1:4078913-4080106 REVERSE LENGTH=223	1e-112	399	0	1	222	1	223	0.901	0.888
334507	459	AT1G12140.1	459	| Symbols: FMO GS-OX5 | flavin-monooxygenase glucosinolate S-oxygenase 5 | chr1:4121386-4123366 FORWARD LENGTH=459	0	879	0	1	459	1	459	0.943	0.917
334537	1006	AT1G12470.1	988	| Symbols: | zinc ion binding | chr1:4251359-4257201 FORWARD LENGTH=988	0	1979	0	1	1006	1	988	0.968	0.946
334590	563	AT1G12850.1	405	| Symbols: | Phosphoglycerate mutase family protein | chr1:4380022-4381577 REVERSE LENGTH=405	0	673	0	1	387	1	392	0.87	0.86
334612	490	AT1G13100.1	490	| Symbols: CYP71B29 | cytochrome P450, family 71, subfamily B, polypeptide 29 | chr1:4463983-4465538 FORWARD LENGTH=490	0	862	0	27	490	25	490	0.94	0.906
334627	252	AT1G13280.1	254	| Symbols: AOC4 | allene oxide cyclase 4 | chr1:4547624-4548552 FORWARD LENGTH=254	1e-127	452	0	13	252	15	254	0.929	0.913
334636	226	AT1G13330.1	226	| Symbols: AHP2 | Arabidopsis Hop2 homolog | chr1:4568008-4569410 FORWARD LENGTH=226	1e-116	415	0	1	226	1	226	0.925	0.916
334664	346	AT1G13680.1	346	| Symbols: | PLC-like phosphodiesterases superfamily protein | chr1:4690409-4692702 FORWARD LENGTH=346	0	687	0	1	346	1	346	0.968	0.936
334683	264	AT1G13890.1	263	| Symbols: SNAP30, ATSNAP30 | soluble N-ethylmaleimide-sensitive factor adaptor protein 30 | chr1:4751581-4752844 FORWARD LENGTH=263	1e-138	486	0	1	264	1	263	0.924	0.917
334706	321	AT1G14120.1	312	| Symbols: | 2-oxoglutarate (2OG) and Fe(II)-dependent oxygenase superfamily protein | chr1:4833648-4834833 REVERSE LENGTH=312	1e-170	593	0	1	321	1	312	0.947	0.888
334708	305	AT1G14140.1	305	| Symbols: | Mitochondrial substrate carrier family protein | chr1:4838131-4839602 REVERSE LENGTH=305	1e-173	603	0	1	305	1	305	0.97	0.957
334713	521	AT1G14190.1	501	| Symbols: | Glucose-methanol-choline (GMC) oxidoreductase family protein | chr1:4852802-4854307 FORWARD LENGTH=501	0	966	0	22	521	1	501	0.96	0.932
[truncated: 19,946 more rows]

## Sheet: RBH ATvsCR 20948
RBH ATvsCR 20948
query_name	query_length	accession_number	length	description	E value	bit score	frame	query_start	query_end	hit_start	hit_end	positives	identical
Carubv10009049m	469	AT1G01010.1	429	| Symbols: ANAC001, NAC001 | NAC domain containing protein 1 | chr1:3760-5630 FORWARD LENGTH=429	1e-162	567	0	1	469	1	429	0.732	0.661
Carubv10011984m	243	AT1G01020.1	245	| Symbols: ARV1 | Arv1-like protein | chr1:6915-8666 REVERSE LENGTH=245	1e-103	371	0	2	242	3	244	0.86	0.793
Carubv10009540m	359	AT1G01030.1	358	| Symbols: NGA3 | AP2/B3-like transcriptional factor family protein | chr1:11864-12940 REVERSE LENGTH=358	1e-152	535	0	1	359	1	358	0.775	0.761
Carubv10008073m	1906	AT1G01040.1	1909	| Symbols: DCL1, CAF, SUS1, SIN1, ASU1, EMB76, EMB60, ATDCL1 | dicer-like 1 | chr1:23519-31079 FORWARD LENGTH=1909	0	3595	0	1	1906	1	1909	0.939	0.911
Carubv10010288m	212	AT1G01050.1	212	| Symbols: AtPPa1, PPa1 | pyrophosphorylase 1 | chr1:31382-32670 REVERSE LENGTH=212	1e-121	429	0	1	212	1	212	0.991	0.976
Carubv10008551m	644	AT1G01060.4	644	| Symbols: LHY, LHY1 | Homeodomain-like superfamily protein | chr1:33992-37061 REVERSE LENGTH=644	0	897	0	1	644	1	644	0.74	0.722
Carubv10009303m	410	AT1G01070.1	365	| Symbols: | nodulin MtN21 /EamA-like transporter family protein | chr1:38898-40877 REVERSE LENGTH=365	1e-169	593	0	45	410	4	365	0.861	0.798
Carubv10009913m	290	AT1G01080.1	293	| Symbols: | RNA-binding (RRM/RBD/RNP motifs) family protein | chr1:45503-46789 REVERSE LENGTH=293	1e-107	385	0	1	290	1	291	0.797	0.749
Carubv10009201m	430	AT1G01090.1	428	| Symbols: PDH-E1 ALPHA | pyruvate dehydrogenase E1 alpha | chr1:47705-49166 REVERSE LENGTH=428	0	792	0	1	430	1	428	0.919	0.9
Carubv10008796m	538	AT1G01110.2	527	| Symbols: IQD18 | IQ-domain 18 | chr1:52239-54494 FORWARD LENGTH=527	0	705	0	1	538	1	527	0.723	0.692
Carubv10012263m	528	AT1G01120.1	528	| Symbols: KCS1 | 3-ketoacyl-CoA synthase 1 | chr1:57392-58978 REVERSE LENGTH=528	0	1049	0	1	528	1	528	0.964	0.953
Carubv10009130m	447	AT1G01140.1	447	| Symbols: CIPK9, SnRK3.12, PKS6 | CBL-interacting protein kinase 9 | chr1:64398-67512 REVERSE LENGTH=447	0	900	0	1	447	1	447	0.984	0.966
Carubv10009814m	312	AT1G01150.1	345	| Symbols: | Homeodomain-like protein with RING/FYVE/PHD-type zinc finger domain | chr1:70115-71998 REVERSE LENGTH=345	4e-86	315	0	1	312	20	322	0.611	0.535
Carubv10010354m	195	AT1G01160.1	195	| Symbols: GIF2 | GRF1-interacting factor 2 | chr1:72583-73883 FORWARD LENGTH=195	2e-58	221	0	2	179	4	179	0.678	0.667
Carubv10010775m	85	AT1G01170.2	83	| Symbols: | Protein of unknown function (DUF1138) | chr1:74105-74443 REVERSE LENGTH=83	8e-41	161	0	4	85	2	83	0.976	0.939
Carubv10009834m	308	AT1G01180.1	307	| Symbols: | S-adenosyl-L-methionine-dependent methyltransferases superfamily protein | chr1:75633-76556 FORWARD LENGTH=307	1e-160	559	0	1	308	1	307	0.923	0.871
Carubv10008749m	554	AT1G01190.1	535	| Symbols: CYP78A8 | cytochrome P450, family 78, subfamily A, polypeptide 8 | chr1:83045-84864 REVERSE LENGTH=535	0	1034	0	19	553	1	534	0.964	0.931
Carubv10010167m	237	AT1G01200.1	237	| Symbols: ATRABA3, ATRAB-A3, RABA3 | RAB GTPase homolog A3 | chr1:86715-88145 REVERSE LENGTH=237	1e-130	459	0	1	237	1	237	0.962	0.937
Carubv10014975m	106	AT1G01210.1	106	| Symbols: | DNA-directed RNA polymerase, subunit M, archaeal | chr1:88977-89529 FORWARD LENGTH=106	4e-57	215	0	1	106	1	106	0.981	0.972
Carubv10028118m	1068	AT1G01220.1	1055	| Symbols: FKGP, AtFKGP | L-fucokinase/GDP-L-fucose pyrophosphorylase | chr1:91750-95552 FORWARD LENGTH=1055	0	1984	0	8	1068	2	1055	0.943	0.914
Carubv10028051m	247	AT1G01225.1	260	| Symbols: | NC domain-containing protein-related | chr1:96064-97242 FORWARD LENGTH=260	1e-125	443	0	1	243	1	242	0.93	0.905
Carubv10010529m	157	AT1G01230.1	157	| Symbols: | ORMDL family protein | chr1:97620-99046 FORWARD LENGTH=157	1e-88	322	0	1	157	1	157	0.994	0.981
Carubv10009708m	329	AT1G01240.3	331	| Symbols: | unknown protein; BEST Arabidopsis thaliana protein match is: unknown protein (TAIR:AT2G46550.1); Has 35333 Blast hits to 34131 proteins in 2444 species: Archae - 798; Bacteria - 22429; Metazoa - 974; Fungi - 991; Plants - 531; Viruses - 0; Other Eukaryotes - 9610 (source: NCBI BLink). | chr1:100683-101678 FORWARD LENGTH=331	1e-139	492	0	1	327	1	329	0.8	0.764
Carubv10010347m	196	AT1G01250.1	192	| Symbols: | Integrase-type DNA-binding superfamily protein | chr1:104731-105309 REVERSE LENGTH=192	2e-89	324	0	1	196	1	192	0.878	0.843
Carubv10008640m	598	AT1G01260.3	590	| Symbols: | basic helix-loop-helix (bHLH) DNA-binding superfamily protein | chr1:109595-111367 FORWARD LENGTH=590	0	864	0	1	579	1	571	0.786	0.76
Carubv10011315m	510	AT1G01280.1	510	| Symbols: CYP703A2, CYP703 | cytochrome P450, family 703, subfamily A, polypeptide 2 | chr1:112290-113905 FORWARD LENGTH=510	0	911	0	1	510	1	510	0.924	0.888
Carubv10009994m	273	AT1G01290.2	270	| Symbols: CNX3 | cofactor of nitrate reductase and xanthine dehydrogenase 3 | chr1:114299-115296 FORWARD LENGTH=270	1e-123	438	0	4	271	1	269	0.85	0.803
Carubv10009005m	481	AT1G01300.1	485	| Symbols: | Eukaryotic aspartyl protease family protein | chr1:117065-118522 FORWARD LENGTH=485	0	748	0	1	481	1	485	0.804	0.79
Carubv10012656m	234	AT1G01310.1	241	| Symbols: | CAP (Cysteine-rich secretory proteins, Antigen 5, and Pathogenesis-related 1 protein) superfamily protein | chr1:120221-120946 FORWARD LENGTH=241	4e-83	304	0	1	234	1	241	0.668	0.631
Carubv10011109m	1796	AT1G01320.2	1787	| Symbols: | Tetratricopeptide repeat (TPR)-like superfamily protein | chr1:121582-130099 REVERSE LENGTH=1787	0	3067	0	1	1796	1	1787	0.868	0.844
Carubv10008437m	724	AT1G01340.2	711	| Symbols: CNGC10 | cyclic nucleotide gated channel 10 | chr1:132414-135216 REVERSE LENGTH=711	0	1251	0	1	723	1	710	0.887	0.851
Carubv10009639m	342	AT1G01350.1	343	| Symbols: | Zinc finger (CCCH-type/C3HC4-type RING finger) family protein | chr1:136732-137970 FORWARD LENGTH=343	1e-164	573	0	1	340	1	340	0.838	0.824
Carubv10010155m	239	AT1G01355.1	228	| Symbols: | Putative endonuclease or glycosyl hydrolase | chr1:138513-139568 FORWARD LENGTH=228	3e-59	224	0	33	223	26	212	0.719	0.597
Carubv10010391m	186	AT1G01360.1	187	| Symbols: RCAR1, PYL9 | regulatory component of ABA receptor 1 | chr1:142138-142914 FORWARD LENGTH=187	1e-100	359	0	1	185	1	185	0.973	0.93
Carubv10010436m	177	AT1G01370.2	178	| Symbols: HTR12, CENH3 | Histone superfamily protein | chr1:143773-145400 FORWARD LENGTH=178	5e-44	173	0	1	177	1	178	0.606	0.539
Carubv10011382m	85	AT1G01380.1	83	| Symbols: ETC1 | Homeodomain-like superfamily protein | chr1:147267-147740 FORWARD LENGTH=83	2e-31	130	0	1	85	1	83	0.859	0.8
Carubv10011054m	438	AT1G01390.1	480	| Symbols: | UDP-Glycosyltransferase superfamily protein | chr1:148319-149761 REVERSE LENGTH=480	0	710	0	1	438	1	470	0.824	0.744
Carubv10009105m	453	AT1G01430.1	456	| Symbols: TBL25 | TRICHOME BIREFRINGENCE-LIKE 25 | chr1:156953-158536 REVERSE LENGTH=456	0	787	0	1	453	1	454	0.907	0.826
Carubv10008546m	648	AT1G01440.1	664	| Symbols: | Protein of unknown function (DUF3133) | chr1:159935-162219 REVERSE LENGTH=664	0	981	0	1	648	1	664	0.802	0.751
Carubv10010980m	648	AT1G01450.1	470	| Symbols: | Protein kinase superfamily protein | chr1:164105-165517 REVERSE LENGTH=470	0	805	0	208	646	1	440	0.923	0.896
Carubv10010006m	271	AT1G01453.1	267	| Symbols: | unknown protein; FUNCTIONS IN: molecular_function unknown; INVOLVED IN: biological_process unknown; LOCATED IN: cellular_component unknown; BEST Arabidopsis thaliana protein match is: unknown protein (TAIR:AT4G01110.1); Has 30201 Blast hits to 17322 proteins in 780 species: Archae - 12; Bacteria - 1396; Metazoa - 17338; Fungi - 3422; Plants - 5037; Viruses - 0; Other Eukaryotes - 299…	5e-90	327	0	1	271	1	267	0.676	0.632
Carubv10009221m	426	AT1G01460.1	427	| Symbols: ATPIPK11, PIPK11 | Phosphatidylinositol-4-phosphate 5-kinase, core | chr1:169115-171154 FORWARD LENGTH=427	0	811	0	1	426	1	427	0.96	0.918
Carubv10010557m	151	AT1G01470.1	151	| Symbols: LEA14, LSR3 | Late embryogenesis abundant protein | chr1:172295-172826 REVERSE LENGTH=151	4e-82	299	0	1	151	1	151	0.993	0.987
Carubv10009396m	390	AT1G01480.2	390	| Symbols: ACS2, AT-ACC2 | 1-amino-cyclopropane-1-carboxylate synthase 2 | chr1:176607-178051 FORWARD LENGTH=390	0	687	0	1	390	1	390	0.903	0.841
Carubv10009744m	324	AT1G01500.1	327	| Symbols: | Erythronate-4-phosphate dehydrogenase family protein | chr1:185260-186573 FORWARD LENGTH=327	1e-146	514	0	1	324	1	327	0.811	0.787
Carubv10011468m	636	AT1G01510.1	636	| Symbols: AN | NAD(P)-binding Rossmann-fold superfamily protein | chr1:187235-189836 FORWARD LENGTH=636	0	1137	0	1	636	1	636	0.904	0.893
Carubv10011679m	273	AT1G01520.1	287	| Symbols: | Homeodomain-like superfamily protein | chr1:190596-192139 FORWARD LENGTH=287	1e-124	441	0	2	272	16	286	0.853	0.798
Carubv10010156m	238	AT1G01530.1	247	| Symbols: AGL28 | AGAMOUS-like 28 | chr1:192640-193662 REVERSE LENGTH=247	3e-70	261	0	1	238	1	247	0.677	0.536
Carubv10011595m	469	AT1G01540.2	472	| Symbols: | Protein kinase superfamily protein | chr1:195980-198383 FORWARD LENGTH=472	0	899	0	1	469	1	472	0.947	0.932
Carubv10009625m	345	AT1G01550.2	349	| Symbols: BPS1 | Protein of unknown function (DUF793) | chr1:200526-201575 FORWARD LENGTH=349	1e-158	556	0	39	344	39	344	0.935	0.899
Carubv10009488m	371	AT1G01560.2	369	| Symbols: ATMPK11, MPK11 | MAP kinase 11 | chr1:202345-204189 FORWARD LENGTH=369	0	716	0	1	368	1	369	0.957	0.938
Carubv10008901m	507	AT1G01570.1	478	| Symbols: | Protein of unknown function (DUF604) | chr1:205176-207435 FORWARD LENGTH=478	0	883	0	30	507	3	478	0.918	0.883
Carubv10008441m	723	AT1G01580.1	725	| Symbols: FRO2, FRD1, ATFRO2 | ferric reduction oxidase 2 | chr1:209395-212810 FORWARD LENGTH=725	0	1282	0	1	723	1	725	0.905	0.869
Carubv10008926m	502	AT1G01610.1	503	| Symbols: ATGPAT4, GPAT4 | glycerol-3-phosphate acyltransferase 4 | chr1:221950-224255 REVERSE LENGTH=503	0	927	0	1	502	1	503	0.932	0.905
Carubv10009929m	286	AT1G01620.1	286	| Symbols: PIP1C, TMP-B, PIP1;3 | plasma membrane intrinsic protein 1C | chr1:225986-227176 REVERSE LENGTH=286	1e-159	557	0	1	286	1	286	0.965	0.962
Carubv10010070m	255	AT1G01630.1	255	| Symbols: | Sec14p-like phosphatidylinositol transfer family protein | chr1:229206-230675 FORWARD LENGTH=255	1e-136	481	0	1	255	1	255	0.937	0.894
Carubv10012544m	207	AT1G01640.2	207	| Symbols: | BTB/POZ domain-containing protein | chr1:231164-231915 REVERSE LENGTH=207	1e-106	380	0	1	207	1	207	0.937	0.87
Carubv10008675m	583	AT1G01650.1	540	| Symbols: SPPL4, ATSPPL4 | SIGNAL PEPTIDE PEPTIDASE-LIKE 4 | chr1:233188-237647 REVERSE LENGTH=540	0	1057	0	45	583	1	540	0.983	0.957
Carubv10008712m	570	AT1G01660.1	568	| Symbols: | RING/U-box superfamily protein | chr1:240057-242608 REVERSE LENGTH=568	0	973	0	1	570	1	568	0.868	0.846
Carubv10009194m	431	AT1G01670.1	365	| Symbols: | RING/U-box superfamily protein | chr1:242943-245163 REVERSE LENGTH=365	1e-140	495	0	48	425	1	365	0.728	0.675
Carubv10009781m	317	AT1G01680.1	308	| Symbols: ATPUB54, PUB54 | plant U-box 54 | chr1:246411-248329 REVERSE LENGTH=308	3e-99	358	0	4	314	3	306	0.719	0.645
Carubv10009137m	445	AT1G01690.1	449	| Symbols: ATPRD3, PRD3 | putative recombination initiation defects 3 | chr1:249242-252221 FORWARD LENGTH=449	0	677	0	1	445	1	449	0.853	0.797
Carubv10009199m	431	AT1G01695.1	433	| Symbols: | Phosphatidylinositol N-acetyglucosaminlytransferase subunit P-related | chr1:252947-254495 FORWARD LENGTH=433	1e-143	506	0	1	401	1	414	0.748	0.661
Carubv10011721m	467	AT1G01700.1	485	| Symbols: ATROPGEF2, ROPGEF2 | RHO guanyl-nucleotide exchange factor 2 | chr1:259495-261474 REVERSE LENGTH=485	0	836	0	1	464	1	485	0.893	0.864
Carubv10009215m	427	AT1G01710.1	427	| Symbols: | Acyl-CoA thioesterase family protein | chr1:262950-266029 FORWARD LENGTH=427	0	755	0	1	427	1	427	0.892	0.852
Carubv10009926m	286	AT1G01720.1	289	| Symbols: ATAF1, ANAC002 | NAC (No Apical Meristem) domain transcriptional regulator superfamily protein | chr1:268471-269514 FORWARD LENGTH=289	1e-156	546	0	1	286	1	289	0.948	0.931
Carubv10010200m	231	AT1G01730.1	224	| Symbols: | unknown protein; FUNCTIONS IN: molecular_function unknown; INVOLVED IN: biological_process unknown; LOCATED IN: chloroplast; EXPRESSED IN: 23 plant structures; EXPRESSED DURING: 13 growth stages; Has 42 Blast hits to 42 proteins in 17 species: Archae - 0; Bacteria - 2; Metazoa - 5; Fungi - 1; Plants - 34; Viruses - 0; Other Eukaryotes - 0 (source: NCBI BLink). | chr1:271002-271872 FO…	1e-74	276	0	1	231	1	224	0.705	0.646
Carubv10012619m	514	AT1G01740.2	483	| Symbols: | Protein kinase protein with tetratricopeptide repeat domain | chr1:272111-274239 REVERSE LENGTH=483	0	841	0	1	514	1	483	0.868	0.821
Carubv10011760m	140	AT1G01750.1	140	| Symbols: ADF11 | actin depolymerizing factor 11 | chr1:275528-276126 FORWARD LENGTH=140	4e-79	289	0	1	140	1	140	1	0.986
Carubv10011834m	417	AT1G01760.1	420	| Symbols: | adenosine deaminases;RNA binding;RNA binding;adenosine deaminases | chr1:276412-278448 REVERSE LENGTH=420	0	709	0	9	417	4	420	0.912	0.866
Carubv10012179m	639	AT1G01770.1	632	| Symbols: | unknown protein; CONTAINS InterPro DOMAIN/s: Protein of unknown function DUF1446 (InterPro:IPR010839); Has 1597 Blast hits to 1509 proteins in 306 species: Archae - 4; Bacteria - 843; Metazoa - 22; Fungi - 131; Plants - 31; Viruses - 0; Other Eukaryotes - 566 (source: NCBI BLink). | chr1:278759-282490 FORWARD LENGTH=632	0	1120	0	2	639	5	631	0.915	0.862
Carubv10010886m	205	AT1G01780.1	205	| Symbols: | GATA type zinc finger transcription factor family protein | chr1:282919-284082 FORWARD LENGTH=205	1e-115	410	0	1	205	1	205	0.971	0.946
Carubv10011770m	1165	AT1G01790.1	1193	| Symbols: KEA1, ATKEA1 | K+ efflux antiporter 1 | chr1:284781-290869 FORWARD LENGTH=1193	0	1704	0	1	1165	1	1193	0.781	0.754
Carubv10012511m	147	AT1G01810.1	160	| Symbols: | unknown protein; Has 12 Blast hits to 12 proteins in 5 species: Archae - 0; Bacteria - 0; Metazoa - 5; Fungi - 0; Plants - 7; Viruses - 0; Other Eukaryotes - 0 (source: NCBI BLink). | chr1:295242-295724 FORWARD LENGTH=160	1e-14	75.9	0	1	147	1	159	0.431	0.356
Carubv10008707m	572	AT1G01830.1	574	| Symbols: | ARM repeat superfamily protein | chr1:298717-300441 REVERSE LENGTH=574	0	961	0	1	572	1	574	0.885	0.848
Carubv10011703m	148	AT1G01840.1	152	| Symbols: | unknown protein; Has 23 Blast hits to 23 proteins in 9 species: Archae - 0; Bacteria - 0; Metazoa - 0; Fungi - 0; Plants - 23; Viruses - 0; Other Eukaryotes - 0 (source: NCBI BLink). | chr1:303650-304108 FORWARD LENGTH=152	6e-57	216	0	1	148	1	152	0.81	0.745
Carubv10009683m	335	AT1G01860.1	343	| Symbols: PFC1 | Ribosomal RNA adenine dimethylase family protein | chr1:304439-306275 REVERSE LENGTH=343	1e-170	594	0	1	335	2	343	0.898	0.877
Carubv10011785m	597	AT1G01880.1	599	| Symbols: | 5'-3' exonuclease family protein | chr1:306558-308991 REVERSE LENGTH=599	0	986	0	1	597	1	599	0.86	0.817
Carubv10008379m	766	AT1G01900.1	774	| Symbols: ATSBT1.1, SBTI1.1 | subtilase family protein | chr1:310332-313011 FORWARD LENGTH=774	0	1323	0	1	765	7	773	0.917	0.869
Carubv10009581m	353	AT1G01910.4	353	| Symbols: | P-loop containing nucleoside triphosphate hydrolases superfamily protein | chr1:313595-315831 REVERSE LENGTH=353	0	687	0	1	353	1	353	0.963	0.946
Carubv10008771m	546	AT1G01920.2	547	| Symbols: | SET domain-containing protein | chr1:316204-319507 FORWARD LENGTH=547	0	934	0	1	530	1	533	0.903	0.856
Carubv10008663m	589	AT1G01930.1	580	| Symbols: | zinc finger protein-related | chr1:320041-322809 REVERSE LENGTH=580	0	839	0	26	588	11	579	0.786	0.746
Carubv10012351m	205	AT1G01940.1	160	| Symbols: | Cyclophilin-like peptidyl-prolyl cis-trans isomerase family protein | chr1:323082-324719 FORWARD LENGTH=160	2e-84	308	0	47	205	2	160	0.925	0.925
Carubv10008265m	890	AT1G01950.1	894	| Symbols: ARK2 | armadillo repeat kinesin 2 | chr1:325473-330403 FORWARD LENGTH=894	0	1701	0	1	890	1	894	0.952	0.935
Carubv10008079m	1780	AT1G01960.1	1750	| Symbols: EDA10 | SEC7-like guanine nucleotide exchange family protein | chr1:330830-337582 REVERSE LENGTH=1750	0	3198	0	1	1780	1	1750	0.908	0.896
Carubv10009324m	404	AT1G01970.1	409	| Symbols: | Tetratricopeptide repeat (TPR)-like superfamily protein | chr1:338538-339905 FORWARD LENGTH=409	1e-178	622	0	1	404	1	409	0.818	0.776
[truncated: 20,862 more rows]

## Sheet: RBH ATvsBH 13114
RBH ATvsBH 13114
[truncated: 13,115 more rows]

## Sheet: RBH ATvsTP 19148
RBH ATvsTP 19148
[truncated: 19,149 more rows]

## Sheet: RBH ATvsATr 10328
RBH ATvsATr 10328
[truncated: 10,329 more rows]
