# Supplementary material for: A comparative transcriptomic analysis reveals the core genetic components of salt and osmotic stress responses in Braya humilis
Source: PLoS One. 2017 Aug 31;12(8):e0183778. doi: 10.1371/journal.pone.0183778 (PMC5578489; doi:10.1371/journal.pone.0183778)
Supplement: S5 Table — (XLSX) [file pone.0183778.s009.xlsx]

## Sheet: 39-GO
At1g60940	T2_36253	[GO:0006970] response to osmotic stress	SNRK2-10_SNRK2.10_SRK2B__SNF1-related protein kinase 2.10
At1g53310	T2_37905	[GO:0006972] hyperosmotic response	ATPEPC1_ATPPC1_PEPC1_PPC1__phosphoenolpyruvate carboxylase 1
At1g65930	T2_28684	[GO:0006972] hyperosmotic response	cICDH__cytosolic NADP+-dependent isocitrate dehydrogenase
At1g78900	T2_22505	[GO:0006972] hyperosmotic response	VHA-A__vacuolar ATP synthase subunit A
At2g05710	T2_37441	[GO:0006972] hyperosmotic response	ACO3__aconitase 3
At4g13940	T2_28096	[GO:0006972] hyperosmotic response	ATSAHH1_EMB1395_HOG1_MEE58_SAH1_SAHH1__S-adenosyl-L-homocysteine hydrolase
At5g05170	T2_34708	[GO:0006972] hyperosmotic response	ATCESA3_ATH-B_CESA3_CEV1_ELI1_IXR1_MRE1__Cellulose synthase family protein
At5g23540	T2_27565	[GO:0006972] hyperosmotic response	Mov34/MPN/PAD-1 family protein
At1g15690	T2_12820	[GO:0009414] response to water deprivation	ATAVP3_AVP-3_AVP1_AtAVP1_AtVHP1;1_FUGU5_VHP1__Inorganic H pyrophosphatase family protein
At1g21720	T2_15213	[GO:0009651] response to salt stress	PBC1__proteasome beta subunit C1
At1g23190	T2_29037	[GO:0009651] response to salt stress	PGM3__Phosphoglucomutase/phosphomannomutase family protein
At1g56450	T2_25823	[GO:0009651] response to salt stress	PBG1__20S proteasome beta subunit G1
At2g01140	T2_36945	[GO:0009651] response to salt stress	AtFBA3_FBA3_PDE345__Aldolase superfamily protein
At2g13360	T2_19779	[GO:0009651] response to salt stress	AGT_AGT1_SGAT__alanine:glyoxylate aminotransferase
At2g19560	T2_34810	[GO:0009651] response to salt stress	AtTHP1_EER5_ESSP1__proteasome family protein
At2g20420	T2_29445	[GO:0009651] response to salt stress	ATP citrate lyase (ACL) family protein
At2g34250	T2_25424	[GO:0009651] response to salt stress	SecY protein transport family protein
At2g43710	T2_36437	[GO:0009651] response to salt stress	AtSSI2_FAB2_LDW1_SSI2__Plant stearoyl-acyl-carrier-protein desaturase family protein
At3g02360	T2_37197	[GO:0009651] response to salt stress	6-phosphogluconate dehydrogenase family protein
At3g18190	T2_23168	[GO:0009651] response to salt stress	TCP-1/cpn60 chaperonin family protein
At3g22110	T2_24953	[GO:0009651] response to salt stress	PAC1__20S proteasome alpha subunit C1
At3g58610	T2_24935	[GO:0009651] response to salt stress	ketol-acid reductoisomerase
At4g13430	T2_18018	[GO:0009651] response to salt stress	ATLEUC1_IIL1__isopropyl malate isomerase large subunit 1
At4g21960	T2_26812	[GO:0009651] response to salt stress	PRXR1__Peroxidase superfamily protein
At4g29040	T2_33439	[GO:0009651] response to salt stress	RPT2a__regulatory particle AAA-ATPase 2A
At4g32150	T2_23814	[GO:0009651] response to salt stress	ATVAMP711_VAMP711__vesicle-associated membrane protein 711
At4g35260	T2_24924	[GO:0009651] response to salt stress	IDH-I_IDH1__isocitrate dehydrogenase 1
At5g04140	T2_38391	[GO:0009651] response to salt stress	FD-GOGAT_GLS1_GLU1_GLUS__glutamate synthase 1
At5g07440	T2_28523	[GO:0009651] response to salt stress	GDH2__glutamate dehydrogenase 2
At5g09590	T2_33400	[GO:0009651] response to salt stress	HSC70-5_MTHSC70-2__mitochondrial HSO70 2
At5g14040	T2_32631	[GO:0009651] response to salt stress	MPT3_PHT3;1__phosphate transporter 3;1
At5g18170	T2_27653	[GO:0009651] response to salt stress	GDH1__glutamate dehydrogenase 1
At5g22360	T2_28438	[GO:0009651] response to salt stress	ATVAMP714_VAMP714__vesicle-associated membrane protein 714
At5g40770	T2_23273	[GO:0009651] response to salt stress	ATPHB3_EER3_PHB3__prohibitin 3
At3g20290	T2_21584	[GO:0042538] hyperosmotic salinity response	ATEHD1_EHD1__EPS15 homology domain 1
At5g01410	T2_33971	[GO:0042538] hyperosmotic salinity response	ATPDX1_ATPDX1.3_PDX1_PDX1.3_RSR4__Aldolase-type TIM barrel family protein
At1g09340	T2_20178	[GO:0042631] cellular response to water deprivation	CRB_CSP41B_HIP1.3__chloroplast RNA binding
At3g27690	T2_31577	[GO:0042631] cellular response to water deprivation	LHCB2_LHCB2.3_LHCB2.4__photosystem II light harvesting complex gene 2.3
At2g43790	T2_34530	[GO:0080136] priming of cellular response to stress	ATMAPK6_ATMPK6_MAPK6_MPK6__MAP kinase 6
